# Supplementary material for: Revealing undergraduate biology students’ conception of variability and error bars within graphing
Source: PLoS One. 2026 Mar 2;21(3):e0343301. doi: 10.1371/journal.pone.0343301 (PMC12952588; doi:10.1371/journal.pone.0343301)
Supplement: S1 File — (XLSX) [file pone.0343301.s001.xlsx]

## Sheet: Student Year
2.86/-2.86	Yes	Unsure	IDK
First Year	-0.233	-2.916	1.814
Sophomore	0.7	1.854	-1.752
Junior	-1.961	0.086	2.084
Senior	1.315	1.931	-2.461

## Sheet: Major
2.87/-2.87	Yes	Unsure	IDK
GenBio	-1.148	-0.309	1.411
SpecBio	4.977	-3.586	-3.47
Allied	2.585	1.605	-3.67
nonSTEM	-9.058	3.227	8.093

## Sheet: Graph 1
2.99/-2.99	Easy	Hard	Not shown
Bar(raw)	11.004	-10.395	-1.953
Bar(ymean)	-5.021	4.873	0.561
Bar(ymean+errorbars)	-7.854	7.269	1.774
Quantscatter	-1.645	1.506	0.413
Catscatter(raw)	-0.684	0.619	0.189
Catscatter(ymean)	0.482	-0.316	-0.439
Raw bar graph

## Sheet: Graph 2
	Easy	Hard	Not Shown
Bar(raw)	0.655	0.272	0.074
Bar(ymean)	0.735	0.209	0.056
Bar(ymean+errorbars)	0.806	0.161	0.034
Quantscatter	0.42	0.506	0.075
Catscatter(raw)	0.653	0.275	0.073
Catscatter(ymean)	0.623	0.304	0.072
bar with error bars
2.99/-2.99	Easy	Hard	Not Shown
Bar(raw)	-4.037	3.138	2.135
Bar(ymean)	1.901	-1.745	-0.529
Bar(ymean+errorbars)	5.023	-4	-2.481
Quantscatter	-0.014	0.374	-0.64
Catscatter(raw)	-1.453	1.179	0.681
Catscatter(ymean)	-1.39	1.272	0.393

## Sheet: Graph 3
2.99/-2.99	Easy	Hard	Not shown
Bar(raw)	-1.512	1.769	-0.513
Bar(ymean)	-1.539	1.659	-0.263
Bar(ymean+errorbars)	-0.664	0.291	0.668
Quantscatter	0.186	-0.023	-0.294
Catscatter(raw)	5.401	-5.488	0.31
Catscatter(ymean)	0.271	-0.598	0.608
catscatter

## Sheet: Graph 4
	Easy	Hard	Not Shown
Bar(raw)	0.476	0.236	0.288
Bar(ymean)	0.433	0.174	0.393
Bar(ymean+errorbars)	0.255	0.25	0.495
Quantscatter	0.439	0.222	0.339
Catscatter(raw)	0.348	0.288	0.364
Catscatter(ymean)	0.357	0.357	0.286
ymean graph (not shown)
2.99/-2.99	Easy	Hard	Not Shown
Bar(raw)	5.409	0.34	-5.874
Bar(ymean)	0.938	-3.41	2.044
Bar(ymean+errorbars)	-6.874	0.89	6.269
Quantscatter	0.7	-0.335	-0.425
Catscatter(raw)	-1.962	1.934	0.314
Catscatter(ymean)	-0.984	2.51	-1.203

## Sheet: Graph 5
Line graph
2.99/-2.99	Easy	Hard	Not Shown
Bar(raw)	5.019	-3.831	-2.467
Bar(ymean)	-3.009	2.135	1.87
Bar(ymean+errorbars)	-3.551	2.457	2.35
Quantscatter	0.455	-0.251	-0.448
Catscatter(raw)	0.292	-0.08	-0.475
Catscatter(ymean)	-0.978	1.291	-0.771

## Sheet: Graph 6
2.99/-2.99	Easy	Hard	Not Shown
Bar(raw)	-5.346	4.425	1.525
Bar(ymean)	2.749	-2.083	-1.718
Bar(ymean+errorbars)	5.125	-4.072	-1.718
Quantscatter	0.66	-0.728	0.086
Catscatter(raw)	-0.733	0.65	0.143
Catscatter(ymean)	-2	1.057	1.484
Dot with error bars

## Sheet: Graph they made
	OtherCats
3.45/-3.45	All_Encompassing_only	Error_only	Purpose_and_Trend	All_Codes	Trend_and_Broad	Exlcuding_Error	Broad_and_Purpose	Excluding_Trend	Purpose_alone	Trend_alone	Broad_and_Error	Error_and_Purpose	Error_and_Trend	Excluding_Broad	Excluding_Purpose
Bar(raw)	3.14	3.659	-4.978	-3.434	-1.497	-4.605	-1.09	0.244	3.05	0.793	1.631	2.026	0.897	-1.037	-0.828
Bar(ymean)	-1.936	-2.638	0.08	1.271	0.621	0.753	0.828	-0.507	0.537	2.208	0.811	-0.856	-1.38	1.064	0.971
Bar(ymean+errorbars)	-2.809	-4.836	4.79	2.851	1.338	8.079	1.079	0.286	-3.848	-1.36	-2.293	-2.278	-1.009	2.28	0.0179028
Quantscatter	0.712	3.338	1.592	-2.113	0.082	-1.892	-0.426	-1.851	-1.764	-1.278	-0.144	1.106	1.597	-0.872	0.105
Catscatter(raw)	-0.128	1.044	-0.29	1.575	-0.064	-1.428	0.834	1.283	1.248	-1.105	-1.329	-0.171	0.087	-1.639	-0.195
Catscatter(ymean)	1.126	0.126	1.265	0.942	-0.246	-1.816	-1.98	0.548	-0.642	-0.747	0.951	0.034	0.483	-0.797	0.689
Maincats
3.08/-3.08	All_Encompassing	Error	Purpose	Trend_Analysis
Bar(raw)	0.857	4.593	-0.527	-4.577
Bar(ymean)	-0.103	-1.543	0.288	1.224
Bar(ymean+errorbars)	-0.33	-5.666	0.765	4.771
Quantscatter	-0.909	2.032	-0.94	0.089
Catscatter(raw)	-0.033	0.319	0.75	-1.103
Catscatter(ymean)	-0.013	1.092	-0.908	0.01
							3.24/-3.24	St Dev	St Error	CI	Outlier	Distribution	Hypo testing	Range
3.14/-3.14	Error	Error in Data	Margin of Error	Error in Exp	Accuracy & Precision		Bar(raw)	-1.644	-0.585	-1.325	3.389	1.585	-2.673	1.048
Bar(raw)	0.735	-0.622	3.157	2.233	-3.914		Bar(ymean)	0.032	1.16	0.8	0.233	-0.188	-0.471	-0.566
Bar(ymean)	2.006	0.0824	-1.951	-1.209	0.818		Bar(ymean+errorbars)	0.236	0.668	0.731	-3.84	-2.108	5.114	-0.54
Bar(ymean+errorbars)	-1.112	-0.474	-1.816	-2.23	4.025		Quantscatter	2.241	-1.415	-0.707	0.607	0.264	-1.615	-0.702
Quantscatter	-4.233	1.921	0.776	-0.596	-1.284		Catscatter(raw)	0.177	-0.425	1.083	-0.227	0.178	-1.243	0.625
Catscatter(raw)	-1.383	-1.199	-0.565	0.703	1.767		Catscatter(ymean)	0.697	-0.324	-1.012	-0.745	0.78	-0.193	-0.304
Catscatter(ymean)	-1.512	1.392	-1.114	0.646	0.353
												3.2/-3.2	Mean	Comparison	Distance.mean	Size	Overlap	Stat.Test
2.99/-2.99	Yes	Unsure	IDK									Bar(raw)	0.532	1.82	-1.859	0.276	-0.181	-1.444
Bar(raw)	-6.097	-0.601	7.12									Bar(ymean)	-0.923	0.906	2.386	-0.148	-1.875	-0.141
Bar(ymean)	2.145	1.792	-3.424									Bar(ymean+errorbars)	0.451	-2.17	-1.139	-0.555	3.141	0.417
Bar(ymean+errorbars)	7.506	-0.41	-8.097									Quantscatter	0.604	0.374	0.219	-0.206	-1.362	0.121
Quantscatter	-2.018	-0.464	2.511									Catscatter(raw)	-0.555	-0.444	0.788	0.097	-0.283	1.069
Catscatter(raw)	-0.615	-0.421	0.928									Catscatter(ymean)	-0.294	-1.125	0.459	1.22	-0.829	1.258
Catscatter(ymean)	0.64	-0.157	-0.619
												3.14/-3.14	Variabilty.alone	Var.in.data	Uncer.alone	Uncer.in.data	Signifiance
												Bar(raw)	0.724	-1.772	-0.353	2.182	-0.84
												Bar(ymean)	0.054	0.071	0.019	0.279	-0.699
												Bar(ymean+errorbars)	0.018	1.404	-0.642	-2.022	1.508
												Quantscatter	0.459	0.402	-0.851	-0.681	0.16
												Catscatter(raw)	-0.907	0.002	1.744	-0.53	0.16
												Catscatter(ymean)	-1.381	0.913	0.837	-0.197	-0.944

## Sheet: Graph made vs year and major
3.08/-3.08	First year	Sophomore	Junior	Senior
Bar(raw)	6.214	-5.513	0.701	-2.692
Bar(ymean)	-3.382	2.239	0.015	2.136
Bar(ymean+errorbars)	-4.849	5.392	0.881	-0.752
Quantscatter	-0.554	-2.467	0.043	4.209
Catscatter(raw)	-0.221	1.691	-1.383	-0.673
Catscatter(ymean)	1.506	0.076	-1.694	-0.827
3.08/-3.08	GenBio	SpecBio	Allied	nonSTEM
Bar(raw)	4.236	-2.083	-3.531	1.356
Bar(ymean)	-1.118	0.356	1.991	-1.645
Bar(ymean+errorbars)	-4.402	2.876	3.591	-2.301
Quantscatter	-1.437	1.561	-0.719	1.157
Catscatter(raw)	1.073	-1.388	-0.819	1.451
Catscatter(ymean)	0.32	-1.125	0.222	0.754
