# Supplementary material for: Revealing undergraduate biology students’ conception of variability and error bars within graphing
Source: PLoS One. 2026 Mar 2;21(3):e0343301. doi: 10.1371/journal.pone.0343301 (PMC12952588; doi:10.1371/journal.pone.0343301)
Supplement: S4 File — (XLSX) [file pone.0343301.s004.xlsx]

## Sheet: Sheet1
StudentID	Institution	R1	R2	R3	Masters	PUI	Tech/CC	intro_upper	intro	upper	nonmajor	data_variability_LL	G1	G2	G3	G4	G5	G6	Response to open ended question	blank	Semester	Major	Gender	Ethnicity	FirstGen	PellGrant	International	Freshmen	Sophomore	Junior	Senior	GenBio	CMB	EEB	Neuro	Immunology	SpecBio	STEMnonbio	nonSTEM	woman	man	trans	other	NativeAmerican/Alaskan	Asian	Black/AfricanAmerican	Hispanic/Latino	Hawaiian/Pacific	White
2210264	"R2"	0	1	0	0	0	0	upper	0	1	0	[1,1,1,1,2,2]	1	1	1	1	2	2	Error bars shows the variation of the numerical data of the variables.	blank		A	G		A			0	0	0	0	1	0	0	0	0	0	0	0	0	0	0	0	0	0	0	0	0	0
2279499	CC	0	0	0	0	0	1	nonmajor	0	0	1	[1,1,4,2,2,4]	1	1	4	2	2	4	I am not sure what information these error bars tell me.	blank	G	C						0	0	0	1	0	0	1	0	0	1	0	0	0	0	0	0	0	0	0	0	0	0
2287282	"R3"	0	0	1	0	0	0	upper	0	1	0	[1,1,1,1,2,1]	1	1	1	1	2	1	It shows the variation	blank	E	A	A	D,F	D	B	B	0	0	1	0	1	0	0	0	0	0	0	0	1	0	0	0	0	0	0	0	0	0
2289610	"R2"	0	1	0	0	0	0	upper	0	1	0	[1,1,2,3,1,4]	1	1	2	3	1	4	The error bars provide information in regards to standard error mean when doing the calculation for the data.	blank		A	G		A			0	0	0	0	1	0	0	0	0	0	0	0	0	0	0	0	0	0	0	0	0	0
2345261	"R3"	0	0	1	0	0	0	upper	0	1	0	[1,1,1,1,2,1]	1	1	1	1	2	1	i do not know	blank	E	E						0	0	1	0	0	0	0	0	1	1	0	0	0	0	0	0	0	0	0	0	0	0
2353310	"R2"	0	1	0	0	0	0	intro	1	0	0	[2,1,1,3,1,1]	2	1	1	3	1	1	I do not konw	blank								0	0	0	0	0	0	0	0	0	0	0	0	0	0	0	0	0	0	0	0	0	0
2378934	"R2"	0	1	0	0	0	0	intro	1	0	0	[4,4,4,4,4,4]	4	4	4	4	4	4	I dont know, I believe it is confidence intervals or standard deviation.	blank								0	0	0	0	0	0	0	0	0	0	0	0	0	0	0	0	0	0	0	0	0	0
2389637	"R2"	0	1	0	0	0	0	upper	0	1	0	[2,1,4,1,2,2]	2	1	4	1	2	2	Error bars provide an estimated error in the represented data	blank								0	0	0	0	0	0	0	0	0	0	0	0	0	0	0	0	0	0	0	0	0	0
2390637	"R2"	0	1	0	0	0	0	upper	0	1	0	[1,1,2,1,1,2]	1	1	2	1	1	2	Error bars represent the variation of uncertainty within a data set.	blank	G	D						0	0	0	1	0	0	0	1	0	1	0	0	0	0	0	0	0	0	0	0	0	0
2391211	"R2"	0	1	0	0	0	0	upper	0	1	0	[1,3,1,4,1,4]	1	3	1	4	1	4	They give the uncertainy about the numbers in the table which was given.	blank	G	C						0	0	0	1	0	0	1	0	0	1	0	0	0	0	0	0	0	0	0	0	0	0
2391463	"R2"	0	1	0	0	0	0	upper	0	1	0	[4,1,3,1,1,1]	4	1	3	1	1	1	The error bars reveal the uncertainty of the data points.	blank	G	C						0	0	0	1	0	0	1	0	0	1	0	0	0	0	0	0	0	0	0	0	0	0
2391559	"R2"	0	1	0	0	0	0	upper	0	1	0	[2,1,1,1,2,1]	2	1	1	1	2	1	error bars represent variability in that data set	blank	G	D						0	0	0	1	0	0	0	1	0	1	0	0	0	0	0	0	0	0	0	0	0	0
2391601	"R2"	0	1	0	0	0	0	upper	0	1	0	[4,1,2,1,2,1]	4	1	2	1	2	1	i do not know	blank	G	A						0	0	0	1	1	0	0	0	0	0	0	0	0	0	0	0	0	0	0	0	0	0
2391821	Masters	0	0	0	1	0	0	upper	0	1	0	[1,1,2,1,2,4]	1	1	2	1	2	4	In the data presented the error bars provide that there is little uncertainty in natural areas in comparison to urban areas that shows to have higher untertainty.	blank		F	A	D,F	B	A	B	0	0	0	0	0	0	0	0	0	0	1	0	1	0	0	0	0	0	0	0	0	0
2400897	"R1"	1	0	0	0	0	0	upper	0	1	0	[2,1,2,3,2,1]	2	1	2	3	2	1	The erros bars should be showing the standard deivation of the data meaning how far apart the data was from the mean. It shows the lowest and highest points and how varied the data was.	blank	G	A	B	F	B	B	B	0	0	0	1	1	0	0	0	0	0	0	0	0	1	0	0	0	0	0	0	0	1
2402278	"R1"	1	0	0	0	0	0	intro	1	0	0	[2,1,3,1,2,1]	2	1	3	1	2	1	They represent the uncertainty within the averages for each value of data.	blank	D	D	B	F	D	B	B	0	1	0	0	0	0	0	1	0	1	0	0	0	1	0	0	0	0	0	0	0	1
2402553	"R1"	1	0	0	0	0	0	upper	0	1	0	[2,1,1,1,2,1]	2	1	1	1	2	1	The error bars provide variability. They represent the data as a whole, and what the spread of the data is like for each category.	blank	G	A	B	D,F	C	B	B	0	0	0	1	1	0	0	0	0	0	0	0	0	1	0	0	0	0	0	0	0	0
2407526	"R1"	1	0	0	0	0	0	intro	1	0	0								The error bars show uncertainty within their ranges. The real value could be between the lower and upper boundary of the error bar.	blank								0	0	0	0	0	0	0	0	0	0	0	0	0	0	0	0	0	0	0	0	0	0
2413011	"R1"	1	0	0	0	0	0	intro	1	0	0	[2,1,2,1,2,1]	2	1	2	1	2	1	Variation of data.	blank	D	E	B	F	B	B	B	0	1	0	0	0	0	0	0	1	1	0	0	0	1	0	0	0	0	0	0	0	1
2417568	"R3"	0	0	1	0	0	0	upper	0	1	0	[2,1,1,1,1,2]	2	1	1	1	1	2	I do not know	blank	G	D						0	0	0	1	0	0	0	1	0	1	0	0	0	0	0	0	0	0	0	0	0	0
2419751	"R3"	0	0	1	0	0	0	upper	0	1	0	[2,1,2,3,2,1]	2	1	2	3	2	1	The error bars show the varability of the data set. The value bars are means from the data set and do not show the whole picture. The error bars show how much the true values drop below the mean and rise above the mean.	blank	E	E						0	0	1	0	0	0	0	0	1	1	0	0	0	0	0	0	0	0	0	0	0	0
2420644	"R3"	0	0	1	0	0	0	upper	0	1	0	[1,2,2,3,1,2]	1	2	2	3	1	2	i do not know	blank	E	B						0	0	1	0	0	1	0	0	0	1	0	0	0	0	0	0	0	0	0	0	0	0
2424175	"R1"	1	0	0	0	0	0	intro	1	0	0	[2,1,1,1,2,1]	2	1	1	1	2	1	The error bars provided me an insight to how big of a range the data points fall in, which allows me to have a better idea of the variations within each group. It also allows for a wider range of possible data that could be application to the graph.	blank	G	E	A	B	B	A	B	0	0	0	1	0	0	0	0	1	1	0	0	1	0	0	0	0	1	0	0	0	0
2435866	"R1"	1	0	0	0	0	0	intro	1	0	0	[2,1,2,3,2,1]	2	1	2	3	2	1	I believe that error bars shows statistical analysis with indication of errors presented in the data set.	blank	G	F	E	H	E	A	B	0	0	0	1	0	0	0	0	0	0	1	0	0	0	0	0	0	0	0	0	0	0
2437467	"R2"	0	1	0	0	0	0	intro	1	0	0	[1,2,1,2,1,2]	1	2	1	2	1	2	The error bars show the uncertainty in the data, where there is room for mistakes.	blank	B	E						1	0	0	0	0	0	0	0	1	1	0	0	0	0	0	0	0	0	0	0	0	0
2437856	"R2"	0	1	0	0	0	0	intro	1	0	0	[1,1,1,3,1,1]	1	1	1	3	1	1	The error bars show the variabilty for the sample numbers obtained.	blank								0	0	0	0	0	0	0	0	0	0	0	0	0	0	0	0	0	0	0	0	0	0
2439728	"R2"	0	1	0	0	0	0	intro	1	0	0	[1,1,2,2,2,4]	1	1	2	2	2	4	The error bars represent the general idea of what the data is as it also shows variability.	blank	B	D						1	0	0	0	0	0	0	1	0	1	0	0	0	0	0	0	0	0	0	0	0	0
2440907	"R2"	0	1	0	0	0	0	intro	1	0	0	[1,1,1,2,1,1]	1	1	1	2	1	1	I believe the error bars show the range of data points relative to the mean of the data.	blank	G	D						0	0	0	1	0	0	0	1	0	1	0	0	0	0	0	0	0	0	0	0	0	0
2440916	"R2"	0	1	0	0	0	0	intro	1	0	0	[1,2,1,1,1,1]	1	2	1	1	1	1	I do not know.	blank	B	E						1	0	0	0	0	0	0	0	1	1	0	0	0	0	0	0	0	0	0	0	0	0
2440920	"R2"	0	1	0	0	0	0	intro	1	0	0	[1,3,1,3,2,4]	1	3	1	3	2	4	the errors bars help you see how much a sampling error can go to	blank								0	0	0	0	0	0	0	0	0	0	0	0	0	0	0	0	0	0	0	0	0	0
2440930	"R2"	0	1	0	0	0	0	intro	1	0	0	[2,1,2,1,1,1]	2	1	2	1	1	1	The error bars show the variation between the actual values and the average	blank	F	E						0	0	1	0	0	0	0	0	1	1	0	0	0	0	0	0	0	0	0	0	0	0
2440961	"R2"	0	1	0	0	0	0	intro	1	0	0	[2,1,1,1,1,3]	2	1	1	1	1	3	error bars provide information that the data can have a certian amount of error to how its been graphed.	blank	D	D						0	1	0	0	0	0	0	1	0	1	0	0	0	0	0	0	0	0	0	0	0	0
2440995	"R2"	0	1	0	0	0	0	intro	1	0	0	[1,2,1,2,1,2]	1	2	1	2	1	2	Error bars represent the variability of the data and show the uncertainty in a recorded measurement. So although the graph may stop at a value on the graph such as 1.4 on the y-axis, there is still a range of uncertainty to consider in that value.	blank								0	0	0	0	0	0	0	0	0	0	0	0	0	0	0	0	0	0	0	0	0	0
2441004	"R2"	0	1	0	0	0	0	intro	1	0	0	[1,2,4,3,1,2]	1	2	4	3	1	2	Error bars reveal the uncertainty of the data by indicating how far or precise the data is.	blank	E	E						0	0	1	0	0	0	0	0	1	1	0	0	0	0	0	0	0	0	0	0	0	0
2441005	"R2"	0	1	0	0	0	0	intro	1	0	0	[1,1,2,1,2,4]	1	1	2	1	2	4	The error bars show the range in difference the shown data could have missed. It is in a way, the percentage of error, just in bar form.	blank	B	D						1	0	0	0	0	0	0	1	0	1	0	0	0	0	0	0	0	0	0	0	0	0
2441021	"R2"	0	1	0	0	0	0	intro	1	0	0	[1,2,1,2,1,2]	1	2	1	2	1	2	It represents the room for errors that can be possibilly made.	blank	B	D						1	0	0	0	0	0	0	1	0	1	0	0	0	0	0	0	0	0	0	0	0	0
2441038	"R2"	0	1	0	0	0	0	intro	1	0	0	[1,1,1,3,2,2]	1	1	1	3	2	2	The error bars on the bar graph represent the amount of variability in a data set	blank	G	E						0	0	0	1	0	0	0	0	1	1	0	0	0	0	0	0	0	0	0	0	0	0
2441053	"R2"	0	1	0	0	0	0	intro	1	0	0	[1,1,2,1,2,1]	1	1	2	1	2	1	the error bars provide outliying data, and how varried the mean is. it shows standard deviation, how deviated it is high or low form the mean	blank		A						0	0	0	0	1	0	0	0	0	0	0	0	0	0	0	0	0	0	0	0	0	0
2441058	"R2"	0	1	0	0	0	0	intro	1	0	0	[2,3,1,3,2,3]	2	3	1	3	2	3	The error bars represent a range of uncertainty for how imprecise a value observed&#047;calculate is.	blank	D	E						0	1	0	0	0	0	0	0	1	1	0	0	0	0	0	0	0	0	0	0	0	0
2441067	"R2"	0	1	0	0	0	0	intro	1	0	0	[1,2,2,4,1,4]	1	2	2	4	1	4	The information the error bars provide me about the data represented in each bar is the range which the data on the graph could vary between; it shows the amount of error that can be availble within the given data on the graph.	blank	B	E						1	0	0	0	0	0	0	0	1	1	0	0	0	0	0	0	0	0	0	0	0	0
2441082	"R2"	0	1	0	0	0	0	intro	1	0	0	[2,1,2,1,2,2]	2	1	2	1	2	2	Error bars compensate for any inaccuracies in the data and tell the reader the range of where the accurate data may fall.	blank	G	D						0	0	0	1	0	0	0	1	0	1	0	0	0	0	0	0	0	0	0	0	0	0
2441100	"R2"	0	1	0	0	0	0	intro	1	0	0	[1,1,1,3,4,4]	1	1	1	3	4	4	My best approach is that an error bar represents the error from the reported points may be uncertain give or take a couple of points representing the standard deviation.	blank	D	C						0	1	0	0	0	0	1	0	0	1	0	0	0	0	0	0	0	0	0	0	0	0
2441113	"R2"	0	1	0	0	0	0	intro	1	0	0	[1,2,2,3,4,4]	1	2	2	3	4	4	Error bars show the difference between the lowest vairable and the highest variable after the average (mean) was calculated and graphed.	blank	B	E						1	0	0	0	0	0	0	0	1	1	0	0	0	0	0	0	0	0	0	0	0	0
2441116	"R2"	0	1	0	0	0	0	intro	1	0	0	[1,2,1,2,1,2]	1	2	1	2	1	2	The error bars show how accurate the data is represented in each bar.	blank	B	D						1	0	0	0	0	0	0	1	0	1	0	0	0	0	0	0	0	0	0	0	0	0
2441117	"R2"	0	1	0	0	0	0	intro	1	0	0	[2,1,2,1,2,1]	2	1	2	1	2	1	The error bars in the graph represents the values in the data.	blank	B	E						1	0	0	0	0	0	0	0	1	1	0	0	0	0	0	0	0	0	0	0	0	0
2441119	"R2"	0	1	0	0	0	0	intro	1	0	0	[1,3,2,3,1,2]	1	3	2	3	1	2	The error bars show how much the data may be off by.	blank	B	E						1	0	0	0	0	0	0	0	1	1	0	0	0	0	0	0	0	0	0	0	0	0
2441125	"R2"	0	1	0	0	0	0	intro	1	0	0	[1,2,2,4,4,1]	1	2	2	4	4	1	I don't know	blank	B	D						1	0	0	0	0	0	0	1	0	1	0	0	0	0	0	0	0	0	0	0	0	0
2441138	"R2"	0	1	0	0	0	0	intro	1	0	0	[2,1,2,1,2,1]	2	1	2	1	2	1	I think that the error bars show the variability for each bar. For example, if the bars are not 100% accurate and can fluctuate, I think the error bars show the adjustable range in which the bars could change.	blank	B	D						1	0	0	0	0	0	0	1	0	1	0	0	0	0	0	0	0	0	0	0	0	0
2441651	"R2"	0	1	0	0	0	0	intro	1	0	0	[2,1,2,1,4,4]	2	1	2	1	4	4	I do not know	blank	B	D						1	0	0	0	0	0	0	1	0	1	0	0	0	0	0	0	0	0	0	0	0	0
2441991	"R2"	0	1	0	0	0	0	intro	1	0	0	[2,1,2,1,2,1]	2	1	2	1	2	1	The error bars tell us that the data can range anywhere from the top of the error bar to the bottom of it. It is a way to show uncertainty of the data.	blank	G	E						0	0	0	1	0	0	0	0	1	1	0	0	0	0	0	0	0	0	0	0	0	0
2442603	"R2"	0	1	0	0	0	0	intro	1	0	0	[2,1,2,3,2,1]	2	1	2	3	2	1	The smaller the error bar like in Yes shows that there was less variance in the data set. Meanwhile a larger error bar like in No means more varience and uncertainty overall.	blank	G	C						0	0	0	1	0	0	1	0	0	1	0	0	0	0	0	0	0	0	0	0	0	0
2443045	"R2"	0	1	0	0	0	0	intro	1	0	0	[2,1,2,1,2,1]	2	1	2	1	2	1	Error bars help to represent the area of &#034;uncertainty&#034; on a graph.	blank								0	0	0	0	0	0	0	0	0	0	0	0	0	0	0	0	0	0	0	0	0	0
2443161	"R2"	0	1	0	0	0	0	intro	1	0	0	[1,2,1,1,2,2]	1	2	1	1	2	2	Error bars show uncertainity in graphs and their values.	blank								0	0	0	0	0	0	0	0	0	0	0	0	0	0	0	0	0	0	0	0	0	0
2443181	"R2"	0	1	0	0	0	0	intro	1	0	0	[1,2,2,1,1,3]	1	2	2	1	1	3	from what i remeber from statistics, is that error bars in data represent how accurate the data is; these errors provide room for error in the data. These error bars mean that the data can range from between the length of the bars.	blank	D	D						0	1	0	0	0	0	0	1	0	1	0	0	0	0	0	0	0	0	0	0	0	0
2443621	"R2"	0	1	0	0	0	0	intro	1	0	0	[1,1,1,1,4,4]	1	1	1	1	4	4	The error bars show how close or far the measured value may be from the actual value.	blank	B	E						1	0	0	0	0	0	0	0	1	1	0	0	0	0	0	0	0	0	0	0	0	0
2443681	"R2"	0	1	0	0	0	0	intro	1	0	0	[2,1,4,3,2,1]	2	1	4	3	2	1	I do not know? Standard deviation?	blank								0	0	0	0	0	0	0	0	0	0	0	0	0	0	0	0	0	0	0	0	0	0
2443703	"R2"	0	1	0	0	0	0	intro	1	0	0	[2,1,2,1,1,1]	2	1	2	1	1	1	It is the uncertainty that comes from the data. It shows the difference between the two groups being examined.	blank	G	D						0	0	0	1	0	0	0	1	0	1	0	0	0	0	0	0	0	0	0	0	0	0
2443724	"R2"	0	1	0	0	0	0	intro	1	0	0	[1,1,1,1,2,4]	1	1	1	1	2	4	Error bars help indicate the uncertainty of a reported measurement to show how precise it is.	blank	D	D						0	1	0	0	0	0	0	1	0	1	0	0	0	0	0	0	0	0	0	0	0	0
2443789	"R2"	0	1	0	0	0	0	intro	1	0	0	[2,1,1,3,2,1]	2	1	1	3	2	1	If there are any mistakes in the calculation, collection of data or overall graph those bars show an extension of what's given taking those errors into consideration.	blank	G	E						0	0	0	1	0	0	0	0	1	1	0	0	0	0	0	0	0	0	0	0	0	0
2444694	"R2"	0	1	0	0	0	0	intro	1	0	0	[1,1,2,3,1,1]	1	1	2	3	1	1	The error bars provide the standard deviation of the mean values for this graph	blank	B	E						1	0	0	0	0	0	0	0	1	1	0	0	0	0	0	0	0	0	0	0	0	0
2444931	"R2"	0	1	0	0	0	0	intro	1	0	0	[2,3,1,3,2,3]	2	3	1	3	2	3	Error bar indicates the error of the data	blank	F	E						0	0	1	0	0	0	0	0	1	1	0	0	0	0	0	0	0	0	0	0	0	0
2445256	"R2"	0	1	0	0	0	0	intro	1	0	0	[2,1,2,1,2,1]	2	1	2	1	2	1	it shows how the mean is changng for easier viewing	blank	G	D						0	0	0	1	0	0	0	1	0	1	0	0	0	0	0	0	0	0	0	0	0	0
2446461	"R2"	0	1	0	0	0	0	intro	1	0	0	[1,2,2,1,1,3]	1	2	2	1	1	3	I do not know.	blank	D	D						0	1	0	0	0	0	0	1	0	1	0	0	0	0	0	0	0	0	0	0	0	0
2446497	"R2"	0	1	0	0	0	0	intro	1	0	0	[2,1,2,1,1,1]	2	1	2	1	1	1	the range of uncertainty in a data set	blank	G	E						0	0	0	1	0	0	0	0	1	1	0	0	0	0	0	0	0	0	0	0	0	0
2446817	"R2"	0	1	0	0	0	0	intro	1	0	0	[1,2,1,3,1,2]	1	2	1	3	1	2	Error bars provide data shown as a range between the erorr bar. This means that there was data found in those ranges but not enough to extend the bar graph. Shows room for error in the data.	blank	E	C						0	0	1	0	0	0	1	0	0	1	0	0	0	0	0	0	0	0	0	0	0	0
2446867	"R2"	0	1	0	0	0	0	intro	1	0	0	[1,1,4,2,1,2]	1	1	4	2	1	2	high uncertinity	blank	D	E						0	1	0	0	0	0	0	0	1	1	0	0	0	0	0	0	0	0	0	0	0	0
2446952	"R2"	0	1	0	0	0	0	intro	1	0	0	[2,1,2,3,2,1]	2	1	2	3	2	1	The error bar shows that data for Yes and No catagory is overlapping in range and it is hard to conclude if data support a conclusive difference between the two catagory.	blank	G	C						0	0	0	1	0	0	1	0	0	1	0	0	0	0	0	0	0	0	0	0	0	0
2448882	"R2"	0	1	0	0	0	0	intro	1	0	0	[1,1,2,1,2,2]	1	1	2	1	2	2	That it can be within that frame of numbers	blank	D	C						0	1	0	0	0	0	1	0	0	1	0	0	0	0	0	0	0	0	0	0	0	0
2450175	"R2"	0	1	0	0	0	0	intro	1	0	0	[2,1,1,3,2,1]	2	1	1	3	2	1	standard deviation	blank	G	E						0	0	0	1	0	0	0	0	1	1	0	0	0	0	0	0	0	0	0	0	0	0
2450725	"R2"	0	1	0	0	0	0	intro	1	0	0	[2,1,2,2,4,1]	2	1	2	2	4	1	The average difference in the group of yes	blank								0	0	0	0	0	0	0	0	0	0	0	0	0	0	0	0	0	0	0	0	0	0
2452963	Masters	0	0	0	1	0	0	upper	0	1	0	[2,1,2,1,2,3]	2	1	2	1	2	3	It shows the calculated amount of error made withing the experiment when collecting data which coudl be for many reasons.	blank	G	A	A	C	B	A	B	0	0	0	1	1	0	0	0	0	0	0	0	1	0	0	0	0	0	1	0	0	0
2456917	Masters	0	0	0	1	0	0	upper	0	1	0	[2,1,2,1,2,1]	2	1	2	1	2	1	They show the standard error or about what range the true mean is likely to be in.	blank		A	A	F	B	B	B	0	0	0	0	1	0	0	0	0	0	0	0	1	0	0	0	0	0	0	0	0	1
2457610	"R2"	0	1	0	0	0	0	upper	0	1	0	[1,3,2,3,1,3]	1	3	2	3	1	3	The error bars show if the data is significant or not.	blank	G	D						0	0	0	1	0	0	0	1	0	1	0	0	0	0	0	0	0	0	0	0	0	0
2458348	"R1"	1	0	0	0	0	0	intro	1	0	0	[4,3,1,1,1,1]	4	3	1	1	1	1	I do not know. I would guess it has to do with how high it could reach up to maybe?	blank	E	F	B	B	C	B	B	0	0	1	0	0	0	0	0	0	0	1	0	0	1	0	0	0	1	0	0	0	0
2458650	"R2"	0	1	0	0	0	0	upper	0	1	0	[1,1,1,1,2,4]	1	1	1	1	2	4	The error bars allow you to see how far the mean is from the standard deviation.	blank	G	D						0	0	0	1	0	0	0	1	0	1	0	0	0	0	0	0	0	0	0	0	0	0
2460005	"R3"	0	0	1	0	0	0	upper	0	1	0	[1,1,4,1,2,2]	1	1	4	1	2	2	The error bars give an idea of how precise the measurements are.	blank		A	A	C	B	A	B	0	0	0	0	1	0	0	0	0	0	0	0	1	0	0	0	0	0	1	0	0	0
2460768	"R1"	1	0	0	0	0	0	upper	0	1	0	[2,1,2,1,3,1]	2	1	2	1	3	1	The error bars show us how high or low the graph could be when accounting for amount of possibile error during statistical calculations and human error.	blank	G	A	A	F	C	A	B	0	0	0	1	1	0	0	0	0	0	0	0	1	0	0	0	0	0	0	0	0	1
2461592	"R1"	1	0	0	0	0	0	upper	0	1	0	[2,1,2,1,3,1]	2	1	2	1	3	1	I believe the error bars show the possible error in the graph.	blank	G	A	A	D	B	A	B	0	0	0	1	1	0	0	0	0	0	0	0	1	0	0	0	0	0	0	1	0	0
2461924	"R2"	0	1	0	0	0	0	upper	0	1	0	[1,1,2,1,1,1]	1	1	2	1	1	1	The error bars present the additional possible values that may be viable to the study, as there may have been bias or skewed data during collection.	blank								0	0	0	0	0	0	0	0	0	0	0	0	0	0	0	0	0	0	0	0	0	0
2464808	"R2"	0	1	0	0	0	0	upper	0	1	0	[1,3,1,4,1,4]	1	3	1	4	1	4	They give the uncertainty about the numbers in the table which was given	blank								0	0	0	0	0	0	0	0	0	0	0	0	0	0	0	0	0	0	0	0	0	0
2473787	"R1"	1	0	0	0	0	0	upper	0	1	0	[2,1,2,1,2,1]	2	1	2	1	2	1	I do not know	blank	G	A	A	F	C	C	B	0	0	0	1	1	0	0	0	0	0	0	0	1	0	0	0	0	0	0	0	0	1
2473849	"R1"	1	0	0	0	0	0	intro	1	0	0	[1,2,1,2,1,4]	1	2	1	2	1	4	I tells the standard deviation of the data.	blank	C	B						0	1	0	0	0	1	0	0	0	1	0	0	0	0	0	0	0	0	0	0	0	0
2479443	"R1"	1	0	0	0	0	0	upper	0	1	0	[1,1,2,3,2,1]	1	1	2	3	2	1	I think error bars tell us how much error might be in our results and shows us the range where our results could possibly be. This graph shows us that our error for bass is lower then that for catfish so we are more likely to have the correct number or be close to it.	blank	G	C	A	F	D	A	B	0	0	0	1	0	0	1	0	0	1	0	0	1	0	0	0	0	0	0	0	0	1
2489005	PUI	0	0	0	0	1	0	intro	1	0	0	[2,1,2,1,2,1]	2	1	2	1	2	1	The error bars tell us the possible error from the actual value. From the graph you can tell the &#034;No&#034; has greater varibility	blank	G	F						0	0	0	1	0	0	0	0	0	0	1	0	0	0	0	0	0	0	0	0	0	0
2490570	"R1"	1	0	0	0	0	0	intro	1	0	0	[1,2,1,2,1,3]	1	2	1	2	1	3	i do not know. I believe they provide information about the amount of error that the data may have.	blank	G	D	A	C	B	A	B	0	0	0	1	0	0	0	1	0	1	0	0	1	0	0	0	0	0	1	0	0	0
2513949	"R3"	0	0	1	0	0	0	intro	1	0	0	[1,1,4,1,1,2]	1	1	4	1	1	2	The error bars essentially show the potential margin for error within the graph.	blank	F	A	E	D,F	B	A	B	0	0	1	0	1	0	0	0	0	0	0	0	0	0	0	0	0	0	0	0	0	0
2516172	"R3"	0	0	1	0	0	0	upper	0	1	0	[2,1,1,1,2,1]	2	1	1	1	2	1	They help show the deviation in the data.	blank	G	A	B	["F","G"]	D	B	B	0	0	0	1	1	0	0	0	0	0	0	0	0	1	0	0	0	0	0	0	0	0
2517713	"R2"	0	1	0	0	0	0	upper	0	1	0	[1,1,2,1,2,2]	1	1	2	1	2	2	They are included to visually compare two quantites, like seen above. They are extremely helpful in this case when Natural and Urban seem to be neck and neck.	blank	G	A	A	C	D	B	B	0	0	0	1	1	0	0	0	0	0	0	0	1	0	0	0	0	0	1	0	0	0
2518642	"R3"	0	0	1	0	0	0	intro	1	0	0	[3,1,2,3,2,1]	3	1	2	3	2	1	The error bars represent the variability in each of the categories, and show whether or not differences are significant.	blank	E	F	A	F	C	B	B	0	0	1	0	0	0	0	0	0	0	1	0	1	0	0	0	0	0	0	0	0	1
2521733	"R1"	1	0	0	0	0	0	upper	0	1	0	[2,1,2,1,3,4]	2	1	2	1	3	4	The error bars allow space for uncertainty and illustrate the spread of data.	blank		A	A	F	B	B	B	0	0	0	0	1	0	0	0	0	0	0	0	1	0	0	0	0	0	0	0	0	1
2523203	"R2"	0	1	0	0	0	0	upper	0	1	0	[2,1,1,1,2,4]	2	1	1	1	2	4	I do not know	blank	E	F						0	0	1	0	0	0	0	0	0	0	1	0	0	0	0	0	0	0	0	0	0	0
2523791	"R1"	1	0	0	0	0	0	upper	0	1	0	[2,1,2,1,1,2]	2	1	2	1	1	2	The error bars provide the measurment of standard errors in the data for catfish and bass.	blank	E	A	B	D	A	B	B	0	0	1	0	1	0	0	0	0	0	0	0	0	1	0	0	0	0	0	1	0	0
2524321	"R1"	1	0	0	0	0	0	upper	0	1	0	[1,1,2,1,2,3]	1	1	2	1	2	3	The error bars provide what the marginal error is based on calculations	blank	F	A	A	F	D	B	B	0	0	1	0	1	0	0	0	0	0	0	0	1	0	0	0	0	0	0	0	0	1
2536371	"R1"	1	0	0	0	0	0	intro	1	0	0	[1,1,1,1,1,1]	1	1	1	1	1	1	I do not know	blank	C	A						0	1	0	0	1	0	0	0	0	0	0	0	0	0	0	0	0	0	0	0	0	0
2536665	"R1"	1	0	0	0	0	0	intro	1	0	0	[1,4,2,4,2,1]	1	4	2	4	2	1	I do no know.	blank								0	0	0	0	0	0	0	0	0	0	0	0	0	0	0	0	0	0	0	0	0	0
2536819	"R1"	1	0	0	0	0	0	intro	1	0	0	[1,2,1,2,4,2]	1	2	1	2	4	2	The error bars show data that could've been mistaken or room for mistakes.	blank	C	D						0	1	0	0	0	0	0	1	0	1	0	0	0	0	0	0	0	0	0	0	0	0
2536942	"R1"	1	0	0	0	0	0	intro	1	0	0	[2,4,2,1,2,2]	2	4	2	1	2	2	The error bars show you the uncertainty so may show how high the standard deviation may be.	blank	C	B						0	1	0	0	0	1	0	0	0	1	0	0	0	0	0	0	0	0	0	0	0	0
2537068	"R1"	1	0	0	0	0	0	intro	1	0	0	[1,1,2,1,1,2]	1	1	2	1	1	2	The error bars show an error or uncertainty in the data set.	blank	E	B						0	0	1	0	0	1	0	0	0	1	0	0	0	0	0	0	0	0	0	0	0	0
2537946	"R1"	1	0	0	0	0	0	intro	1	0	0	[2,1,3,1,2,1]	2	1	3	1	2	1	This is used to show the estimated error or uncertainty in a value	blank	C	C						0	1	0	0	0	0	1	0	0	1	0	0	0	0	0	0	0	0	0	0	0	0
2546310	"R1"	1	0	0	0	0	0	upper	0	1	0	[1,2,1,3,1,2]	1	2	1	3	1	2	The error bars indicate that the data represented by each bar is very similar to each other, since the error bars almost entirely overlap. This likely means that any differences between the two categories are not statistically significant.	blank	G	D	A	F	D	B	B	0	0	0	1	0	0	0	1	0	1	0	0	1	0	0	0	0	0	0	0	0	1
2546490	"R1"	1	0	0	0	0	0	upper	0	1	0	[2,1,1,3,2,1]	2	1	1	3	2	1	That there is some sort of variance. Could be SD, SEM, CI or something else	blank	G	D	D	C,F	C	A		0	0	0	1	0	0	0	1	0	1	0	0	0	0	0	1	0	0	0	0	0	0
2548106	"R1"	1	0	0	0	0	0	intro	1	0	0	[2,1,1,1,4,1]	2	1	1	1	4	1	The error bars provides possible range of errors occured in the data. (I'm not sure)	blank		A	C		A			0	0	0	0	1	0	0	0	0	0	0	0	0	0	1	0	0	0	0	0	0	0
2548204	CC	0	0	0	0	0	1	intro	1	0	0	[1,1,2,1,2,1]	1	1	2	1	2	1	This might be wrong but I believe they show the possible margin of error.	blank		A	B	C	A			0	0	0	0	1	0	0	0	0	0	0	0	0	1	0	0	0	0	1	0	0	0
2548638	CC	0	0	0	0	0	1	intro	1	0	0	[1,1,2,3,2,1]	1	1	2	3	2	1	The bars show the minimum and maximum margin of error of the average shown in each bar.	blank		A	B	E	A			0	0	0	0	1	0	0	0	0	0	0	0	0	1	0	0	0	0	0	0	1	0
2550868	CC	0	0	0	0	0	1	intro	1	0	0	[2,1,1,3,2,1]	2	1	1	3	2	1	I assume that the error bars represent the standard deviation for each of the two data sets in the graph, which I believe is the average difference of the [mean of all the values] and [all the values]. I could use some review of standard deviation though because I am not super confident with it.	blank		A	B	E	A			0	0	0	0	1	0	0	0	0	0	0	0	0	1	0	0	0	0	0	0	1	0
2550892	CC	0	0	0	0	0	1	intro	1	0	0	[1,1,1,1,2,4]	1	1	1	1	2	4	The error bar usually represents the standard deviation in biology. It can indicate how spread the data are around the mean value. &#034;The reliability of the mean value as a representative number for the data set. The likelihood of there being a significant difference between between data sets. And whether or not a difference is significant.&#034; (Biology of life) &#013;&#010;&#013;&#010;	blank		A	B	F	F			0	0	0	0	1	0	0	0	0	0	0	0	0	1	0	0	0	0	0	0	0	1
2551313	CC	0	0	0	0	0	1	intro	1	0	0	[1,2,2,1,2,2]	1	2	2	1	2	2	I do not know.	blank		A	B	C	A			0	0	0	0	1	0	0	0	0	0	0	0	0	1	0	0	0	0	1	0	0	0
2551398	"R2"	0	1	0	0	0	0	intro	1	0	0	[1,1,2,1,2,4]	1	1	2	1	2	4	percentage error	blank	F	C	A		["B"]	C	A	0	0	1	0	0	0	1	0	0	1	0	0	1	0	0	0	0	0	0	0	0	0
2552741	"R1"	1	0	0	0	0	0	upper	0	1	0	[2,1,2,2,3,1]	2	1	2	2	3	1	The error bar represents standard deviation which measures how dispersed the data is in relation to the mean.	blank								0	0	0	0	0	0	0	0	0	0	0	0	0	0	0	0	0	0	0	0	0	0
2552752	CC	0	0	0	0	0	1	intro	1	0	0	[2,1,1,2,4,2]	2	1	1	2	4	2	The error bars tell you how much error has been built into the chart, meaning a range of data that comes from built in uncertainty (confidence interval, standard error etc). The error bars for the &#034;yes&#034; column tell us there's a smaller range of error (1.0-1.5) versus the &#034;no&#034; column (1.0-1.75).	blank		A	B	E	A			0	0	0	0	1	0	0	0	0	0	0	0	0	1	0	0	0	0	0	0	1	0
2554798	CC	0	0	0	0	0	1	intro	1	0	0	[1,2,1,1,1,2]	1	2	1	1	1	2	They show where the outliers were in the group of data that was collected.	blank		A	B	C	F			0	0	0	0	1	0	0	0	0	0	0	0	0	1	0	0	0	0	1	0	0	0
2555033	CC	0	0	0	0	0	1	intro	1	0	0	[2,1,1,2,1,1]	2	1	1	2	1	1	Error bars can show the standard deviation of data points or the uncertainty of a set of points. There might be more but I'm not too sure.	blank				E				0	0	0	0	0	0	0	0	0	0	0	0	0	0	0	0	0	0	0	0	1	0
2555327	CC	0	0	0	0	0	1	intro	1	0	0	[1,1,2,2,1,2]	1	1	2	2	1	2	i dont know	blank		A	A	F	A			0	0	0	0	1	0	0	0	0	0	0	0	1	0	0	0	0	0	0	0	0	1
2555710	Masters	0	0	0	1	0	0	upper	0	1	0	[2,2,1,3,2,2]	2	2	1	3	2	2	I think it shows the distance of the data that falls within one standard deviation. So the orange bar shows the mean, and then that shows the numbers that within a certain range from the mean.	blank		A	A	F	C	A	B	0	0	0	0	1	0	0	0	0	0	0	0	1	0	0	0	0	0	0	0	0	1
2556164	CC	0	0	0	0	0	1	intro	1	0	0	[1,2,1,3,1,2]	1	2	1	3	1	2	They say that there is a possibility or error, and that if it were to be incorrect the true value would be within the error bar.	blank		A	B	F	A			0	0	0	0	1	0	0	0	0	0	0	0	0	1	0	0	0	0	0	0	0	1
2557385	CC	0	0	0	0	0	1	intro	1	0	0	[1,2,1,2,1,2]	1	2	1	2	1	2	I believe the error bars inform you of the range for which the real world average could fall. In other words, the orange bar indicates the average of the specific data set recorded. But if we were to take the average of what we theorize to be the entire world, the average could fall anywhere within those error bars. Additionally, since those error bars overlap, we know that the difference between…	blank		A	B	E	A			0	0	0	0	1	0	0	0	0	0	0	0	0	1	0	0	0	0	0	0	1	0
2557444	CC	0	0	0	0	0	1	intro	1	0	0	[1,1,1,3,1,2]	1	1	1	3	1	2	The error bars provide a representation of the variability in the data that is not represented in the orange bars. They extend from the lowest to the highest values in the set.	blank			B	E	B			0	0	0	0	0	0	0	0	0	0	0	0	0	1	0	0	0	0	0	0	1	0
2558050	CC	0	0	0	0	0	1	intro	1	0	0	[2,1,2,1,2,3]	2	1	2	1	2	3	The error bars represent that the variation of the data set falls anywhere within that range	blank		A	B	D	A			0	0	0	0	1	0	0	0	0	0	0	0	0	1	0	0	0	0	0	1	0	0
2559118	"R1"	1	0	0	0	0	0	intro	1	0	0	[1,2,1,2,1,2]	1	2	1	2	1	2	The standard deviation of the data, or how much error is in the chat.	blank								0	0	0	0	0	0	0	0	0	0	0	0	0	0	0	0	0	0	0	0	0	0
2559166	"R3"	0	0	1	0	0	0	upper	0	1	0	[1,1,2,1,2,2]	1	1	2	1	2	2	The error bars tell me than the data for the catfish had more error than the bass, therefore the data is not completely accurate.	blank								0	0	0	0	0	0	0	0	0	0	0	0	0	0	0	0	0	0	0	0	0	0
2559178	"R1"	1	0	0	0	0	0	intro	1	0	0	[1,1,2,3,2,1]	1	1	2	3	2	1	The error bars give you a +&#047;- range of the data, so we had data points that were this high on the graph and we also had data points in this section that were this low on the graph.	blank								0	0	0	0	0	0	0	0	0	0	0	0	0	0	0	0	0	0	0	0	0	0
2559271	"R1"	1	0	0	0	0	0	intro	1	0	0	[2,1,1,2,4,1]	2	1	1	2	4	1	I don't Know	blank								0	0	0	0	0	0	0	0	0	0	0	0	0	0	0	0	0	0	0	0	0	0
2559272	"R1"	1	0	0	0	0	0	intro	1	0	0	[2,1,1,1,2,2]	2	1	1	1	2	2	They show if the data could be statistically the same. If the error bars overlap then it could be statistically the same.	blank								0	0	0	0	0	0	0	0	0	0	0	0	0	0	0	0	0	0	0	0	0	0
2559682	CC	0	0	0	0	0	1	intro	1	0	0	[1,2,2,3,1,3]	1	2	2	3	1	3	the bar depicts the median of the data and the black line shows the highest and lowest values.	blank		A	B	D	A			0	0	0	0	1	0	0	0	0	0	0	0	0	1	0	0	0	0	0	1	0	0
2559762	"R1"	1	0	0	0	0	0	intro	1	0	0	[2,1,4,1,2,2]	2	1	4	1	2	2	I shows how much error there is in the data.	blank								0	0	0	0	0	0	0	0	0	0	0	0	0	0	0	0	0	0	0	0	0	0
2560072	"R1"	1	0	0	0	0	0	intro	1	0	0	[1,4,2,4,1,4]	1	4	2	4	1	4	it shows any potential errors within the data set	blank								0	0	0	0	0	0	0	0	0	0	0	0	0	0	0	0	0	0	0	0	0	0
2560080	"R1"	1	0	0	0	0	0	intro	1	0	0	[1,1,1,3,1,2]	1	1	1	3	1	2	The error bars show the range or spread of data values from each other	blank								0	0	0	0	0	0	0	0	0	0	0	0	0	0	0	0	0	0	0	0	0	0
2560150	CC	0	0	0	0	0	1	intro	1	0	0	[1,2,1,3,1,2]	1	2	1	3	1	2	The level of uncertainty in the data.	blank		A	B	E	C			0	0	0	0	1	0	0	0	0	0	0	0	0	1	0	0	0	0	0	0	1	0
2560157	"R1"	1	0	0	0	0	0	intro	1	0	0	[2,2,1,2,1,1]	2	2	1	2	1	1	The error bars provide us with a range in which the values may lie. Think of it like a safety net, as these bars give some wiggle room when looking at the data and giving a range for where data points may lie.	blank								0	0	0	0	0	0	0	0	0	0	0	0	0	0	0	0	0	0	0	0	0	0
2560163	"R1"	1	0	0	0	0	0	intro	1	0	0	[2,1,2,2,2,1]	2	1	2	2	2	1	The error bars show no significant difference between teh two conditions. The error bars have a lot of overlap which indicates this lack of variability.	blank								0	0	0	0	0	0	0	0	0	0	0	0	0	0	0	0	0	0	0	0	0	0
2560164	"R1"	1	0	0	0	0	0	intro	1	0	0	[2,1,1,1,2,1]	2	1	1	1	2	1	it shows the possibility of having data that doesnt necessaraly fit into the mean of the set.	blank								0	0	0	0	0	0	0	0	0	0	0	0	0	0	0	0	0	0	0	0	0	0
2560174	CC	0	0	0	0	0	1	intro	1	0	0	[1,1,4,3,4,1]	1	1	4	3	4	1	I think they represent the uncertanties of the data set	blank		A	B	D	A			0	0	0	0	1	0	0	0	0	0	0	0	0	1	0	0	0	0	0	1	0	0
2560342	"R1"	1	0	0	0	0	0	intro	1	0	0	[2,1,2,1,2,2]	2	1	2	1	2	2	This data indicates that the answer no is more significant.	blank								0	0	0	0	0	0	0	0	0	0	0	0	0	0	0	0	0	0	0	0	0	0
2560346	"R1"	1	0	0	0	0	0	intro	1	0	0	[2,1,1,3,2,1]	2	1	1	3	2	1	The error bars overlapping indicates that there is no significant difference between the two bars present in the graph.	blank								0	0	0	0	0	0	0	0	0	0	0	0	0	0	0	0	0	0	0	0	0	0
2560482	"R1"	1	0	0	0	0	0	intro	1	0	0	[2,1,2,1,2,1]	2	1	2	1	2	1	The error bars provide the viewer with a possible range of the value denoted by the highest point on the bar, saying that it could be higher, but it could be lower, and there is a significant probability of that being so.	blank								0	0	0	0	0	0	0	0	0	0	0	0	0	0	0	0	0	0	0	0	0	0
2560486	"R1"	1	0	0	0	0	0	intro	1	0	0	[2,1,2,2,2,1]	2	1	2	2	2	1	This is graph revealed that the data was not a statistically significant due to the overlap of the error bars of standard deviation.	blank								0	0	0	0	0	0	0	0	0	0	0	0	0	0	0	0	0	0	0	0	0	0
2560494	"R1"	1	0	0	0	0	0	intro	1	0	0	[1,1,1,3,1,1]	1	1	1	3	1	1	The data bars show the amount the data skews from the mean.	blank								0	0	0	0	0	0	0	0	0	0	0	0	0	0	0	0	0	0	0	0	0	0
2560516	"R1"	1	0	0	0	0	0	intro	1	0	0	[3,1,3,3,2,2]	3	1	3	3	2	2	The error bars provide information on the range of uncertainty or spread that the data could possibly encompass.	blank								0	0	0	0	0	0	0	0	0	0	0	0	0	0	0	0	0	0	0	0	0	0
2560531	"R1"	1	0	0	0	0	0	intro	1	0	0	[1,1,1,3,1,1]	1	1	1	3	1	1	The Yes category has slightly less variation than the No as its error bar is smaller which usually indicates standard error, a function of variation.	blank								0	0	0	0	0	0	0	0	0	0	0	0	0	0	0	0	0	0	0	0	0	0
2560639	"R1"	1	0	0	0	0	0	intro	1	0	0	[2,1,2,1,2,1]	2	1	2	1	2	1	The error bars provide the information that the difference between the data used for the yes and no columns is not statistically significant and makes statistical and logical sense in the context of the problem. If the bars were not overlapping, then the data would be considered statistically significant.	blank								0	0	0	0	0	0	0	0	0	0	0	0	0	0	0	0	0	0	0	0	0	0
2561019	"R1"	1	0	0	0	0	0	intro	1	0	0	[1,2,1,3,1,2]	1	2	1	3	1	2	The variation in the data collected	blank								0	0	0	0	0	0	0	0	0	0	0	0	0	0	0	0	0	0	0	0	0	0
2561112	"R1"	1	0	0	0	0	0	intro	1	0	0	[2,1,4,1,2,1]	2	1	4	1	2	1	Error bars let the reader know if there is a mathematcally signinifant differnece between the two values	blank								0	0	0	0	0	0	0	0	0	0	0	0	0	0	0	0	0	0	0	0	0	0
2561122	"R1"	1	0	0	0	0	0	intro	1	0	0	[1,1,2,1,2,2]	1	1	2	1	2	2	The yellow bars show the average of lobster density when there is no fishing or there is fishing and the error bars show the outliars	blank		A	G		B			0	0	0	0	1	0	0	0	0	0	0	0	0	0	0	0	0	0	0	0	0	0
2561123	"R1"	1	0	0	0	0	0	intro	1	0	0	[1,3,1,1,1,3]	1	3	1	1	1	3	I do not know.	blank		A	E		A			0	0	0	0	1	0	0	0	0	0	0	0	0	0	0	0	0	0	0	0	0	0
2561125	"R1"	1	0	0	0	0	0	intro	1	0	0	[2,1,3,1,2,1]	2	1	3	1	2	1	It shows the amount of variation that the actual data can have to the ones that the scientists collected.	blank								0	0	0	0	0	0	0	0	0	0	0	0	0	0	0	0	0	0	0	0	0	0
2561126	"R1"	1	0	0	0	0	0	intro	1	0	0	[1,4,2,1,4,1]	1	4	2	1	4	1	I dont know	blank		A	D		E			0	0	0	0	1	0	0	0	0	0	0	0	0	0	0	1	0	0	0	0	0	0
2561127	"R1"	1	0	0	0	0	0	intro	1	0	0	[1,2,1,2,1,2]	1	2	1	2	1	2	Error bars are parts of the graph that show marginal error, you would use them to show a give or take situation, like give or take 30 lobsters in an area.	blank		A			F			0	0	0	0	1	0	0	0	0	0	0	0	0	0	0	0	0	0	0	0	0	0
2561128	"R1"	1	0	0	0	0	0	intro	1	0	0	[2,1,2,1,2,1]	2	1	2	1	2	1	I think that the orange bars show the average values for the data and the error bar shows the outliers of the data.	blank								0	0	0	0	0	0	0	0	0	0	0	0	0	0	0	0	0	0	0	0	0	0
2561129	"R1"	1	0	0	0	0	0	intro	1	0	0	[1,3,1,3,1,3]	1	3	1	3	1	3	I do not know.	blank		A	D		A			0	0	0	0	1	0	0	0	0	0	0	0	0	0	0	1	0	0	0	0	0	0
2561129	CC	0	0	0	0	0	1	intro	1	0	0	[1,3,2,3,1,3]	1	3	2	3	1	3	I do not know.	blank	F	E	A	F		C	A	0	0	1	0	0	0	0	0	1	1	0	0	1	0	0	0	0	0	0	0	0	1
2561130	"R1"	1	0	0	0	0	0	intro	1	0	0	[2,1,2,1,2,1]	2	1	2	1	2	1	The bars represent the range in error that can occur, like an uncertainty in the range of values on the graph	blank		A	C		A			0	0	0	0	1	0	0	0	0	0	0	0	0	0	1	0	0	0	0	0	0	0
2561131	"R1"	1	0	0	0	0	0	intro	1	0	0	[1,1,1,3,1,1]	1	1	1	3	1	1	I do not know.	blank								0	0	0	0	0	0	0	0	0	0	0	0	0	0	0	0	0	0	0	0	0	0
2561132	"R1"	1	0	0	0	0	0	intro	1	0	0	[1,1,2,1,2,1]	1	1	2	1	2	1	The correct value could be between the ranges of the error bars.	blank								0	0	0	0	0	0	0	0	0	0	0	0	0	0	0	0	0	0	0	0	0	0
2561139	"R1"	1	0	0	0	0	0	intro	1	0	0	[1,2,1,3,1,2]	1	2	1	3	1	2	The errors bars show us the medians of the data or where most of the points in these data sets occurs, so more of the data resides in the roughly 0.8 ranges, and the top of the erros bars show outliers, and this helps determine how far off the outliers were from the overall average data.	blank								0	0	0	0	0	0	0	0	0	0	0	0	0	0	0	0	0	0	0	0	0	0
2561143	"R1"	1	0	0	0	0	0	intro	1	0	0	[1,2,1,3,1,2]	1	2	1	3	1	2	Error bars provide additional uncertain information since the data is found through field research and can't be the same all the time. The Error bars are for uncertaintly since the data can change depdning on the time or environmental factors. In this graph, its saying that the urchin population recorded was between 1.0-1.5 in areas of obster fishing, but with error bars it can be between 1.0-1.5…	blank		A	A		A			0	0	0	0	1	0	0	0	0	0	0	0	1	0	0	0	0	0	0	0	0	0
2561178	"R1"	1	0	0	0	0	0	intro	1	0	0	[1,1,2,2,2,2]	1	1	2	2	2	2	error bars show the range within that data	blank								0	0	0	0	0	0	0	0	0	0	0	0	0	0	0	0	0	0	0	0	0	0
2561186	"R1"	1	0	0	0	0	0	intro	1	0	0	[1,2,2,2,1,3]	1	2	2	2	1	3	The error bars show whether there is a statistical significant difference between the 2 data sets.	blank								0	0	0	0	0	0	0	0	0	0	0	0	0	0	0	0	0	0	0	0	0	0
2561287	"R1"	1	0	0	0	0	0	intro	1	0	0	[1,1,1,1,1,4]	1	1	1	1	1	4	The type of information the error bars provide about the data represented was that it represents the margin of error	blank								0	0	0	0	0	0	0	0	0	0	0	0	0	0	0	0	0	0	0	0	0	0
2561288	"R1"	1	0	0	0	0	0	intro	1	0	0	[1,2,2,2,4,2]	1	2	2	2	4	2	If theres a signifigant difference in data points.	blank								0	0	0	0	0	0	0	0	0	0	0	0	0	0	0	0	0	0	0	0	0	0
2561294	"R1"	1	0	0	0	0	0	intro	1	0	0	[2,1,1,3,2,1]	2	1	1	3	2	1	The error bars show the minimum and maximum values recorded.	blank								0	0	0	0	0	0	0	0	0	0	0	0	0	0	0	0	0	0	0	0	0	0
2561318	"R1"	1	0	0	0	0	0	intro	1	0	0	[2,1,2,3,2,1]	2	1	2	3	2	1	It shows the range of error within the data set, and can also show the statistical similarity or difference between the data.	blank								0	0	0	0	0	0	0	0	0	0	0	0	0	0	0	0	0	0	0	0	0	0
2561397	"R1"	1	0	0	0	0	0	intro	1	0	0	[2,1,1,1,2,1]	2	1	1	1	2	1	Error bars express the amount of varriablity of mistakes that could be expressed in the data set.	blank								0	0	0	0	0	0	0	0	0	0	0	0	0	0	0	0	0	0	0	0	0	0
2561425	"R1"	1	0	0	0	0	0	intro	1	0	0	[2,1,1,2,2,4]	2	1	1	2	2	4	The error bars tell you how condensed the data is, such as its common range and general consensus. If they are small there is not much variability, if they are very wide then the data can be assumed to not follow a very defined pattern&#047;relationship.	blank								0	0	0	0	0	0	0	0	0	0	0	0	0	0	0	0	0	0	0	0	0	0
2561507	"R1"	1	0	0	0	0	0	intro	1	0	0	[1,1,1,2,1,1]	1	1	1	2	1	1	The error bars show the possible extraneous ranges the data could fall in outside of the average; for yes, if the average is 1.25, the range could possibly be 0.9-1.6.	blank								0	0	0	0	0	0	0	0	0	0	0	0	0	0	0	0	0	0	0	0	0	0
2561566	"R1"	1	0	0	0	0	0	intro	1	0	0	[1,2,1,1,2,2]	1	2	1	1	2	2	The error bars show outliers that were provided with the data.	blank								0	0	0	0	0	0	0	0	0	0	0	0	0	0	0	0	0	0	0	0	0	0
2561568	"R1"	1	0	0	0	0	0	intro	1	0	0	[1,1,2,1,2,2]	1	1	2	1	2	2	The error bars represent outliar data, showing points of the collected data that skew the overall message of the graph and could change the result negatively.	blank		A	D		A			0	0	0	0	1	0	0	0	0	0	0	0	0	0	0	1	0	0	0	0	0	0
2561570	"R1"	1	0	0	0	0	0	intro	1	0	0	[1,1,2,1,2,2]	1	1	2	1	2	2	The error bars show the outliers that may skew the data.	blank		A	B		A			0	0	0	0	1	0	0	0	0	0	0	0	0	1	0	0	0	0	0	0	0	0
2561573	"R1"	1	0	0	0	0	0	intro	1	0	0	[1,1,2,3,1,2]	1	1	2	3	1	2	The no is supposed to be much higher than the yes. There may have been an error in the data when it was being collected.	blank		A			A			0	0	0	0	1	0	0	0	0	0	0	0	0	0	0	0	0	0	0	0	0	0
2561579	"R1"	1	0	0	0	0	0	intro	1	0	0	[1,4,1,1,1,4]	1	4	1	1	1	4	I don't know.	blank		A	E		A			0	0	0	0	1	0	0	0	0	0	0	0	0	0	0	0	0	0	0	0	0	0
2561581	"R1"	1	0	0	0	0	0	intro	1	0	0	[1,2,4,1,4,1]	1	2	4	1	4	1	I dont know	blank		A	G		A			0	0	0	0	1	0	0	0	0	0	0	0	0	0	0	0	0	0	0	0	0	0
2561586	"R1"	1	0	0	0	0	0	intro	1	0	0	[2,2,1,2,2,3]	2	2	1	2	2	3	Error bars show how likely error is to change the bar graph. In this graph, that means that while we see the &#034;NO&#034; section slightly higer than the &#034;YES&#034;, the range could vary greatly, and the &#034;YES&#034; could actually be much higher than shown.	blank		A	B		F			0	0	0	0	1	0	0	0	0	0	0	0	0	1	0	0	0	0	0	0	0	0
2561588	"R1"	1	0	0	0	0	0	intro	1	0	0	[2,1,1,2,1,1]	2	1	1	2	1	1	the range of data for a set, variability	blank								0	0	0	0	0	0	0	0	0	0	0	0	0	0	0	0	0	0	0	0	0	0
2561597	"R1"	1	0	0	0	0	0	intro	1	0	0	[1,4,1,1,1,2]	1	4	1	1	1	2	That there is a possibility that an error occured in performing the experiment	blank								0	0	0	0	0	0	0	0	0	0	0	0	0	0	0	0	0	0	0	0	0	0
2561598	"R1"	1	0	0	0	0	0	intro	1	0	0	[2,1,2,1,2,1]	2	1	2	1	2	1	Differences in data collected to construct these graphs	blank								0	0	0	0	0	0	0	0	0	0	0	0	0	0	0	0	0	0	0	0	0	0
2561600	"R1"	1	0	0	0	0	0	intro	1	0	0	[1,2,1,2,1,2]	1	2	1	2	1	2	The variablity of data in the set and the uncertainty in the measurement	blank								0	0	0	0	0	0	0	0	0	0	0	0	0	0	0	0	0	0	0	0	0	0
2561601	"R1"	1	0	0	0	0	0	intro	1	0	0	[1,2,1,1,2,2]	1	2	1	1	2	2	The error bars show the maximum and minimum value within the set of values given for a category. If the error bar is larger, that means there is more variability as opposed to one that is smaller.	blank								0	0	0	0	0	0	0	0	0	0	0	0	0	0	0	0	0	0	0	0	0	0
2561602	"R1"	1	0	0	0	0	0	intro	1	0	0	[2,1,1,1,2,1]	2	1	1	1	2	1	The error bars provide us with the specifics of the lowest and highest amount of information gathered this will show us the range of our data.	blank								0	0	0	0	0	0	0	0	0	0	0	0	0	0	0	0	0	0	0	0	0	0
2561603	"R1"	1	0	0	0	0	0	intro	1	0	0	[2,1,4,1,2,2]	2	1	4	1	2	2	Error bars provide distance of variability bases on the data set and possible outliers.	blank								0	0	0	0	0	0	0	0	0	0	0	0	0	0	0	0	0	0	0	0	0	0
2561609	"R1"	1	0	0	0	0	0	intro	1	0	0	[1,1,2,2,2,1]	1	1	2	2	2	1	The error bars overlap, so there is little variability between the two variables	blank								0	0	0	0	0	0	0	0	0	0	0	0	0	0	0	0	0	0	0	0	0	0
2561614	"R1"	1	0	0	0	0	0	intro	1	0	0	[1,2,2,2,1,2]	1	2	2	2	1	2	I do not know; however, I do know that error bars show how much error is built in to the chart.	blank								0	0	0	0	0	0	0	0	0	0	0	0	0	0	0	0	0	0	0	0	0	0
2561631	"R1"	1	0	0	0	0	0	intro	1	0	0	[4,4,1,2,1,1]	4	4	1	2	1	1	I dont know	blank		B	F		D			0	0	0	0	0	1	0	0	0	1	0	0	0	0	0	0	0	0	0	0	0	0
2561682	"R1"	1	0	0	0	0	0	intro	1	0	0	[2,1,2,2,2,2]	2	1	2	2	2	2	How spread out the data is	blank								0	0	0	0	0	0	0	0	0	0	0	0	0	0	0	0	0	0	0	0	0	0
2561685	"R1"	1	0	0	0	0	0	intro	1	0	0	[2,1,1,1,2,2]	2	1	1	1	2	2	The error bars describe the variability of the data set compared to the average.	blank								0	0	0	0	0	0	0	0	0	0	0	0	0	0	0	0	0	0	0	0	0	0
2561709	"R1"	1	0	0	0	0	0	intro	1	0	0	[1,1,1,2,1,1]	1	1	1	2	1	1	The error bars show that while the data may have some variation, it is not statistically significant, as the majority of the error bars overlap. However, this depends on whether the error bars indicate, for example, standard deviation or confidence, etc.	blank		A	E		B			0	0	0	0	1	0	0	0	0	0	0	0	0	0	0	0	0	0	0	0	0	0
2561715	"R1"	1	0	0	0	0	0	intro	1	0	0	[2,1,2,1,2,1]	2	1	2	1	2	1	The show how variable the data is to the mean, if error bars are large then the data is not very close to the mean.	blank								0	0	0	0	0	0	0	0	0	0	0	0	0	0	0	0	0	0	0	0	0	0
2561782	"R1"	1	0	0	0	0	0	intro	1	0	0	[2,1,1,3,2,1]	2	1	1	3	2	1	Since the error bar on the &#034;no&#034; bar is larger, it shows that there is more variation there.	blank								0	0	0	0	0	0	0	0	0	0	0	0	0	0	0	0	0	0	0	0	0	0
2561815	"R1"	1	0	0	0	0	0	intro	1	0	0	[1,1,2,3,1,1]	1	1	2	3	1	1	The orange bar shows the average value, which the error bars show the minimum and maximum values.	blank								0	0	0	0	0	0	0	0	0	0	0	0	0	0	0	0	0	0	0	0	0	0
2561819	"R1"	1	0	0	0	0	0	intro	1	0	0	[2,1,2,2,2,1]	2	1	2	2	2	1	The error bars provide us with variation information between the data points in each seperate category (yes lobster fishing and no lobster fishing)	blank								0	0	0	0	0	0	0	0	0	0	0	0	0	0	0	0	0	0	0	0	0	0
2561856	"R1"	1	0	0	0	0	0	intro	1	0	0	[1,1,1,2,2,2]	1	1	1	2	2	2	Standard deviation	blank								0	0	0	0	0	0	0	0	0	0	0	0	0	0	0	0	0	0	0	0	0	0
2562080	"R1"	1	0	0	0	0	0	intro	1	0	0	[2,1,2,1,4,1]	2	1	2	1	4	1	The error bar shows the max and the min value that was found but the bar shows the average	blank								0	0	0	0	0	0	0	0	0	0	0	0	0	0	0	0	0	0	0	0	0	0
2562429	"R1"	1	0	0	0	0	0	intro	1	0	0	[1,2,1,2,1,2]	1	2	1	2	1	2	Error bars help to show how much error is built into a chart.	blank								0	0	0	0	0	0	0	0	0	0	0	0	0	0	0	0	0	0	0	0	0	0
2562560	"R1"	1	0	0	0	0	0	intro	1	0	0	[1,1,2,2,1,2]	1	1	2	2	1	2	The error bars show some sort of variability. Although there may be an average plotted the error bars show how much that value can vary.	blank								0	0	0	0	0	0	0	0	0	0	0	0	0	0	0	0	0	0	0	0	0	0
2562585	"R1"	1	0	0	0	0	0	intro	1	0	0	[2,1,2,2,2,1]	2	1	2	2	2	1	The error bars show the result can be anywhere between that range.	blank								0	0	0	0	0	0	0	0	0	0	0	0	0	0	0	0	0	0	0	0	0	0
2562597	"R1"	1	0	0	0	0	0	intro	1	0	0	[1,1,2,3,2,2]	1	1	2	3	2	2	The error bars show the range in which the data was also found or could be found by using a lot of field data with variation.	blank								0	0	0	0	0	0	0	0	0	0	0	0	0	0	0	0	0	0	0	0	0	0
2562610	"R1"	1	0	0	0	0	0	intro	1	0	0	[1,1,2,3,2,1]	1	1	2	3	2	1	The error bars show if there is a statistically significant difference between the two data sets.	blank								0	0	0	0	0	0	0	0	0	0	0	0	0	0	0	0	0	0	0	0	0	0
2562623	"R1"	1	0	0	0	0	0	intro	1	0	0	[2,1,1,2,1,1]	2	1	1	2	1	1	The error bars provide knowledge about the amount of calculated error found for the set of data.	blank								0	0	0	0	0	0	0	0	0	0	0	0	0	0	0	0	0	0	0	0	0	0
2563020	"R1"	1	0	0	0	0	0	intro	1	0	0	[2,1,4,1,2,1]	2	1	4	1	2	1	Error bars represent the amount of error or uncertainty that is in the graph. In the areas with error bars, there is uncertainty about the information presented but it is known that the data falls within this range.	blank								0	0	0	0	0	0	0	0	0	0	0	0	0	0	0	0	0	0	0	0	0	0
2563134	"R1"	1	0	0	0	0	0	intro	1	0	0	[1,2,1,3,1,2]	1	2	1	3	1	2	I believe that it shows the error and how much the data may vary by	blank								0	0	0	0	0	0	0	0	0	0	0	0	0	0	0	0	0	0	0	0	0	0
2563154	"R1"	1	0	0	0	0	0	intro	1	0	0	[1,1,1,2,1,1]	1	1	1	2	1	1	The error bars provide you with the standard deviation of the data represented by the bar.	blank								0	0	0	0	0	0	0	0	0	0	0	0	0	0	0	0	0	0	0	0	0	0
2563438	"R3"	0	0	1	0	0	0	upper	0	1	0	[1,1,1,3,2,4]	1	1	1	3	2	4	The range of data on the y-axis.	blank	E	C	A	F	D	B	B	0	0	1	0	0	0	1	0	0	1	0	0	1	0	0	0	0	0	0	0	0	1
2563503	"R1"	1	0	0	0	0	0	intro	1	0	0	[4,1,1,1,4,2]	4	1	1	1	4	2	Shows me the acceptable values for error.	blank								0	0	0	0	0	0	0	0	0	0	0	0	0	0	0	0	0	0	0	0	0	0
2563835	"R1"	1	0	0	0	0	0	intro	1	0	0	[1,1,1,3,1,2]	1	1	1	3	1	2	It shows the possible error in the wortk done, its sort of giving an answer for possible variations within the answers.	blank								0	0	0	0	0	0	0	0	0	0	0	0	0	0	0	0	0	0	0	0	0	0
2564006	"R1"	1	0	0	0	0	0	intro	1	0	0	[4,1,2,2,2,1]	4	1	2	2	2	1	Error bars provide the range of the standard deviation between the mean values.	blank								0	0	0	0	0	0	0	0	0	0	0	0	0	0	0	0	0	0	0	0	0	0
2564749	"R1"	1	0	0	0	0	0	intro	1	0	0	[2,1,2,1,2,1]	2	1	2	1	2	1	The error bars represent the deviation from the mean in each category, exhibiting whether or not data sets overlap or not, and are thus, statististically insignificant or significant, respectively.	blank								0	0	0	0	0	0	0	0	0	0	0	0	0	0	0	0	0	0	0	0	0	0
2564942	"R1"	1	0	0	0	0	0	intro	1	0	0	[2,1,2,2,2,3]	2	1	2	2	2	3	The error bars are used to suggest whether the information is significant enough to make a claim. If the data is within each others error bars, the data is not significant to suggest a claim.	blank								0	0	0	0	0	0	0	0	0	0	0	0	0	0	0	0	0	0	0	0	0	0
2564997	"R1"	1	0	0	0	0	0	intro	1	0	0	[1,1,2,2,1,1]	1	1	2	2	1	1	Error bars shows that this has a margin of error and this is how large the margin of error is	blank								0	0	0	0	0	0	0	0	0	0	0	0	0	0	0	0	0	0	0	0	0	0
2565121	"R1"	1	0	0	0	0	0	intro	1	0	0	[1,3,1,3,1,3]	1	3	1	3	1	3	The error bars tell you how much error is in the bar or how much error has been built up in each bar.	blank								0	0	0	0	0	0	0	0	0	0	0	0	0	0	0	0	0	0	0	0	0	0
2565352	"R1"	1	0	0	0	0	0	intro	1	0	0	[2,1,4,1,2,1]	2	1	4	1	2	1	The amount of potential error that could have been made based on the averages	blank								0	0	0	0	0	0	0	0	0	0	0	0	0	0	0	0	0	0	0	0	0	0
2566301	"R3"	0	0	1	0	0	0	upper	0	1	0	[2,1,2,1,2,1]	2	1	2	1	2	1	it shows me the margin where the fish did not match with the others. More of the outliers in the graph	blank	E	A	A	F	B	A	B	0	0	1	0	1	0	0	0	0	0	0	0	1	0	0	0	0	0	0	0	0	1
2566905	"R1"	1	0	0	0	0	0	intro	1	0	0	[1,1,1,1,2,2]	1	1	1	1	2	2	Since the error bars overlap, there is no statistical significance present.	blank								0	0	0	0	0	0	0	0	0	0	0	0	0	0	0	0	0	0	0	0	0	0
2566945	"R1"	1	0	0	0	0	0	intro	1	0	0	[1,1,3,2,1,3]	1	1	3	2	1	3	I do not know	blank								0	0	0	0	0	0	0	0	0	0	0	0	0	0	0	0	0	0	0	0	0	0
2566991	"R1"	1	0	0	0	0	0	intro	1	0	0	[2,1,2,1,1,1]	2	1	2	1	1	1	I do not know	blank								0	0	0	0	0	0	0	0	0	0	0	0	0	0	0	0	0	0	0	0	0	0
2567099	"R1"	1	0	0	0	0	0	intro	1	0	0	[2,3,1,3,2,3]	2	3	1	3	2	3	They provide a margin of error for that set of data, usually using standard error or standard deviation.	blank								0	0	0	0	0	0	0	0	0	0	0	0	0	0	0	0	0	0	0	0	0	0
2568400	CC	0	0	0	0	0	1	nonmajor	0	0	1	[1,2,2,2,1,2]	1	2	2	2	1	2	There is greater variability because the error bars extend far past the mean data plot.	blank	C	D						0	1	0	0	0	0	0	1	0	1	0	0	0	0	0	0	0	0	0	0	0	0
2568626	"R1"	1	0	0	0	0	0	intro	1	0	0	[1,1,1,3,2,2]	1	1	1	3	2	2	The error bars most likely show the standard error of of the average data point represented by the bar. SE is essentially statistical anaylsis done on a set of data to quantify how variable it is.	blank								0	0	0	0	0	0	0	0	0	0	0	0	0	0	0	0	0	0	0	0	0	0
2572766	"R1"	1	0	0	0	0	0	upper	0	1	0	[2,1,1,3,2,1]	2	1	1	3	2	1	I would assume that the error bars are showing standard deviations away from the mean.	blank	E	A	A	F	D	B	B	0	0	1	0	1	0	0	0	0	0	0	0	1	0	0	0	0	0	0	0	0	1
2573500	"R1"	1	0	0	0	0	0	upper	0	1	0	[2,1,4,1,2,3]	2	1	4	1	2	3	The error bars provide us with information on how much error our data could possibly have.	blank	E	A	A	H	C	C	B	0	0	1	0	1	0	0	0	0	0	0	0	1	0	0	0	0	0	0	0	0	0
2573545	"R1"	1	0	0	0	0	0	upper	0	1	0	[1,2,1,2,1,4]	1	2	1	2	1	4	The error bars show the highest recorded data point and the lowest recorded data point in a data set. Although this doesn't show the total number of recorded values, it atleast gives you a rough idea on how spread out the overall data set actually is.	blank	E	A	E	H	B	C	B	0	0	1	0	1	0	0	0	0	0	0	0	0	0	0	0	0	0	0	0	0	0
2573571	"R1"	1	0	0	0	0	0	upper	0	1	0	[2,1,4,1,2,1]	2	1	4	1	2	1	Error bars show the amount of uncertainty reported. They also help show significance.	blank	E	A	A	D	B	B	B	0	0	1	0	1	0	0	0	0	0	0	0	1	0	0	0	0	0	0	1	0	0
2575021	CC	0	0	0	0	0	1	intro	1	0	0	[4,1,3,1,2,4]	4	1	3	1	2	4	The error bars represent the standard deviation.	blank		A	B	E	B			0	0	0	0	1	0	0	0	0	0	0	0	0	1	0	0	0	0	0	0	1	0
2590118	"R2"	0	1	0	0	0	0	upper	0	1	0	[3,1,1,3,2,1]	3	1	1	3	2	1	The error bars provide the standard deviation	blank	G	D						0	0	0	1	0	0	0	1	0	1	0	0	0	0	0	0	0	0	0	0	0	0
2590250	"R2"	0	1	0	0	0	0	upper	0	1	0	[1,1,1,3,1,1]	1	1	1	3	1	1	Error bars convey the uncertainty or the variablity within the data. Long error bars mean that the data is less concentrated within a certain grouping of numbers. With Shorter error bars the values would be lumped closer together.	blank	G	D						0	0	0	1	0	0	0	1	0	1	0	0	0	0	0	0	0	0	0	0	0	0
2590274	"R2"	0	1	0	0	0	0	upper	0	1	0	[2,1,1,3,2,1]	2	1	1	3	2	1	Error bars show the uncertainty range from the statistical analysis of the data.	blank	G	C						0	0	0	1	0	0	1	0	0	1	0	0	0	0	0	0	0	0	0	0	0	0
2590298	"R2"	0	1	0	0	0	0	upper	0	1	0	[2,1,2,1,2,4]	2	1	2	1	2	4	this is typically a t test or an anova test that helps use the same mean variables in two different populations	blank	C	D						0	1	0	0	0	0	0	1	0	1	0	0	0	0	0	0	0	0	0	0	0	0
2590302	"R2"	0	1	0	0	0	0	upper	0	1	0	[1,1,1,2,2,1]	1	1	1	2	2	1	The standard error of the data set.	blank								0	0	0	0	0	0	0	0	0	0	0	0	0	0	0	0	0	0	0	0	0	0
2590316	"R2"	0	1	0	0	0	0	upper	0	1	0	[2,1,4,1,2,1]	2	1	4	1	2	1	standard deviation.	blank								0	0	0	0	0	0	0	0	0	0	0	0	0	0	0	0	0	0	0	0	0	0
2590321	"R2"	0	1	0	0	0	0	upper	0	1	0	[2,1,1,3,1,1]	2	1	1	3	1	1	The variability , the standard error . Measured as SD&#047;sqrt(n)	blank	G	E						0	0	0	1	0	0	0	0	1	1	0	0	0	0	0	0	0	0	0	0	0	0
2590340	"R2"	0	1	0	0	0	0	upper	0	1	0	[2,1,2,1,4,4]	2	1	2	1	4	4	The error bars provide you with the uncertainty of you measurements, along with variation between the two variables.	blank	G	E						0	0	0	1	0	0	0	0	1	1	0	0	0	0	0	0	0	0	0	0	0	0
2590377	"R2"	0	1	0	0	0	0	upper	0	1	0	[1,1,1,3,2,4]	1	1	1	3	2	4	The error bars show how much variation there is within the data.	blank	E	E						0	0	1	0	0	0	0	0	1	1	0	0	0	0	0	0	0	0	0	0	0	0
2590387	"R2"	0	1	0	0	0	0	upper	0	1	0	[2,3,2,3,1,4]	2	3	2	3	1	4	The error bars shows that there is more variation in the &#034;no&#034; bar graph.	blank	E	D						0	0	1	0	0	0	0	1	0	1	0	0	0	0	0	0	0	0	0	0	0	0
2590420	"R2"	0	1	0	0	0	0	upper	0	1	0	[1,1,3,1,2,2]	1	1	3	1	2	2	I do not know	blank	E	C						0	0	1	0	0	0	1	0	0	1	0	0	0	0	0	0	0	0	0	0	0	0
2590444	"R1"	1	0	0	0	0	0	intro	1	0	0	[2,1,4,1,4,1]	2	1	4	1	4	1	Deviation	blank		A	G		A			0	0	0	0	1	0	0	0	0	0	0	0	0	0	0	0	0	0	0	0	0	0
2590446	"R1"	1	0	0	0	0	0	intro	1	0	0	[1,1,1,2,1,1]	1	1	1	2	1	1	The range of all answers for either yes or not.	blank								0	0	0	0	0	0	0	0	0	0	0	0	0	0	0	0	0	0	0	0	0	0
2590447	"R1"	1	0	0	0	0	0	intro	1	0	0	[1,1,2,4,2,1]	1	1	2	4	2	1	The error bars show the deviation from the average. The data ranges higher and lower than what is shown in the single bar for yes and for no.	blank		A	G		A			0	0	0	0	1	0	0	0	0	0	0	0	0	0	0	0	0	0	0	0	0	0
2590448	"R1"	1	0	0	0	0	0	intro	1	0	0	[2,1,2,1,2,4]	2	1	2	1	2	4	The error bars show us the range that the bar is likely to be if no error was produced	blank								0	0	0	0	0	0	0	0	0	0	0	0	0	0	0	0	0	0	0	0	0	0
2590451	"R1"	1	0	0	0	0	0	intro	1	0	0	[1,2,4,1,1,2]	1	2	4	1	1	2	The error bars provide uncertanties to the values, signifying it may be higher or lower depending on the range drawn.	blank			C		A			0	0	0	0	0	0	0	0	0	0	0	0	0	0	1	0	0	0	0	0	0	0
2590452	"R1"	1	0	0	0	0	0	intro	1	0	0	[2,1,2,3,2,1]	2	1	2	3	2	1	The error bars show the variability, probably the standard deviation, of the data. We can see that both data types in Yes and No have a relatively high variability and thus the results of the experiment are more doubtful and probably require more experimentation.	blank		A	D		A			0	0	0	0	1	0	0	0	0	0	0	0	0	0	0	1	0	0	0	0	0	0
2590453	"R1"	1	0	0	0	0	0	intro	1	0	0	[3,1,2,1,2,4]	3	1	2	1	2	4	The yellow shows the mean, the black bar shows outliers.	blank			E		C			0	0	0	0	0	0	0	0	0	0	0	0	0	0	0	0	0	0	0	0	0	0
2590454	"R1"	1	0	0	0	0	0	intro	1	0	0	[1,3,2,3,1,3]	1	3	2	3	1	3	I do not know	blank		C	D		A			0	0	0	0	0	0	1	0	0	1	0	0	0	0	0	1	0	0	0	0	0	0
2590455	"R1"	1	0	0	0	0	0	intro	1	0	0	[1,2,3,1,1,3]	1	2	3	1	1	3	i do not know	blank		A	F		E			0	0	0	0	1	0	0	0	0	0	0	0	0	0	0	0	0	0	0	0	0	0
2590456	"R1"	1	0	0	0	0	0	intro	1	0	0	[1,2,1,3,1,2]	1	2	1	3	1	2	They show the variation provided by the margin of error, the yes category gives a value of about 1.25 +&#047;- the margin of error which appears to be around 0.25	blank		A	E		A			0	0	0	0	1	0	0	0	0	0	0	0	0	0	0	0	0	0	0	0	0	0
2590479	"R2"	0	1	0	0	0	0	upper	0	1	0	[2,1,1,1,2,4]	2	1	1	1	2	4	The standard devaition of the mean	blank	G	B						0	0	0	1	0	1	0	0	0	1	0	0	0	0	0	0	0	0	0	0	0	0
2590507	"R2"	0	1	0	0	0	0	upper	0	1	0	[2,1,1,1,2,4]	2	1	1	1	2	4	Error bars show how much uncertainty or variation is in a data set	blank	G	D						0	0	0	1	0	0	0	1	0	1	0	0	0	0	0	0	0	0	0	0	0	0
2590540	"R2"	0	1	0	0	0	0	upper	0	1	0	[3,1,2,3,2,1]	3	1	2	3	2	1	I would assume it is showing either the 95% confidence interval or the standard deviations of the means.	blank	G	E						0	0	0	1	0	0	0	0	1	1	0	0	0	0	0	0	0	0	0	0	0	0
2590549	"R2"	0	1	0	0	0	0	upper	0	1	0	[1,3,1,3,1,3]	1	3	1	3	1	3	Errors bars represent the variation of a point, basically like uncertainty.	blank	E	D						0	0	1	0	0	0	0	1	0	1	0	0	0	0	0	0	0	0	0	0	0	0
2590555	"R2"	0	1	0	0	0	0	upper	0	1	0	[2,1,2,1,2,1]	2	1	2	1	2	1	the bar errors provide us with any other possible values for the two categories.	blank	E	D						0	0	1	0	0	0	0	1	0	1	0	0	0	0	0	0	0	0	0	0	0	0
2590566	"R2"	0	1	0	0	0	0	upper	0	1	0	[3,1,1,4,2,1]	3	1	1	4	2	1	It gives the audience a know of how far the datta skews	blank								0	0	0	0	0	0	0	0	0	0	0	0	0	0	0	0	0	0	0	0	0	0
2590578	"R2"	0	1	0	0	0	0	upper	0	1	0	[1,3,1,3,2,3]	1	3	1	3	2	3	the errors bars show the variability. For the yes column, the error bars show that the mean can be with .9-1.66 with a most likely 95% confidence interval.	blank	G	B						0	0	0	1	0	1	0	0	0	1	0	0	0	0	0	0	0	0	0	0	0	0
2590587	"R2"	0	1	0	0	0	0	upper	0	1	0	[1,4,3,2,1,3]	1	4	3	2	1	3	Represent the variability of data and used on graphs to indicate the error or uncertainty in a reported measurement.	blank	G	D						0	0	0	1	0	0	0	1	0	1	0	0	0	0	0	0	0	0	0	0	0	0
2590589	"R2"	0	1	0	0	0	0	upper	0	1	0	[2,1,3,3,2,1]	2	1	3	3	2	1	the variability of the set of data;standard deviation (mean is shown)	blank	E	E						0	0	1	0	0	0	0	0	1	1	0	0	0	0	0	0	0	0	0	0	0	0
2590591	"R2"	0	1	0	0	0	0	upper	0	1	0	[1,1,2,1,1,2]	1	1	2	1	1	2	i do not know	blank	G	D						0	0	0	1	0	0	0	1	0	1	0	0	0	0	0	0	0	0	0	0	0	0
2590659	"R2"	0	1	0	0	0	0	upper	0	1	0	[2,1,3,3,3,1]	2	1	3	3	3	1	I do not know.	blank								0	0	0	0	0	0	0	0	0	0	0	0	0	0	0	0	0	0	0	0	0	0
2590676	"R2"	0	1	0	0	0	0	upper	0	1	0	[2,1,2,3,2,1]	2	1	2	3	2	1	An error bar represents variation, speficially the standard deviation of the mean in each category. They can also show us 95% confidence intervals.	blank	G	E						0	0	0	1	0	0	0	0	1	1	0	0	0	0	0	0	0	0	0	0	0	0
2590680	"R2"	0	1	0	0	0	0	upper	0	1	0	[1,1,4,1,2,4]	1	1	4	1	2	4	I believe error bars indicate confidence intervals, mean, staandard deviatiosn, and much more. They provide a visual view to statistical significance.	blank								0	0	0	0	0	0	0	0	0	0	0	0	0	0	0	0	0	0	0	0	0	0
2590693	"R2"	0	1	0	0	0	0	upper	0	1	0	[2,1,4,3,2,2]	2	1	4	3	2	2	That there are outliers in the data and the error bars show the range outside of the average.	blank	G	C						0	0	0	1	0	0	1	0	0	1	0	0	0	0	0	0	0	0	0	0	0	0
2590701	"R2"	0	1	0	0	0	0	upper	0	1	0	[3,2,4,4,1,1]	3	2	4	4	1	1	I do not know	blank								0	0	0	0	0	0	0	0	0	0	0	0	0	0	0	0	0	0	0	0	0	0
2590891	"R2"	0	1	0	0	0	0	upper	0	1	0	[2,1,1,2,3,1]	2	1	1	2	3	1	Error bars represent the variability of the data and how accurate the measurement is. In this case, NoFishing habitat had more spread in the data when compared to YesFishing habitat.	blank	G	A						0	0	0	1	1	0	0	0	0	0	0	0	0	0	0	0	0	0	0	0	0	0
2595577	"R2"	0	1	0	0	0	0	intro	1	0	0	[2,1,1,1,2,2]	2	1	1	1	2	2	The error bars tell you if there is a significant difference in your study aspects.	blank		A	A	E	A			0	0	0	0	1	0	0	0	0	0	0	0	1	0	0	0	0	0	0	0	1	0
2595636	"R2"	0	1	0	0	0	0	intro	1	0	0	[2,1,1,1,3,2]	2	1	1	1	3	2	I do not know.	blank		A	A	E	B			0	0	0	0	1	0	0	0	0	0	0	0	1	0	0	0	0	0	0	0	1	0
2595723	"R2"	0	1	0	0	0	0	intro	1	0	0	[1,2,1,1,2,2]	1	2	1	1	2	2	I do not know.	blank		A	A	F	A			0	0	0	0	1	0	0	0	0	0	0	0	1	0	0	0	0	0	0	0	0	1
2595747	"R2"	0	1	0	0	0	0	intro	1	0	0	[1,1,3,1,2,2]	1	1	3	1	2	2	I do not know	blank		A	A	F	A			0	0	0	0	1	0	0	0	0	0	0	0	1	0	0	0	0	0	0	0	0	1
2595832	PUI	0	0	0	0	1	0	intro	1	0	0	[2,1,1,2,2,2]	2	1	1	2	2	2	standard deviation	blank	G	E						0	0	0	1	0	0	0	0	1	1	0	0	0	0	0	0	0	0	0	0	0	0
2595943	PUI	0	0	0	0	1	0	intro	1	0	0	[2,1,1,1,2,2]	2	1	1	1	2	2	they tell you how much error or uncertainty is possible in your calculations once they are plotted	blank	E	D						0	0	1	0	0	0	0	1	0	1	0	0	0	0	0	0	0	0	0	0	0	0
2595962	PUI	0	0	0	0	1	0	intro	1	0	0	[1,1,1,1,2,2]	1	1	1	1	2	2	Represents the standard deviation of a data set. Indicate the estimated error in a measurement.	blank	C	E						0	1	0	0	0	0	0	0	1	1	0	0	0	0	0	0	0	0	0	0	0	0
2596476	PUI	0	0	0	0	1	0	intro	1	0	0	[1,2,4,2,2,1]	1	2	4	2	2	1	I do not know	blank	C	C						0	1	0	0	0	0	1	0	0	1	0	0	0	0	0	0	0	0	0	0	0	0
2596765	"R2"	0	1	0	0	0	0	intro	1	0	0	[1,4,4,3,2,4]	1	4	4	3	2	4	I do not know	blank		A	C	E	A			0	0	0	0	1	0	0	0	0	0	0	0	0	0	1	0	0	0	0	0	1	0
2597335	CC	0	0	0	0	0	1	nonmajor	0	0	1	[1,2,1,1,1,1]	1	2	1	1	1	1	It shows that &#034;No&#034; is a greater amount than &#034;Yes&#034;.	blank	A	F						1	0	0	0	0	0	0	0	0	0	1	0	0	0	0	0	0	0	0	0	0	0
2598044	CC	0	0	0	0	0	1	nonmajor	0	0	1	[1,2,2,2,1,1]	1	2	2	2	1	1	I'm not sure.	blank	A	F						1	0	0	0	0	0	0	0	0	0	1	0	0	0	0	0	0	0	0	0	0	0
2598648	CC	0	0	0	0	0	1	nonmajor	0	0	1	[1,1,1,2,1,1]	1	1	1	2	1	1	I do not know.	blank	E	E						0	0	1	0	0	0	0	0	1	1	0	0	0	0	0	0	0	0	0	0	0	0
2599094	CC	0	0	0	0	0	1	nonmajor	0	0	1	[2,1,2,1,2,1]	2	1	2	1	2	1	The graph displays a pair of averages with standard deviations in the data groups.	blank	A	F						1	0	0	0	0	0	0	0	0	0	1	0	0	0	0	0	0	0	0	0	0	0
2600067	PUI	0	0	0	0	1	0	intro	1	0	0	[2,1,2,1,2,1]	2	1	2	1	2	1	They inform you of the standard deviation of the mean, or the possible ranges the data could fill taking error into account.	blank	C	F	B	F	D	B	B	0	1	0	0	0	0	0	0	0	0	1	0	0	1	0	0	0	0	0	0	0	1
2600166	CC	0	0	0	0	0	1	nonmajor	0	0	1	[1,2,4,2,1,2]	1	2	4	2	1	2	They indicate the error or uncertainty of the reported measurment	blank	C	D						0	1	0	0	0	0	0	1	0	1	0	0	0	0	0	0	0	0	0	0	0	0
2600514	"R1"	1	0	0	0	0	0	upper	0	1	0	[2,1,1,3,2,1]	2	1	1	3	2	1	Based on the bar graph alone, I interpret this as no significant difference. However, until I know the meaning of the error bars, the conclusion above does not have any meaning.	blank	C	A		B	D			0	1	0	0	1	0	0	0	0	0	0	0	0	0	0	0	0	1	0	0	0	0
2600632	"R2"	0	1	0	0	0	0	intro	1	0	0	[1,2,2,1,1,2]	1	2	2	1	1	2	the amount of data the points toward yes or no with error bars to show some wiggle room	blank		A	A	D	A			0	0	0	0	1	0	0	0	0	0	0	0	1	0	0	0	0	0	0	1	0	0
2600639	"R2"	0	1	0	0	0	0	intro	1	0	0	[2,1,2,1,2,1]	2	1	2	1	2	1	i do not know, but i'm assuming it's because of human error&#047;undocumented variabilities within an experiment. This would calculate it and if they overlap i'm assuming the p-value would be lower and you reject null hypothesis	blank		A	A	F	A			0	0	0	0	1	0	0	0	0	0	0	0	1	0	0	0	0	0	0	0	0	1
2600650	"R1"	1	0	0	0	0	0	upper	0	1	0	[2,1,2,3,2,1]	2	1	2	3	2	1	variability	blank	A	A		H	B			1	0	0	0	1	0	0	0	0	0	0	0	0	0	0	0	0	0	0	0	0	0
2600734	CC	0	0	0	0	0	1	nonmajor	0	0	1	[1,3,2,3,2,4]	1	3	2	3	2	4	I dont know	blank	E	B						0	0	1	0	0	1	0	0	0	1	0	0	0	0	0	0	0	0	0	0	0	0
2600803	"R1"	1	0	0	0	0	0	upper	0	1	0	[1,1,2,1,2,1]	1	1	2	1	2	1	The data provides you with the knowledge as to whether or not the mean data can be calculated with error accounted for. Error bars that overlap show that there is no significant difference between the two variables that you are studying.	blank	A	A		F	B			1	0	0	0	1	0	0	0	0	0	0	0	0	0	0	0	0	0	0	0	0	1
2600902	CC	0	0	0	0	0	1	nonmajor	0	0	1	[1,2,4,1,1,2]	1	2	4	1	1	2	I don't know	blank	A	F						1	0	0	0	0	0	0	0	0	0	1	0	0	0	0	0	0	0	0	0	0	0
2600985	"R2"	0	1	0	0	0	0	intro	1	0	0	[2,1,2,1,2,1]	2	1	2	1	2	1	they display whether the results are signifigant or not	blank		A	B	E	A			0	0	0	0	1	0	0	0	0	0	0	0	0	1	0	0	0	0	0	0	1	0
2600986	"R2"	0	1	0	0	0	0	intro	1	0	0	[1,4,4,1,1,2]	1	4	4	1	1	2	I do not know, I have never used this kind of graph.	blank		A	C	C	A			0	0	0	0	1	0	0	0	0	0	0	0	0	0	1	0	0	0	1	0	0	0
2600993	"R2"	0	1	0	0	0	0	intro	1	0	0	[1,2,2,2,2,1]	1	2	2	2	2	1	I do not know.	blank		A	A	E	A			0	0	0	0	1	0	0	0	0	0	0	0	1	0	0	0	0	0	0	0	1	0
2600999	"R2"	0	1	0	0	0	0	intro	1	0	0	[2,1,2,1,2,3]	2	1	2	1	2	3	The standard deviations of error for both the yes and no columbs providing the reader with the information that there is not enough data to declare a significant difference.	blank		A	G	D	E			0	0	0	0	1	0	0	0	0	0	0	0	0	0	0	0	0	0	0	1	0	0
2601000	"R2"	0	1	0	0	0	0	intro	1	0	0	[2,1,2,1,2,4]	2	1	2	1	2	4	The range of error	blank		A	G	E	A			0	0	0	0	1	0	0	0	0	0	0	0	0	0	0	0	0	0	0	0	1	0
2601007	"R2"	0	1	0	0	0	0	intro	1	0	0	[2,1,4,1,2,1]	2	1	4	1	2	1	It gives you the range of error the experiment could have.	blank		A	A	F	A			0	0	0	0	1	0	0	0	0	0	0	0	1	0	0	0	0	0	0	0	0	1
2601011	"R2"	0	1	0	0	0	0	intro	1	0	0	[1,1,2,1,2,4]	1	1	2	1	2	4	The error bars show the amount of error that could be there, so it shows where the data could possibly lie outside of the value graphed	blank			A	F	A			0	0	0	0	0	0	0	0	0	0	0	0	1	0	0	0	0	0	0	0	0	1
2601016	"R2"	0	1	0	0	0	0	intro	1	0	0	[1,4,2,4,1,4]	1	4	2	4	1	4	The error bars provide a possible range of data. If the data is an average or does not have an exact know amount.	blank		A	A	F	E			0	0	0	0	1	0	0	0	0	0	0	0	1	0	0	0	0	0	0	0	0	1
2601223	CC	0	0	0	0	0	1	nonmajor	0	0	1	[1,1,2,1,2,2]	1	1	2	1	2	2	I do not know	blank	A	F						1	0	0	0	0	0	0	0	0	0	1	0	0	0	0	0	0	0	0	0	0	0
2601439	"R1"	1	0	0	0	0	0	upper	0	1	0	[2,1,3,2,3,2]	2	1	3	2	3	2	Error bars tell me with what degree the data being presented could vary, or it's margin of error.	blank	G	D	B	B	D	B	B	0	0	0	1	0	0	0	1	0	1	0	0	0	1	0	0	0	1	0	0	0	0
2601585	"R3"	0	0	1	0	0	0	upper	0	1	0	[1,2,2,1,3,2]	1	2	2	1	3	2	that the number can vary between the black line with actual samples where aas the orange is just a mean and not an observed number.	blank	G	C						0	0	0	1	0	0	1	0	0	1	0	0	0	0	0	0	0	0	0	0	0	0
2601622	"R1"	1	0	0	0	0	0	upper	0	1	0	[2,1,2,3,2,1]	2	1	2	3	2	1	The error bars provide informaiton on the variability of the individual data values represetned by each bar. This is evident of how close together or far apart the individaul data values are.	blank	A	A		F	D			1	0	0	0	1	0	0	0	0	0	0	0	0	0	0	0	0	0	0	0	0	1
2601637	CC	0	0	0	0	0	1	nonmajor	0	0	1	[1,2,1,2,4,2]	1	2	1	2	4	2	i do not know	blank	A	D						1	0	0	0	0	0	0	1	0	1	0	0	0	0	0	0	0	0	0	0	0	0
2601640	CC	0	0	0	0	0	1	nonmajor	0	0	1	[1,2,1,2,1,1]	1	2	1	2	1	1	It shows the estimated error in the data.	blank	A	F						1	0	0	0	0	0	0	0	0	0	1	0	0	0	0	0	0	0	0	0	0	0
2601723	"R1"	1	0	0	0	0	0	upper	0	1	0	[1,1,2,3,2,2]	1	1	2	3	2	2	This shows the standard deviation.	blank	C	A		F	D			0	1	0	0	1	0	0	0	0	0	0	0	0	0	0	0	0	0	0	0	0	1
2601815	"R1"	1	0	0	0	0	0	upper	0	1	0	[2,1,2,1,1,1]	2	1	2	1	1	1	How spread the data are around the mean value, large error bar indicates the values are more spread out and small error bar indicates a low spread	blank	A	A		C	E			1	0	0	0	1	0	0	0	0	0	0	0	0	0	0	0	0	0	1	0	0	0
2601879	"R1"	1	0	0	0	0	0	upper	0	1	0	[2,1,2,1,2,2]	2	1	2	1	2	2	i dont know	blank								0	0	0	0	0	0	0	0	0	0	0	0	0	0	0	0	0	0	0	0	0	0
2601958	"R2"	0	1	0	0	0	0	intro	1	0	0	[2,2,4,1,1,4]	2	2	4	1	1	4	I do not know	blank		A	A	F	A			0	0	0	0	1	0	0	0	0	0	0	0	1	0	0	0	0	0	0	0	0	1
2601960	"R2"	0	1	0	0	0	0	intro	1	0	0	[1,2,1,1,1,2]	1	2	1	1	1	2	The error bars show how likely the date represented is to be a cause of chance. If two date sets have error bars that overlap the results are unlikely to be caused by the idependant variable.	blank		A	A	F	A			0	0	0	0	1	0	0	0	0	0	0	0	1	0	0	0	0	0	0	0	0	1
2601961	"R2"	0	1	0	0	0	0	intro	1	0	0	[2,1,2,1,2,1]	2	1	2	1	2	1	The error bars provide the variability of the data in each bar.	blank		A	A	E	A			0	0	0	0	1	0	0	0	0	0	0	0	1	0	0	0	0	0	0	0	1	0
2601963	"R2"	0	1	0	0	0	0	intro	1	0	0	[1,1,2,1,1,4]	1	1	2	1	1	4	I do not know	blank		A	G	E	A			0	0	0	0	1	0	0	0	0	0	0	0	0	0	0	0	0	0	0	0	1	0
2602045	"R1"	1	0	0	0	0	0	upper	0	1	0	[1,2,4,1,1,2]	1	2	4	1	1	2	I do not know	blank	A	A		C,D	B			1	0	0	0	1	0	0	0	0	0	0	0	0	0	0	0	0	0	0	0	0	0
2602070	"R1"	1	0	0	0	0	0	upper	0	1	0	[2,1,1,3,4,1]	2	1	1	3	4	1	The error bars represent the uncertainty. So for the answer yes the true value lies between 0 and 60.	blank	A	A		F	C			1	0	0	0	1	0	0	0	0	0	0	0	0	0	0	0	0	0	0	0	0	1
2602179	"R2"	0	1	0	0	0	0	intro	1	0	0	[1,3,1,3,2,2]	1	3	1	3	2	2	It shows that the right number may be in that range	blank		A	C	E	A			0	0	0	0	1	0	0	0	0	0	0	0	0	0	1	0	0	0	0	0	1	0
2602210	"R2"	0	1	0	0	0	0	intro	1	0	0	[1,1,2,2,1,2]	1	1	2	2	1	2	The level of possible error	blank								0	0	0	0	0	0	0	0	0	0	0	0	0	0	0	0	0	0	0	0	0	0
2602212	"R2"	0	1	0	0	0	0	intro	1	0	0	[1,1,2,1,2,2]	1	1	2	1	2	2	The error bar shows the variation of error in the data between the Yesfishing and the Nofishing category.	blank		A	A	F	E			0	0	0	0	1	0	0	0	0	0	0	0	1	0	0	0	0	0	0	0	0	1
2602213	"R2"	0	1	0	0	0	0	intro	1	0	0	[4,1,1,2,2,2]	4	1	1	2	2	2	The error bars account for the variablity and portray the data as potentially reaching any point allong the error bar. The purpose of the error bars is to account for potential skewed data and more accurately portray the certainty and potential of the data.	blank		A	C	E	B			0	0	0	0	1	0	0	0	0	0	0	0	0	0	1	0	0	0	0	0	1	0
2602216	"R2"	0	1	0	0	0	0	intro	1	0	0	[1,2,1,2,1,2]	1	2	1	2	1	2	I do not know	blank								0	0	0	0	0	0	0	0	0	0	0	0	0	0	0	0	0	0	0	0	0	0
2602217	"R2"	0	1	0	0	0	0	intro	1	0	0	[1,3,1,2,1,4]	1	3	1	2	1	4	They show what an inaccurate graph will end up looking like if they use the same data.	blank		A	A	F	A			0	0	0	0	1	0	0	0	0	0	0	0	1	0	0	0	0	0	0	0	0	1
2602218	"R2"	0	1	0	0	0	0	intro	1	0	0	[1,1,1,1,2,1]	1	1	1	1	2	1	They show the errors within the data.	blank								0	0	0	0	0	0	0	0	0	0	0	0	0	0	0	0	0	0	0	0	0	0
2602221	"R2"	0	1	0	0	0	0	intro	1	0	0	[1,2,1,3,1,2]	1	2	1	3	1	2	The error bars show the viewer that this is the range of variation within the graph. Typically it will represent the standard deviation of the data that was recorded.	blank		A	A	F	E			0	0	0	0	1	0	0	0	0	0	0	0	1	0	0	0	0	0	0	0	0	1
2602222	"R2"	0	1	0	0	0	0	intro	1	0	0	[2,1,1,3,1,4]	2	1	1	3	1	4	I do not know. But ill give it a shot, I think errors bars provides the lowest to highest point, or maybe the average of each bar.	blank		C	A	D	E			0	0	0	0	0	0	1	0	0	1	0	0	1	0	0	0	0	0	0	1	0	0
2602227	"R2"	0	1	0	0	0	0	intro	1	0	0	[1,1,2,1,1,2]	1	1	2	1	1	2	Each bar is uncertain.	blank		A	C	C	A			0	0	0	0	1	0	0	0	0	0	0	0	0	0	1	0	0	0	1	0	0	0
2602247	"R1"	1	0	0	0	0	0	upper	0	1	0	[1,1,1,3,2,1]	1	1	1	3	2	1	They show if your data is statistically significant. In this case, it's not	blank	A	A		B,F	D			1	0	0	0	1	0	0	0	0	0	0	0	0	0	0	0	0	0	0	0	0	0
2602336	"R1"	1	0	0	0	0	0	upper	0	1	0	[1,2,2,2,1,2]	1	2	2	2	1	2	the error bars represent the range in data and the variability in accuracy of clinical data collected	blank	A	A		F	C			1	0	0	0	1	0	0	0	0	0	0	0	0	0	0	0	0	0	0	0	0	1
2602429	"R1"	1	0	0	0	0	0	upper	0	1	0	[1,3,1,3,1,2]	1	3	1	3	1	2	The represent standard deviations between individuals in group yes and group no, separately	blank								0	0	0	0	0	0	0	0	0	0	0	0	0	0	0	0	0	0	0	0	0	0
2602440	"R2"	0	1	0	0	0	0	intro	1	0	0	[1,2,2,2,1,2]	1	2	2	2	1	2	I do not know	blank								0	0	0	0	0	0	0	0	0	0	0	0	0	0	0	0	0	0	0	0	0	0
2602468	"R1"	1	0	0	0	0	0	upper	0	1	0	[2,1,2,3,2,1]	2	1	2	3	2	1	The error bars provide you with information about the variability in the data represented in each bar. Longer error bars mean more variability.	blank	C	A		F	D			0	1	0	0	1	0	0	0	0	0	0	0	0	0	0	0	0	0	0	0	0	1
2602475	"R2"	0	1	0	0	0	0	intro	1	0	0	[1,2,4,1,1,4]	1	2	4	1	1	4	i do not know	blank		A	A	F	E			0	0	0	0	1	0	0	0	0	0	0	0	1	0	0	0	0	0	0	0	0	1
2602492	"R2"	0	1	0	0	0	0	intro	1	0	0	[1,2,3,1,1,3]	1	2	3	1	1	3	The error bars provide an uncertainity area within the given data.	blank		A	A	F	E			0	0	0	0	1	0	0	0	0	0	0	0	1	0	0	0	0	0	0	0	0	1
2602626	"R1"	1	0	0	0	0	0	upper	0	1	0	[2,1,2,3,2,1]	2	1	2	3	2	1	Error bars usually tell you the standard error or deviation in the data.	blank	A	A		D,C	C			1	0	0	0	1	0	0	0	0	0	0	0	0	0	0	0	0	0	0	0	0	0
2602628	"R1"	1	0	0	0	0	0	upper	0	1	0	[1,1,2,1,2,2]	1	1	2	1	2	2	The error bars represent the uncertainty of the values shown.	blank	A	A		F	D			1	0	0	0	1	0	0	0	0	0	0	0	0	0	0	0	0	0	0	0	0	1
2602639	"R1"	1	0	0	0	0	0	upper	0	1	0	[1,3,1,3,2,3]	1	3	1	3	2	3	I do not know	blank		A		F	D			0	0	0	0	1	0	0	0	0	0	0	0	0	0	0	0	0	0	0	0	0	1
2602695	"R2"	0	1	0	0	0	0	intro	1	0	0	[1,1,2,3,1,2]	1	1	2	3	1	2	I am not real sure. I believe it has something to do with the size of error present in gaining the data but I do not totally understand it yet and could be wrong already.	blank		A	F	D	E			0	0	0	0	1	0	0	0	0	0	0	0	0	0	0	0	0	0	0	1	0	0
2602696	"R2"	0	1	0	0	0	0	intro	1	0	0	[1,1,1,1,1,1]	1	1	1	1	1	1	The two bars have relatively the same data results, however each bar does show significant room for error, which is indocated by the black lines at the top.	blank		A	E	E	A			0	0	0	0	1	0	0	0	0	0	0	0	0	0	0	0	0	0	0	0	1	0
2602769	"R2"	0	1	0	0	0	0	intro	1	0	0	[1,1,4,2,1,2]	1	1	4	2	1	2	I do not know	blank		A	C	F	A			0	0	0	0	1	0	0	0	0	0	0	0	0	0	1	0	0	0	0	0	0	1
2602772	"R2"	0	1	0	0	0	0	intro	1	0	0	[1,2,2,2,2,2]	1	2	2	2	2	2	The margin of error in a data set.	blank		A	A	F	A			0	0	0	0	1	0	0	0	0	0	0	0	1	0	0	0	0	0	0	0	0	1
2602776	"R2"	0	1	0	0	0	0	intro	1	0	0	[1,1,3,2,2,2]	1	1	3	2	2	2	The error bars show is there is a significant differenece between the two data sets.	blank		A	A	E	E			0	0	0	0	1	0	0	0	0	0	0	0	1	0	0	0	0	0	0	0	1	0
2602777	"R2"	0	1	0	0	0	0	intro	1	0	0	[1,2,2,3,1,2]	1	2	2	3	1	2	the bars show the lever of variability of the data and given the fact that the bars overlap this data set is not stitisticly diffrent.	blank		A	A	F	A			0	0	0	0	1	0	0	0	0	0	0	0	1	0	0	0	0	0	0	0	0	1
2602779	"R2"	0	1	0	0	0	0	intro	1	0	0	[2,1,3,1,2,1]	2	1	3	1	2	1	The error bars help you see if you should use Null Hypothesis or the alternative hypothesis	blank		A	A	F	A			0	0	0	0	1	0	0	0	0	0	0	0	1	0	0	0	0	0	0	0	0	1
2602802	"R2"	0	1	0	0	0	0	intro	1	0	0	[1,2,2,1,1,2]	1	2	2	1	1	2	I do not know.	blank		A	A	E	E			0	0	0	0	1	0	0	0	0	0	0	0	1	0	0	0	0	0	0	0	1	0
2602841	"R1"	1	0	0	0	0	0	upper	0	1	0	[1,2,4,1,2,3]	1	2	4	1	2	3	I do not know.	blank	D	A		F	A			0	1	0	0	1	0	0	0	0	0	0	0	0	0	0	0	0	0	0	0	0	1
2602871	"R1"	1	0	0	0	0	0	upper	0	1	0	[2,4,2,3,1,2]	2	4	2	3	1	2	No	blank	C	D		B	C			0	1	0	0	0	0	0	1	0	1	0	0	0	0	0	0	0	1	0	0	0	0
2602883	"R1"	1	0	0	0	0	0	upper	0	1	0	[1,2,2,2,1,2]	1	2	2	2	1	2	Show stard deviation	blank	A	A		B	B			1	0	0	0	1	0	0	0	0	0	0	0	0	0	0	0	0	1	0	0	0	0
2602930	CC	0	0	0	0	0	1	nonmajor	0	0	1	[1,1,2,1,2,1]	1	1	2	1	2	1	I do not know	blank	C	A						0	1	0	0	1	0	0	0	0	0	0	0	0	0	0	0	0	0	0	0	0	0
2603006	"R1"	1	0	0	0	0	0	upper	0	1	0	[2,1,1,1,2,1]	2	1	1	1	2	1	The error bars display the variability of the data. Data with error bars may experience greater variation. The data for this group may be further scattered.	blank	B	A		H	C			1	0	0	0	1	0	0	0	0	0	0	0	0	0	0	0	0	0	0	0	0	0
2603051	"R1"	1	0	0	0	0	0	upper	0	1	0	[2,1,2,1,1,4]	2	1	2	1	1	4	I think they represent the variability of data and indicate the error in the graph.	blank	A	A		D	B			1	0	0	0	1	0	0	0	0	0	0	0	0	0	0	0	0	0	0	1	0	0
2603082	"R1"	1	0	0	0	0	0	upper	0	1	0	[1,2,1,3,1,2]	1	2	1	3	1	2	They show the variability of the data set, relative to the mean.	blank	C	A		F	D			0	1	0	0	1	0	0	0	0	0	0	0	0	0	0	0	0	0	0	0	0	1
2603090	"R1"	1	0	0	0	0	0	upper	0	1	0	[3,1,1,2,3,1]	3	1	1	2	3	1	The bar graph shows the mean of the group of data within &#034;yes&#034; or &#034;no&#034;. The error bars on the bar graph represent the standard deviations, which is the possible range of distributions.	blank	A	A		B	B			1	0	0	0	1	0	0	0	0	0	0	0	0	0	0	0	0	1	0	0	0	0
2603091	"R1"	1	0	0	0	0	0	upper	0	1	0	[2,1,2,2,2,1]	2	1	2	2	2	1	Error bars often show the standard deviations of the data set from the mean	blank		A		B	D			0	0	0	0	1	0	0	0	0	0	0	0	0	0	0	0	0	1	0	0	0	0
2603186	"R1"	1	0	0	0	0	0	upper	0	1	0	[1,2,2,1,2,2]	1	2	2	1	2	2	I do not know.	blank	A	A		D	B			1	0	0	0	1	0	0	0	0	0	0	0	0	0	0	0	0	0	0	1	0	0
2603195	"R1"	1	0	0	0	0	0	upper	0	1	0	[2,3,1,2,4,2]	2	3	1	2	4	2	Since the error bars overlap, that shows very little variability between the two data sets	blank	A	A		H	B			1	0	0	0	1	0	0	0	0	0	0	0	0	0	0	0	0	0	0	0	0	0
2603202	"R1"	1	0	0	0	0	0	upper	0	1	0	[1,2,1,2,2,2]	1	2	1	2	2	2	The variabilities of errors of that respective data set.	blank	C	A		B	A			0	1	0	0	1	0	0	0	0	0	0	0	0	0	0	0	0	1	0	0	0	0
2603216	"R1"	1	0	0	0	0	0	upper	0	1	0	[2,1,2,2,2,1]	2	1	2	2	2	1	The error bars show the uncertainty or the error in the reported averages for yes and no measurements.	blank		D	A	F	B	B	B	0	0	0	0	0	0	0	1	0	1	0	0	1	0	0	0	0	0	0	0	0	1
2603217	"R1"	1	0	0	0	0	0	upper	0	1	0	[3,1,2,3,2,1]	3	1	2	3	2	1	Error bars show the range of data, the bar itself shows the mean of data	blank	C	A		B	B			0	1	0	0	1	0	0	0	0	0	0	0	0	0	0	0	0	1	0	0	0	0
2603244	"R1"	1	0	0	0	0	0	upper	0	1	0	[1,1,2,1,2,3]	1	1	2	1	2	3	Error bars represents a certain level of uncertainty in the data presented.	blank	A	A		C	B			1	0	0	0	1	0	0	0	0	0	0	0	0	0	0	0	0	0	1	0	0	0
2603262	CC	0	0	0	0	0	1	nonmajor	0	0	1	[1,2,1,3,2,1]	1	2	1	3	2	1	They show the distribution or variation in the graphs.	blank	A	F						1	0	0	0	0	0	0	0	0	0	1	0	0	0	0	0	0	0	0	0	0	0
2603272	"R1"	1	0	0	0	0	0	intro	1	0	0	[1,2,2,3,1,2]	1	2	2	3	1	2	The error bars represent the margin of error of the estimate using the standard deviation.	blank	C	A	B	B	D	A	B	0	1	0	0	1	0	0	0	0	0	0	0	0	1	0	0	0	1	0	0	0	0
2603299	"R2"	0	1	0	0	0	0	intro	1	0	0	[1,2,3,2,1,2]	1	2	3	2	1	2	The error bars show that if either bar is inaccurate that willl show that the corresponding can be or lower than what was plotted. THese error bars also show that in the deviation that there really isn't much difference between the two so it mat lead to the hypothesis to be considered null.	blank		A	E	D	A			0	0	0	0	1	0	0	0	0	0	0	0	0	0	0	0	0	0	0	1	0	0
2603302	"R2"	0	1	0	0	0	0	intro	1	0	0	[2,1,2,2,2,1]	2	1	2	2	2	1	The bar graph provides that there is no statistical difference between the Yes bar and the No bar.	blank		A	A	F	A			0	0	0	0	1	0	0	0	0	0	0	0	1	0	0	0	0	0	0	0	0	1
2603303	"R2"	0	1	0	0	0	0	intro	1	0	0	[1,3,1,3,2,2]	1	3	1	3	2	2	That not all the data presented may be accurate, or even correct. I can not make an accurate conclusion off of the data because of the error bars.	blank		A	C	E	A			0	0	0	0	1	0	0	0	0	0	0	0	0	0	1	0	0	0	0	0	1	0
2603347	CC	0	0	0	0	0	1	nonmajor	0	0	1	[1,2,1,3,1,4]	1	2	1	3	1	4	i dont know	blank		F						0	0	0	0	0	0	0	0	0	0	1	0	0	0	0	0	0	0	0	0	0	0
2603397	"R2"	0	1	0	0	0	0	intro	1	0	0	[4,1,2,2,1,2]	4	1	2	2	1	2	The variability of the information	blank		A	A	F	A			0	0	0	0	1	0	0	0	0	0	0	0	1	0	0	0	0	0	0	0	0	1
2603417	CC	0	0	0	0	0	1	nonmajor	0	0	1	[1,2,2,1,2,1]	1	2	2	1	2	1	I do not know	blank	A	C						1	0	0	0	0	0	1	0	0	1	0	0	0	0	0	0	0	0	0	0	0	0
2603428	CC	0	0	0	0	0	1	nonmajor	0	0	1	[3,1,4,1,2,4]	3	1	4	1	2	4	I'm not entirely sure about my response, but I think the error bars show the biggest and lowest point on the bars, ones that might be due to errors and mistakes when recording data.	blank	C	D						0	1	0	0	0	0	0	1	0	1	0	0	0	0	0	0	0	0	0	0	0	0
2603453	CC	0	0	0	0	0	1	nonmajor	0	0	1	[1,2,1,2,1,2]	1	2	1	2	1	2	I do not know but I think it shows the room for error on the graph.	blank	C	F						0	1	0	0	0	0	0	0	0	0	1	0	0	0	0	0	0	0	0	0	0	0
2603532	"R1"	1	0	0	0	0	0	intro	1	0	0	[1,1,2,2,1,2]	1	1	2	2	1	2	Error bars usually show the standard deviation of the data set.	blank		A	A	F	A			0	0	0	0	1	0	0	0	0	0	0	0	1	0	0	0	0	0	0	0	0	1
2603618	"R2"	0	1	0	0	0	0	intro	1	0	0	[2,1,3,1,2,1]	2	1	3	1	2	1	They show an error that the person conducting the experiment may have encountered or the center could be the mean	blank		A	A	E	A			0	0	0	0	1	0	0	0	0	0	0	0	1	0	0	0	0	0	0	0	1	0
2603620	"R2"	0	1	0	0	0	0	intro	1	0	0	[1,1,2,3,2,3]	1	1	2	3	2	3	It represents the range of values shown within the mean of the bars of the graph.	blank		A	A	E	A			0	0	0	0	1	0	0	0	0	0	0	0	1	0	0	0	0	0	0	0	1	0
2603623	"R1"	1	0	0	0	0	0	intro	1	0	0	[1,1,1,3,2,2]	1	1	1	3	2	2	The data bars represent standard deviation, how far away the average is from the highest and lowest value.	blank		A	A	F	A			0	0	0	0	1	0	0	0	0	0	0	0	1	0	0	0	0	0	0	0	0	1
2603850	"R1"	1	0	0	0	0	0	intro	1	0	0	[2,1,4,3,2,1]	2	1	4	3	2	1	Because the error bars overlap greatly, we are able to assume that there is no statistical difference in means of the y-variable between the yes and no groups.	blank		A	A	E	A			0	0	0	0	1	0	0	0	0	0	0	0	1	0	0	0	0	0	0	0	1	0
2603863	"R2"	0	1	0	0	0	0	intro	1	0	0	[1,2,1,1,2,4]	1	2	1	1	2	4	I do not know	blank		A	A	F	E			0	0	0	0	1	0	0	0	0	0	0	0	1	0	0	0	0	0	0	0	0	1
2603918	"R2"	0	1	0	0	0	0	intro	1	0	0	[1,2,1,2,1,2]	1	2	1	2	1	2	I do not know	blank		A	A	F	F			0	0	0	0	1	0	0	0	0	0	0	0	1	0	0	0	0	0	0	0	0	1
2603921	"R2"	0	1	0	0	0	0	intro	1	0	0	[1,2,1,2,1,2]	1	2	1	2	1	2	The error bars show where the outliers from the data shown lie.	blank								0	0	0	0	0	0	0	0	0	0	0	0	0	0	0	0	0	0	0	0	0	0
2603922	"R2"	0	1	0	0	0	0	intro	1	0	0	[1,1,1,2,1,2]	1	1	1	2	1	2	I do not know	blank		A	A	F	A			0	0	0	0	1	0	0	0	0	0	0	0	1	0	0	0	0	0	0	0	0	1
2603925	"R2"	0	1	0	0	0	0	intro	1	0	0	[1,2,3,1,1,3]	1	2	3	1	1	3	I do not know.	blank		A	A	F	E			0	0	0	0	1	0	0	0	0	0	0	0	1	0	0	0	0	0	0	0	0	1
2604153	"R1"	1	0	0	0	0	0	intro	1	0	0	[2,1,4,3,2,1]	2	1	4	3	2	1	The error bars show you how much variation there is within each section, as the error bars represent the standard deviation. The standard deviation represents how far certain values are from the mean, so if there is a low standard deviation, there would not be a lot of variation.	blank		A	A	E	A			0	0	0	0	1	0	0	0	0	0	0	0	1	0	0	0	0	0	0	0	1	0
2604461	"R1"	1	0	0	0	0	0	intro	1	0	0	[1,2,1,2,1,2]	1	2	1	2	1	2	The error bars show the spread of the data from the mean. This is variability.	blank		A	A	F	A			0	0	0	0	1	0	0	0	0	0	0	0	1	0	0	0	0	0	0	0	0	1
2604484	"R2"	0	1	0	0	0	0	intro	1	0	0	[1,4,1,1,1,2]	1	4	1	1	1	2	The shows the amount of error?	blank		A	A	E	A			0	0	0	0	1	0	0	0	0	0	0	0	1	0	0	0	0	0	0	0	1	0
2604490	"R2"	0	1	0	0	0	0	intro	1	0	0	[2,1,1,1,1,3]	2	1	1	1	1	3	There is more room for error in the no bar.	blank		A	E	E	D			0	0	0	0	1	0	0	0	0	0	0	0	0	0	0	0	0	0	0	0	1	0
2604491	"R2"	0	1	0	0	0	0	intro	1	0	0	[2,1,3,1,2,4]	2	1	3	1	2	4	whether there is enough variablility in a given data set to warrant a significant difference in what is being tested	blank		A	A	F	A			0	0	0	0	1	0	0	0	0	0	0	0	1	0	0	0	0	0	0	0	0	1
2604496	"R2"	0	1	0	0	0	0	intro	1	0	0	[1,2,1,2,1,2]	1	2	1	2	1	2	The error bars snow up the first and third quatriles of the set of data	blank		A	G	E	E			0	0	0	0	1	0	0	0	0	0	0	0	0	0	0	0	0	0	0	0	1	0
2604673	"R1"	1	0	0	0	0	0	intro	1	0	0	[1,2,1,3,1,2]	1	2	1	3	1	2	the error bars show you the variation of some results that are within a good range of the mean	blank		A	A	F	A			0	0	0	0	1	0	0	0	0	0	0	0	1	0	0	0	0	0	0	0	0	1
2604693	"R2"	0	1	0	0	0	0	intro	1	0	0	[1,1,1,1,2,2]	1	1	1	1	2	2	I do not know.	blank		A	A	F	A			0	0	0	0	1	0	0	0	0	0	0	0	1	0	0	0	0	0	0	0	0	1
2604731	"R1"	1	0	0	0	0	0	intro	1	0	0	[1,1,4,3,2,1]	1	1	4	3	2	1	The error bars show standard deviation.	blank		A	A	F	A			0	0	0	0	1	0	0	0	0	0	0	0	1	0	0	0	0	0	0	0	0	1
2604889	"R2"	0	1	0	0	0	0	intro	1	0	0	[1,4,4,2,4,4]	1	4	4	2	4	4	i do not know	blank		A	A	F	A			0	0	0	0	1	0	0	0	0	0	0	0	1	0	0	0	0	0	0	0	0	1
2604892	"R2"	0	1	0	0	0	0	intro	1	0	0	[3,1,4,1,3,1]	3	1	4	1	3	1	The error bars provide information about the standard deviation of the data. Because the error bars overlap much within this data, shows that the data between the habitats are not statistically significant.	blank		A	A	F	E			0	0	0	0	1	0	0	0	0	0	0	0	1	0	0	0	0	0	0	0	0	1
2604899	"R2"	0	1	0	0	0	0	intro	1	0	0	[1,2,4,1,1,4]	1	2	4	1	1	4	I do not know.	blank		A	A	F	A			0	0	0	0	1	0	0	0	0	0	0	0	1	0	0	0	0	0	0	0	0	1
2604901	"R2"	0	1	0	0	0	0	intro	1	0	0	[1,1,2,2,1,1]	1	1	2	2	1	1	Error bars help readers to visualize if there is a significant difference in the data when comparing two or more things.	blank		A	A	F	A			0	0	0	0	1	0	0	0	0	0	0	0	1	0	0	0	0	0	0	0	0	1
2605124	CC	0	0	0	0	0	1	nonmajor	0	0	1	[2,1,2,1,2,1]	2	1	2	1	2	1	it indicates error or uncertainty in a study	blank	E	D						0	0	1	0	0	0	0	1	0	1	0	0	0	0	0	0	0	0	0	0	0	0
2605147	"R1"	1	0	0	0	0	0	intro	1	0	0	[2,1,1,3,2,4]	2	1	1	3	2	4	Mean is represented by the length of the bar and standard deviation is represented by the error bars.	blank		A	A	F	A			0	0	0	0	1	0	0	0	0	0	0	0	1	0	0	0	0	0	0	0	0	1
2605365	"R3"	0	0	1	0	0	0	upper	0	1	0	[2,1,4,1,2,4]	2	1	4	1	2	4	the error bars can show the standard deviation or the variablity of the results or it could show the confidence levels	blank	C	A	A	F	C	B	B	0	1	0	0	1	0	0	0	0	0	0	0	1	0	0	0	0	0	0	0	0	1
2605517	"R1"	1	0	0	0	0	0	upper	0	1	0	[2,1,1,2,1,2]	2	1	1	2	1	2	error bars show the standard deviation from the data set, which displays how much the data varies	blank	B	B		F	B			1	0	0	0	0	1	0	0	0	1	0	0	0	0	0	0	0	0	0	0	0	1
2605587	"R1"	1	0	0	0	0	0	upper	0	1	0	[1,2,1,3,1,1]	1	2	1	3	1	1	The error bars tell us the uncertainty in the data due to range	blank	D							0	1	0	0	0	0	0	0	0	0	0	0	0	0	0	0	0	0	0	0	0	0
2605635	"R3"	0	0	1	0	0	0	upper	0	1	0	[1,1,2,2,1,3]	1	1	2	2	1	3	To show how much error there could be and the lines show that the grpah could be high or lowerer than what is shows.	blank	E	C						0	0	1	0	0	0	1	0	0	1	0	0	0	0	0	0	0	0	0	0	0	0
2605642	"R1"	1	0	0	0	0	0	upper	0	1	0	[1,2,1,3,1,3]	1	2	1	3	1	3	Information for if there is any inaccuracy in the data table results (give estimates of +&#047;- for the visible results in the graph)	blank								0	0	0	0	0	0	0	0	0	0	0	0	0	0	0	0	0	0	0	0	0	0
2605680	"R1"	1	0	0	0	0	0	upper	0	1	0	[1,2,1,3,1,2]	1	2	1	3	1	2	I think that they show a range of uncertainty.	blank	E	A		C,F	D			0	0	1	0	1	0	0	0	0	0	0	0	0	0	0	0	0	0	0	0	0	0
2605732	"R1"	1	0	0	0	0	0	intro	1	0	0	[1,1,1,2,1,1]	1	1	1	2	1	1	How much the individual data varies from the mean of each category.	blank		A	A	F	A			0	0	0	0	1	0	0	0	0	0	0	0	1	0	0	0	0	0	0	0	0	1
2605750	"R1"	1	0	0	0	0	0	intro	1	0	0	[3,2,1,3,1,2]	3	2	1	3	1	2	The error bar shows how much data this mean could have been gotten from.	blank		A	A	F	A			0	0	0	0	1	0	0	0	0	0	0	0	1	0	0	0	0	0	0	0	0	1
2605777	"R1"	1	0	0	0	0	0	intro	1	0	0	[2,1,2,1,2,1]	2	1	2	1	2	1	The error bars are very similar between the two bars of the graph, and are very long, which tells you that there is a lot of variability of each data point from the mean of the data set	blank		A	A	F	A			0	0	0	0	1	0	0	0	0	0	0	0	1	0	0	0	0	0	0	0	0	1
2605830	"R1"	1	0	0	0	0	0	intro	1	0	0	[2,1,2,3,2,1]	2	1	2	3	2	1	They provide the standard deviation of the data set given for each group.	blank		A	A	F	A			0	0	0	0	1	0	0	0	0	0	0	0	1	0	0	0	0	0	0	0	0	1
2605874	"R1"	1	0	0	0	0	0	intro	1	0	0	[2,1,2,2,2,1]	2	1	2	2	2	1	The error bars are showing the confidence interval in which the data was completed. By putting the error bars on top of the graph, it is showing the values in which the data is most confidently between	blank		A	A	E	A			0	0	0	0	1	0	0	0	0	0	0	0	1	0	0	0	0	0	0	0	1	0
2605987	"R1"	1	0	0	0	0	0	intro	1	0	0	[1,1,1,2,1,1]	1	1	1	2	1	1	The error bars provide the standard deviation, which is how far the data sets lie from the mean. It shows the amount of uncertainty in each data set.	blank								0	0	0	0	0	0	0	0	0	0	0	0	0	0	0	0	0	0	0	0	0	0
2606100	"R1"	1	0	0	0	0	0	upper	0	1	0	[1,4,2,2,1,1]	1	4	2	2	1	1	Error bars show the uncertianity of the data and provides insight into the stastical signficance of the data.	blank	A	A		H	D			1	0	0	0	1	0	0	0	0	0	0	0	0	0	0	0	0	0	0	0	0	0
2606120	"R1"	1	0	0	0	0	0	upper	0	1	0	[1,2,1,3,2,2]	1	2	1	3	2	2	The error bars show how much variation there is in a certain set of data. For the first bar, there is a lot of variation, since the error bar is very long. The second bar still has some variation, but not as much as the first one.	blank	C	A		F	D			0	1	0	0	1	0	0	0	0	0	0	0	0	0	0	0	0	0	0	0	0	1
2606209	"R1"	1	0	0	0	0	0	upper	0	1	0	[2,1,1,1,3,4]	2	1	1	1	3	4	It represents the uncertainty of the value and represents it's outliers.	blank	A	A		B	C			1	0	0	0	1	0	0	0	0	0	0	0	0	0	0	0	0	1	0	0	0	0
2606295	CC	0	0	0	0	0	1	nonmajor	0	0	1	[1,2,1,3,1,2]	1	2	1	3	1	2	I do not know	blank	C	F						0	1	0	0	0	0	0	0	0	0	1	0	0	0	0	0	0	0	0	0	0	0
2606310	"R1"	1	0	0	0	0	0	upper	0	1	0	[2,1,2,1,2,1]	2	1	2	1	2	1	it shows you the standard diviation of the values	blank	A	A		F	D			1	0	0	0	1	0	0	0	0	0	0	0	0	0	0	0	0	0	0	0	0	1
2606365	"R1"	1	0	0	0	0	0	upper	0	1	0	[2,4,2,1,2,4]	2	4	2	1	2	4	I don't know	blank	A	A		B	B			1	0	0	0	1	0	0	0	0	0	0	0	0	0	0	0	0	1	0	0	0	0
2606441	"R1"	1	0	0	0	0	0	upper	0	1	0	[1,2,1,3,4,2]	1	2	1	3	4	2	The error bars provide the standard deviation, meaning how much deviation there is in a data set. The deviation is how much each data point differs from each other by a numerical amount. Data sets with higher standard deviations are considered less accurate.	blank	B	A		H	B			1	0	0	0	1	0	0	0	0	0	0	0	0	0	0	0	0	0	0	0	0	0
2606459	"R1"	1	0	0	0	0	0	upper	0	1	0	[2,3,1,1,2,1]	2	3	1	1	2	1	the error bars indicate the deviation in each data set.	blank	B	A		F	D			1	0	0	0	1	0	0	0	0	0	0	0	0	0	0	0	0	0	0	0	0	1
2606484	"R1"	1	0	0	0	0	0	upper	0	1	0	[3,1,2,2,3,1]	3	1	2	2	3	1	The error bars represent the standard deviation of how accurate the average is from the values that were found.	blank	C	A		F	D			0	1	0	0	1	0	0	0	0	0	0	0	0	0	0	0	0	0	0	0	0	1
2606535	"R1"	1	0	0	0	0	0	upper	0	1	0	[1,2,1,2,4,4]	1	2	1	2	4	4	The error bars represent the uncertainity or variation in the data set.	blank	A	A		D	A			1	0	0	0	1	0	0	0	0	0	0	0	0	0	0	0	0	0	0	1	0	0
2606634	"R1"	1	0	0	0	0	0	intro	1	0	0	[1,2,1,3,2,2]	1	2	1	3	2	2	The error bars tell you how uncertain the data is in a data set. The bars show the average value for the set, so the error bars tell you how accurate the bars are based on how long they are. If the bars are longer, the average is not the best interpretation of the data because there were a lot of outliers in the set.	blank		A	A	F	A			0	0	0	0	1	0	0	0	0	0	0	0	1	0	0	0	0	0	0	0	0	1
2606678	"R1"	1	0	0	0	0	0	intro	1	0	0	[1,2,1,3,1,2]	1	2	1	3	1	2	It provides the standard deviation of the data	blank		C	A	F	A			0	0	0	0	0	0	1	0	0	1	0	0	1	0	0	0	0	0	0	0	0	1
2606683	"R1"	1	0	0	0	0	0	upper	0	1	0	[1,1,2,4,2,1]	1	1	2	4	2	1	Error bars show the amount of uncertainty or error in a piece of data, and the length of the error bar represents how much uncertainty or error there is. Error bars can represent standard deviation or a confidence interval. When error bars represent a standard deviation of the data, if the error bars between two sets of data overlap, then the difference between the two sets of data is not statist…	blank	A	A		F,G	D			1	0	0	0	1	0	0	0	0	0	0	0	0	0	0	0	0	0	0	0	0	0
2606711	"R1"	1	0	0	0	0	0	upper	0	1	0	[1,1,2,1,2,2]	1	1	2	1	2	2	That the data in the yes column is not as precise as the no data	blank	A	A		C	D			1	0	0	0	1	0	0	0	0	0	0	0	0	0	0	0	0	0	1	0	0	0
2606817	"R1"	1	0	0	0	0	0	intro	1	0	0	[2,1,1,3,4,1]	2	1	1	3	4	1	The error bars shows the variation of values that the data provided while the height of the bar is the mean.	blank		A	B	D	A			0	0	0	0	1	0	0	0	0	0	0	0	0	1	0	0	0	0	0	1	0	0
2606856	"R1"	1	0	0	0	0	0	intro	1	0	0	[2,1,2,2,2,1]	2	1	2	2	2	1	The error bars show how far from the mean data points in the sample range. Additionally, if error bars overlap, this tends to show that there is not a significant difference.	blank		A	A	F	A			0	0	0	0	1	0	0	0	0	0	0	0	1	0	0	0	0	0	0	0	0	1
2606888	"R1"	1	0	0	0	0	0	upper	0	1	0	[2,1,2,4,2,1]	2	1	2	4	2	1	It tells you how much the data may deviate from the mean showed in the graph (the y-axis value for each bar). If the two error bars overlap, that means the data is not significant.	blank	A	A		B	C			1	0	0	0	1	0	0	0	0	0	0	0	0	0	0	0	0	1	0	0	0	0
2606942	"R1"	1	0	0	0	0	0	upper	0	1	0								i do not know	blank	E	B		F	C			0	0	1	0	0	1	0	0	0	1	0	0	0	0	0	0	0	0	0	0	0	1
2607015	"R1"	1	0	0	0	0	0	upper	0	1	0	[2,1,1,3,2,1]	2	1	1	3	2	1	The yes category has a large fluctuation, while the no category has less fluctuation. Thus, even though the yes category has a lower average, that may not mean much due to the amount of variability in the data itself.	blank	A	A		B	D			1	0	0	0	1	0	0	0	0	0	0	0	0	0	0	0	0	1	0	0	0	0
2607043	"R3"	0	0	1	0	0	0	upper	0	1	0	[1,3,1,3,1,2]	1	3	1	3	1	2	They give a visual to how prpecice the measurment is. Large error bars are more uncertain while close ones are very certain.	blank	C	A	B	F	D	B	B	0	1	0	0	1	0	0	0	0	0	0	0	0	1	0	0	0	0	0	0	0	1
2607055	"R1"	1	0	0	0	0	0	upper	0	1	0	[1,1,1,2,1,1]	1	1	1	2	1	1	The error bar gives us the variation of the data set.	blank	C	A		F	C			0	1	0	0	1	0	0	0	0	0	0	0	0	0	0	0	0	0	0	0	0	1
2607201	"R1"	1	0	0	0	0	0	intro	1	0	0	[2,1,2,1,2,1]	2	1	2	1	2	1	The error bars help show whether or not the data can be classified as significantly different or not.	blank								0	0	0	0	0	0	0	0	0	0	0	0	0	0	0	0	0	0	0	0	0	0
2607213	"R1"	1	0	0	0	0	0	intro	1	0	0	[2,1,3,1,1,4]	2	1	3	1	1	4	The error bars tell you if there is a significant difference in the data. Since these error bars overlap, they are not statistically significant.	blank		A	A	F	A			0	0	0	0	1	0	0	0	0	0	0	0	1	0	0	0	0	0	0	0	0	1
2607227	"R1"	1	0	0	0	0	0	upper	0	1	0	[1,2,2,3,1,2]	1	2	2	3	1	2	How much the answer could be off by and how much wiggle room to give the data.	blank								0	0	0	0	0	0	0	0	0	0	0	0	0	0	0	0	0	0	0	0	0	0
2607231	"R1"	1	0	0	0	0	0	intro	1	0	0	[1,1,1,2,1,1]	1	1	1	2	1	1	The error bars show the variation within data and gives a range where the true mean might fall	blank			A	E	A			0	0	0	0	0	0	0	0	0	0	0	0	1	0	0	0	0	0	0	0	1	0
2607253	CC	0	0	0	0	0	1	nonmajor	0	0	1	[1,2,2,1,4,2]	1	2	2	1	4	2	I do not know	blank	A	F						1	0	0	0	0	0	0	0	0	0	1	0	0	0	0	0	0	0	0	0	0	0
2607288	"R1"	1	0	0	0	0	0	intro	1	0	0	[4,1,3,3,1,2]	4	1	3	3	1	2	The standard deviation of the data.	blank		A	A	F	A			0	0	0	0	1	0	0	0	0	0	0	0	1	0	0	0	0	0	0	0	0	1
2607345	"R1"	1	0	0	0	0	0	intro	1	0	0	[4,1,1,1,2,3]	4	1	1	1	2	3	I believe the error bars represent the variation of the points and uncertainty at which the points correlate; so in this case, the variation between the densities and the habitat status	blank			A	F	A			0	0	0	0	0	0	0	0	0	0	0	0	1	0	0	0	0	0	0	0	0	1
2607347	"R1"	1	0	0	0	0	0	upper	0	1	0	[2,1,3,3,2,1]	2	1	3	3	2	1	The error bars show the variability of the data included within each group.	blank	A	A		B	D			1	0	0	0	1	0	0	0	0	0	0	0	0	0	0	0	0	1	0	0	0	0
2607440	"R1"	1	0	0	0	0	0	upper	0	1	0	[2,3,1,4,4,2]	2	3	1	4	4	2	means and standard deviations	blank								0	0	0	0	0	0	0	0	0	0	0	0	0	0	0	0	0	0	0	0	0	0
2607548	"R1"	1	0	0	0	0	0	upper	0	1	0	[2,1,2,1,2,1]	2	1	2	1	2	1	The error bars show the margin of error (how far from accurate the data could actually be).	blank	A	A		B	D			1	0	0	0	1	0	0	0	0	0	0	0	0	0	0	0	0	1	0	0	0	0
2607619	"R1"	1	0	0	0	0	0	intro	1	0	0	[1,1,4,1,1,2]	1	1	4	1	1	2	The error bars show you how much error to expect from the data	blank		A	A	F	A			0	0	0	0	1	0	0	0	0	0	0	0	1	0	0	0	0	0	0	0	0	1
2607656	"R1"	1	0	0	0	0	0	intro	1	0	0	[3,1,4,1,2,4]	3	1	4	1	2	4	they provide the standard deviation, if the mean is reliable, and if they overlap when compairing they show the difference is insignificant.	blank		A	A	F	A			0	0	0	0	1	0	0	0	0	0	0	0	1	0	0	0	0	0	0	0	0	1
2607665	"R1"	1	0	0	0	0	0	upper	0	1	0	[2,4,3,2,3,1]	2	4	3	2	3	1	I do not know	blank	A	F		G	A			1	0	0	0	0	0	0	0	0	0	1	0	0	0	0	0	0	0	0	0	0	0
2607679	"R1"	1	0	0	0	0	0	intro	1	0	0	[1,1,2,3,2,3]	1	1	2	3	2	3	The error bars show the standard deviation between the two different tests.	blank		A	A	F	A			0	0	0	0	1	0	0	0	0	0	0	0	1	0	0	0	0	0	0	0	0	1
2607718	"R1"	1	0	0	0	0	0	intro	1	0	0	[1,2,1,2,1,2]	1	2	1	2	1	2	The error bars show that these two groups do not have statistically significant differences because their data varies so much that several measured values overlap with each other.	blank		A	A	F	A			0	0	0	0	1	0	0	0	0	0	0	0	1	0	0	0	0	0	0	0	0	1
2607815	"R1"	1	0	0	0	0	0	intro	1	0	0	[1,2,2,2,1,2]	1	2	2	2	1	2	I do not know	blank		A	A	F	A			0	0	0	0	1	0	0	0	0	0	0	0	1	0	0	0	0	0	0	0	0	1
2607817	"R1"	1	0	0	0	0	0	intro	1	0	0	[1,3,2,3,2,1]	1	3	2	3	2	1	They show uncertainty in the data, and show you how high the values might actually go	blank		A	A	F	A			0	0	0	0	1	0	0	0	0	0	0	0	1	0	0	0	0	0	0	0	0	1
2607823	"R1"	1	0	0	0	0	0	intro	1	0	0	[1,1,1,3,1,2]	1	1	1	3	1	2	The error bars give insight into the range of data values in each &#034;group&#034; represented on the x axis (yes and no).	blank		A	C	E	A			0	0	0	0	1	0	0	0	0	0	0	0	0	0	1	0	0	0	0	0	1	0
2607827	"R1"	1	0	0	0	0	0	intro	1	0	0	[1,2,1,3,2,2]	1	2	1	3	2	2	The errors bar show the amount off a variable could be from the standard that is graphed.	blank		A	C	E	A			0	0	0	0	1	0	0	0	0	0	0	0	0	0	1	0	0	0	0	0	1	0
2607911	CC	0	0	0	0	0	1	nonmajor	0	0	1	[3,1,2,1,2,3]	3	1	2	1	2	3	&#034;I do not know&#034;	blank	C	C						0	1	0	0	0	0	1	0	0	1	0	0	0	0	0	0	0	0	0	0	0	0
2607921	"R1"	1	0	0	0	0	0	intro	1	0	0	[1,2,1,1,2,2]	1	2	1	1	2	2	The error bars show the standard deviation between the data that was collected for &#034;Yes&#034; and &#034;No&#034;	blank		A	A	F	A			0	0	0	0	1	0	0	0	0	0	0	0	1	0	0	0	0	0	0	0	0	1
2607933	"R1"	1	0	0	0	0	0	upper	0	1	0	[2,1,3,2,3,1]	2	1	3	2	3	1	they represent the uncertanty and the variability the data can have.	blank	A	F		F	C			1	0	0	0	0	0	0	0	0	0	1	0	0	0	0	0	0	0	0	0	0	1
2608045	"R1"	1	0	0	0	0	0	upper	0	1	0	[2,1,1,1,2,1]	2	1	1	1	2	1	The error bars represent the variability of the data. Very large error bars, like those in the graph, mean that the values that are averaged together to get the two bars on the graph have a high variability.	blank	C	A		F	D			0	1	0	0	1	0	0	0	0	0	0	0	0	0	0	0	0	0	0	0	0	1
2608194	"R1"	1	0	0	0	0	0	intro	1	0	0	[2,1,2,3,2,1]	2	1	2	3	2	1	The error bars show standard deviation, where the data points mostly lie in for each option. If you were the run the experiment again indentically, you would expect your values to be within the error bar.	blank		A	A	F	A			0	0	0	0	1	0	0	0	0	0	0	0	1	0	0	0	0	0	0	0	0	1
2608205	"R1"	1	0	0	0	0	0	intro	1	0	0	[1,1,2,3,1,1]	1	1	2	3	1	1	The error bars depict the fact that there is uncertainty and a rangefor the standard deviation.	blank		A	A	F	A			0	0	0	0	1	0	0	0	0	0	0	0	1	0	0	0	0	0	0	0	0	1
2608273	"R1"	1	0	0	0	0	0	upper	0	1	0	[2,1,2,1,2,1]	2	1	2	1	2	1	They provide the degree of uncertainty	blank	A	A		F,G	D			1	0	0	0	1	0	0	0	0	0	0	0	0	0	0	0	0	0	0	0	0	0
2608499	"R1"	1	0	0	0	0	0	upper	0	1	0	[2,1,1,4,2,2]	2	1	1	4	2	2	I am not sure.	blank								0	0	0	0	0	0	0	0	0	0	0	0	0	0	0	0	0	0	0	0	0	0
2608595	"R1"	1	0	0	0	0	0	upper	0	1	0	[1,2,1,3,1,3]	1	2	1	3	1	3	The error bars indicate the variance of all of the data points for that particular category compared to the standard deviation.	blank	C	A		F	C			0	1	0	0	1	0	0	0	0	0	0	0	0	0	0	0	0	0	0	0	0	1
2608604	"R1"	1	0	0	0	0	0	upper	0	1	0	[1,1,3,1,1,2]	1	1	3	1	1	2	The error bars provide standard deviation about the data represented in each bar.	blank	E	A		B	D			0	0	1	0	1	0	0	0	0	0	0	0	0	0	0	0	0	1	0	0	0	0
2608658	"R1"	1	0	0	0	0	0	upper	0	1	0	[1,3,1,3,2,4]	1	3	1	3	2	4	The error bars provide you with the standard deviation meaning that when you read the graph, the actual true value it can be is the value you read and then plus or minus the value that the error bars tell you	blank	A	A		B,C	D			1	0	0	0	1	0	0	0	0	0	0	0	0	0	0	0	0	0	0	0	0	0
2608672	"R3"	0	0	1	0	0	0	intro	1	0	0	[1,1,3,2,2,4]	1	1	3	2	2	4	Error bars tell you if something is sigifigant or not. The error bars here match up so it tell me that the information here is not significant.	blank								0	0	0	0	0	0	0	0	0	0	0	0	0	0	0	0	0	0	0	0	0	0
2608674	"R3"	0	0	1	0	0	0	intro	1	0	0	[2,1,3,2,1,3]	2	1	3	2	1	3	Error bars tell you if there is any uncertainity in the data. In this specific graph, since the error bars overlap it shows that the data is not signficant.	blank								0	0	0	0	0	0	0	0	0	0	0	0	0	0	0	0	0	0	0	0	0	0
2608734	"R1"	1	0	0	0	0	0	upper	0	1	0	[1,3,2,3,1,1]	1	3	2	3	1	1	I do not know	blank	A	F		D	A			1	0	0	0	0	0	0	0	0	0	1	0	0	0	0	0	0	0	0	1	0	0
2608906	"R3"	0	0	1	0	0	0	intro	1	0	0	[1,1,2,1,2,1]	1	1	2	1	2	1	If the error bars overlap then there was not a significant difference between groups	blank	C	A	A	D	A	A	B	0	1	0	0	1	0	0	0	0	0	0	0	1	0	0	0	0	0	0	1	0	0
2608952	"R2"	0	1	0	0	0	0	intro	1	0	0	[2,1,1,2,2,1]	2	1	1	2	2	1	The error bars reflect lobsters that may have been missing or not counted for reasons unrelated to the experiment. They are there to show that the orange bars are a close estimation and not a perfect count.	blank		A	C	D	A			0	0	0	0	1	0	0	0	0	0	0	0	0	0	1	0	0	0	0	1	0	0
2608984	"R1"	1	0	0	0	0	0	upper	0	1	0	[1,1,2,1,2,3]	1	1	2	1	2	3	The error bars verify the accuracy and credibility of the data; they serve as the margin of error in a data sample.	blank								0	0	0	0	0	0	0	0	0	0	0	0	0	0	0	0	0	0	0	0	0	0
2609041	"R1"	1	0	0	0	0	0	upper	0	1	0	[2,1,1,2,1,1]	2	1	1	2	1	1	error bars signify the variability of a data set, typically standard deviation	blank	A	C		B,F	C			1	0	0	0	0	0	1	0	0	1	0	0	0	0	0	0	0	0	0	0	0	0
2609042	"R1"	1	0	0	0	0	0	upper	0	1	0	[1,2,1,3,1,2]	1	2	1	3	1	2	error bars represent the highest and lowest points given the standard deviation of the average	blank	A	F		H	B			1	0	0	0	0	0	0	0	0	0	1	0	0	0	0	0	0	0	0	0	0	0
2609049	"R1"	1	0	0	0	0	0	upper	0	1	0	[2,4,2,1,2,1]	2	4	2	1	2	1	I do not know.	blank	A	E		B	D			1	0	0	0	0	0	0	0	1	1	0	0	0	0	0	0	0	1	0	0	0	0
2609069	"R1"	1	0	0	0	0	0	upper	0	1	0	[1,2,1,2,1,3]	1	2	1	2	1	3	The range of the y-axis data, which by looking at it does not look correct in comparison to the actual bars.	blank	B	F		B	C			1	0	0	0	0	0	0	0	0	0	1	0	0	0	0	0	0	1	0	0	0	0
2609085	"R3"	0	0	1	0	0	0	intro	1	0	0	[2,1,2,3,2,1]	2	1	2	3	2	1	The error bars represent if the data is reliable or not	blank	D	A	A	C	B	A	B	0	1	0	0	1	0	0	0	0	0	0	0	1	0	0	0	0	0	1	0	0	0
2609427	"R2"	0	1	0	0	0	0	intro	1	0	0	[1,1,1,3,2,1]	1	1	1	3	2	1	The error bars help determine whether the observed relationship is statistically significant, in this case that the data is not statistically significant	blank		A	C	A	A			0	0	0	0	1	0	0	0	0	0	0	0	0	0	1	0	1	0	0	0	0	0
2609453	"R1"	1	0	0	0	0	0	upper	0	1	0	[1,2,1,3,1,2]	1	2	1	3	1	2	Error bars in bar graphs show the uncertainty of a measurement at a given coordinate. When a measurement is taken, its true value is only certain within the error bars.	blank		A		F	C			0	0	0	0	1	0	0	0	0	0	0	0	0	0	0	0	0	0	0	0	0	1
2609494	"R2"	0	1	0	0	0	0	upper	0	1	0	[1,1,1,1,2,2]	1	1	1	1	2	2	It indicates that in each yes and no information shows an estimated error measurements.	blank								0	0	0	0	0	0	0	0	0	0	0	0	0	0	0	0	0	0	0	0	0	0
2609922	"R1"	1	0	0	0	0	0	upper	0	1	0	[1,2,4,1,4,1]	1	2	4	1	4	1	i dont Know	blank	F	A		H	C			0	0	1	0	1	0	0	0	0	0	0	0	0	0	0	0	0	0	0	0	0	0
2610073	"R1"	1	0	0	0	0	0	intro	1	0	0	[3,1,2,3,2,4]	3	1	2	3	2	4	The error bars determine whether the data is significant or insignificant.	blank			A	F	A			0	0	0	0	0	0	0	0	0	0	0	0	1	0	0	0	0	0	0	0	0	1
2610081	CC	0	0	0	0	0	1	nonmajor	0	0	1	[2,1,4,3,2,1]	2	1	4	3	2	1	I think it shows the min and max for each bar	blank	A	F						1	0	0	0	0	0	0	0	0	0	1	0	0	0	0	0	0	0	0	0	0	0
2610125	"R1"	1	0	0	0	0	0	upper	0	1	0	[2,1,4,1,2,1]	2	1	4	1	2	1	standard deviation: the average distance of each data point from the mean. thus we learn about the variability of the samples	blank	C	B		F	D			0	1	0	0	0	1	0	0	0	1	0	0	0	0	0	0	0	0	0	0	0	1
2610157	"R1"	1	0	0	0	0	0	upper	0	1	0	[1,2,2,2,1,2]	1	2	2	2	1	2	These error bars show the standard deeviation of the data within those. This helps with concluding the hypothesis.	blank	E	A		F	D			0	0	1	0	1	0	0	0	0	0	0	0	0	0	0	0	0	0	0	0	0	1
2610179	"R1"	1	0	0	0	0	0	intro	1	0	0	[2,1,2,3,2,1]	2	1	2	3	2	1	They show you the highest value recorded and the lowest value recorded in terms of the mean	blank		A	A	F	F			0	0	0	0	1	0	0	0	0	0	0	0	1	0	0	0	0	0	0	0	0	1
2610191	"R1"	1	0	0	0	0	0	upper	0	1	0	[1,1,2,3,1,2]	1	1	2	3	1	2	The error bar in the first graph is larger than the one in the second graph, indicating a greater variation in its data than in the second set of data.	blank	A	A		B	B			1	0	0	0	1	0	0	0	0	0	0	0	0	0	0	0	0	1	0	0	0	0
2610297	CC	0	0	0	0	0	1	nonmajor	0	0	1	[1,1,4,2,2,2]	1	1	4	2	2	2	i dont know	blank	G	F						0	0	0	1	0	0	0	0	0	0	1	0	0	0	0	0	0	0	0	0	0	0
2610298	"R1"	1	0	0	0	0	0	intro	1	0	0	[1,1,2,2,4,4]	1	1	2	2	4	4	They address the &#034;error&#034; of calculations, providing a range for most likely answers. Here, they tell us the range for avg. of a dependent variable in fishing and no fishing areas	blank								0	0	0	0	0	0	0	0	0	0	0	0	0	0	0	0	0	0	0	0	0	0
2610340	"R2"	0	1	0	0	0	0	intro	1	0	0	[2,1,2,3,2,1]	2	1	2	3	2	1	If the bars overlap then the information is too close to say that higher points on the left are affecting yes or no.	blank		A	A	F	A			0	0	0	0	1	0	0	0	0	0	0	0	1	0	0	0	0	0	0	0	0	1
2610404	"R1"	1	0	0	0	0	0	intro	1	0	0	[2,3,1,3,2,3]	2	3	1	3	2	3	It shows the standard deviation	blank								0	0	0	0	0	0	0	0	0	0	0	0	0	0	0	0	0	0	0	0	0	0
2610547	"R3"	0	0	1	0	0	0	intro	1	0	0	[2,1,2,4,2,1]	2	1	2	4	2	1	I believe the error bars show that the data collected is either not very accurate and&#047;or it is not very significant.	blank	C	A	A	F	D	B	B	0	1	0	0	1	0	0	0	0	0	0	0	1	0	0	0	0	0	0	0	0	1
2610558	"R3"	0	0	1	0	0	0	intro	1	0	0	[2,1,2,1,2,1]	2	1	2	1	2	1	Signifigance	blank	C	A	A	F	B	B	B	0	1	0	0	1	0	0	0	0	0	0	0	1	0	0	0	0	0	0	0	0	1
2610579	"R2"	0	1	0	0	0	0	intro	1	0	0	[1,4,1,1,2,4]	1	4	1	1	2	4	I do not know	blank		A	A		E			0	0	0	0	1	0	0	0	0	0	0	0	1	0	0	0	0	0	0	0	0	0
2610613	Masters	0	0	0	1	0	0	intro	1	0	0	[3,1,4,3,2,1]	3	1	4	3	2	1	standard deviation	blank	G	A	B	G	D	C	B	0	0	0	1	1	0	0	0	0	0	0	0	0	1	0	0	0	0	0	0	0	0
2610639	"R1"	1	0	0	0	0	0	intro	1	0	0	[1,1,1,2,2,2]	1	1	1	2	2	2	They display a type of range of the data around that point, usually a mean or some number with statistical significance.	blank		A	A	F				0	0	0	0	1	0	0	0	0	0	0	0	1	0	0	0	0	0	0	0	0	1
2611020	"R3"	0	0	1	0	0	0	intro	1	0	0	[1,2,1,2,2,3]	1	2	1	2	2	3	The error bars provide information on how significant the data is. In this case, the mean difference between shrubs and herbs is not significant due to the error bars overlapping.	blank	C	A	A	F	B	A	B	0	1	0	0	1	0	0	0	0	0	0	0	1	0	0	0	0	0	0	0	0	1
2611034	"R3"	0	0	1	0	0	0	intro	1	0	0	[1,1,2,1,1,1]	1	1	2	1	1	1	The error bars show the variation of the averages, and where they overlap represents significant difference in the data.	blank								0	0	0	0	0	0	0	0	0	0	0	0	0	0	0	0	0	0	0	0	0	0
2611088	"R1"	1	0	0	0	0	0	intro	1	0	0	[4,1,1,3,4,1]	4	1	1	3	4	1	The longer error bar on the &#034;No&#034; column demonstrate a larger variation in the data.	blank		A	A	F	A			0	0	0	0	1	0	0	0	0	0	0	0	1	0	0	0	0	0	0	0	0	1
2611464	"R1"	1	0	0	0	0	0	intro	1	0	0	[2,1,2,1,2,1]	2	1	2	1	2	1	Error bars in this case show there is a fairly high error margin. This means that while the data was within the orange line, it varied to as high and low as each end of the black line. The wide variety shows that the data may not be as reliable as we would like.	blank		A	A	F	A			0	0	0	0	1	0	0	0	0	0	0	0	1	0	0	0	0	0	0	0	0	1
2611597	"R1"	1	0	0	0	0	0	intro	1	0	0	[2,1,2,1,2,4]	2	1	2	1	2	4	How far the data deviates from the mean	blank		A	A	F	A			0	0	0	0	1	0	0	0	0	0	0	0	1	0	0	0	0	0	0	0	0	1
2612810	"R3"	0	0	1	0	0	0	intro	1	0	0	[1,2,1,3,2,2]	1	2	1	3	2	2	the overlap in the error bars indicates that there is likly little to no significance between the values.	blank	C	A	A	C	B	A	B	0	1	0	0	1	0	0	0	0	0	0	0	1	0	0	0	0	0	1	0	0	0
2612963	"R3"	0	0	1	0	0	0	intro	1	0	0	[3,1,2,4,2,1]	3	1	2	4	2	1	error bars show their is a statistical dffrence between shurb and herb	blank	B	A	A	D	B	A	B	1	0	0	0	1	0	0	0	0	0	0	0	1	0	0	0	0	0	0	1	0	0
2613362	"R3"	0	0	1	0	0	0	intro	1	0	0								I do not know.	blank	B	A	A	B	B	B	B	1	0	0	0	1	0	0	0	0	0	0	0	1	0	0	0	0	1	0	0	0	0
2613384	"R3"	0	0	1	0	0	0	intro	1	0	0	[1,1,1,1,2,1]	1	1	1	1	2	1	standard error&#047;deviation from the actual result	blank	E	A	A	F	C	B	B	0	0	1	0	1	0	0	0	0	0	0	0	1	0	0	0	0	0	0	0	0	1
2614306	"R1"	1	0	0	0	0	0	upper	0	1	0	[2,1,2,1,2,1]	2	1	2	1	2	1	Error bars show the margin of error (how far from accurate the data can actually be).	blank								0	0	0	0	0	0	0	0	0	0	0	0	0	0	0	0	0	0	0	0	0	0
2614906	"R1"	1	0	0	0	0	0	intro	1	0	0	[1,1,2,4,1,2]	1	1	2	4	1	2	Error bars a way of showing statistical significance especially in bar graphs. The communicate uncertainity in the results rather than just mere bars.	blank		A	A	F	A			0	0	0	0	1	0	0	0	0	0	0	0	1	0	0	0	0	0	0	0	0	1
2614945	"R1"	1	0	0	0	0	0	upper	0	1	0	[2,1,2,1,2,1]	2	1	2	1	2	1	The error bars may tell us the uncertainly in the values shown on the graph. The ranges of the values could also be within the error bars as well.	blank	D	A		B	E			0	1	0	0	1	0	0	0	0	0	0	0	0	0	0	0	0	1	0	0	0	0
2616186	"R1"	1	0	0	0	0	0	intro	1	0	0	[2,1,2,1,4,1]	2	1	2	1	4	1	For the yes bar, although the bar reads between 1.0 and 1.5, it could potentially be above 1.5 or below 1.0. The same goes for the no bar. It's possible for both bars to be the same data.	blank		A	A	E	A			0	0	0	0	1	0	0	0	0	0	0	0	1	0	0	0	0	0	0	0	1	0
2616534	"R1"	1	0	0	0	0	0	intro	1	0	0	[1,2,1,2,1,2]	1	2	1	2	1	2	I think the error bars show standard deviation within the data.	blank	G	F	A	D	C	C	B	0	0	0	1	0	0	0	0	0	0	1	0	1	0	0	0	0	0	0	1	0	0
2616688	"R1"	1	0	0	0	0	0	intro	1	0	0	[1,4,1,2,1,4]	1	4	1	2	1	4	I do not know	blank		A	A	F	F			0	0	0	0	1	0	0	0	0	0	0	0	1	0	0	0	0	0	0	0	0	1
2617148	"R1"	1	0	0	0	0	0	intro	1	0	0	[1,2,1,2,2,1]	1	2	1	2	2	1	I really do not know.	blank	C	D	A	B	B	A	B	0	1	0	0	0	0	0	1	0	1	0	0	1	0	0	0	0	1	0	0	0	0
2617934	"R3"	0	0	1	0	0	0	intro	1	0	0	[2,1,2,3,2,1]	2	1	2	3	2	1	The error bars show the standard deviation; or how much variation there was from the mean.	blank	C	A	A	["F"]	D	B	B	0	1	0	0	1	0	0	0	0	0	0	0	1	0	0	0	0	0	0	0	0	0
2617950	"R3"	0	0	1	0	0	0	intro	1	0	0	[2,1,1,2,2,2]	2	1	1	2	2	2	The error bars show the variation in the data to better identify how strong the mean represents the total data set.	blank	C	D	A	["F"]	B	B	B	0	1	0	0	0	0	0	1	0	1	0	0	1	0	0	0	0	0	0	0	0	0
2618196	"R3"	0	0	1	0	0	0	intro	1	0	0	[1,1,1,1,2,2]	1	1	1	1	2	2	The information that the error bar present are the minimums and maximum of both diffedrent plant types	blank	A				E		A	1	0	0	0	0	0	0	0	0	0	0	0	0	0	0	0	0	0	0	0	0	0
2619226	Masters	0	0	0	1	0	0	upper	0	1	0	[1,2,2,3,1,2]	1	2	2	3	1	2	The error bars provide the amount of uncertantity in each data set. The urban data appears to have more uncertantity because it has a larger error bar.	blank		A	B	F	B	B	B	0	0	0	0	1	0	0	0	0	0	0	0	0	1	0	0	0	0	0	0	0	1
2619605	CC	0	0	0	0	0	1	nonmajor	0	0	1	[3,3,1,3,1,1]	3	3	1	3	1	1	The orange bar should not start from 0. If this graph is a boxplot, the lowest of the orange bar should start at the lower quartile (Q1) which is the median of the lower half of the data set.	blank	A	F						1	0	0	0	0	0	0	0	0	0	1	0	0	0	0	0	0	0	0	0	0	0
2619654	CC	0	0	0	0	0	1	nonmajor	0	0	1	[1,3,1,3,2,2]	1	3	1	3	2	2	I do not know	blank	A	F						1	0	0	0	0	0	0	0	0	0	1	0	0	0	0	0	0	0	0	0	0	0
2619657	CC	0	0	0	0	0	1	nonmajor	0	0	1	[1,4,2,1,1,4]	1	4	2	1	1	4	I don't Know	blank	C	F						0	1	0	0	0	0	0	0	0	0	1	0	0	0	0	0	0	0	0	0	0	0
2619666	CC	0	0	0	0	0	1	nonmajor	0	0	1	[1,3,2,3,1,1]	1	3	2	3	1	1	I do not know	blank	A	F						1	0	0	0	0	0	0	0	0	0	1	0	0	0	0	0	0	0	0	0	0	0
2619680	"R1"	1	0	0	0	0	0	intro	1	0	0	[1,1,1,3,1,2]	1	1	1	3	1	2	it shows the standard deviation of the data	blank	E	E	A	F	B	B	B	0	0	1	0	0	0	0	0	1	1	0	0	1	0	0	0	0	0	0	0	0	1
2619837	"R3"	0	0	1	0	0	0	nonmajor	0	0	1	[1,4,4,1,1,2]	1	4	4	1	1	2	I do not know	blank	E	G	A	B	B	A	B	0	0	1	0	0	0	0	0	0	0	0	1	1	0	0	0	0	1	0	0	0	0
2619859	"R1"	1	0	0	0	0	0	intro	1	0	0	[2,1,1,1,2,1]	2	1	1	1	2	1	Shows the variability, or the highest and lowest data recorded in the study groups.	blank		A	C	D	A			0	0	0	0	1	0	0	0	0	0	0	0	0	0	1	0	0	0	0	1	0	0
2619859	"R1"	1	0	0	0	0	0	intro	1	0	0	[2,1,2,1,2,1]	2	1	2	1	2	1	this shows if there is any overlap in the possible values with error, meaning the values overlap, so the effect of the variable is statistically insignificant.	blank	E	D	A	F	B	B	B	0	0	1	0	0	0	0	1	0	1	0	0	1	0	0	0	0	0	0	0	0	1
2620131	"R3"	0	0	1	0	0	0	intro	1	0	0	[1,1,1,2,1,2]	1	1	1	2	1	2	The error bars show the standard error amounts for the data	blank	D	A	A	["D","F"]	D	B	B	0	1	0	0	1	0	0	0	0	0	0	0	1	0	0	0	0	0	0	0	0	0
2620369	"R2"	0	1	0	0	0	0	upper	0	1	0	[2,1,2,1,2,1]	2	1	2	1	2	1	i do not know	blank								0	0	0	0	0	0	0	0	0	0	0	0	0	0	0	0	0	0	0	0	0	0
2621020	"R1"	1	0	0	0	0	0	intro	1	0	0	[1,2,3,3,2,2]	1	2	3	3	2	2	it gives the mean information of the graph and shows the difference in the bars	blank	G	A	B	F	C	A	B	0	0	0	1	1	0	0	0	0	0	0	0	0	1	0	0	0	0	0	0	0	1
2621101	"R3"	0	0	1	0	0	0	intro	1	0	0	[1,1,2,1,1,2]	1	1	2	1	1	2	I do not know	blank								0	0	0	0	0	0	0	0	0	0	0	0	0	0	0	0	0	0	0	0	0	0
2621417	"R3"	0	0	1	0	0	0	intro	1	0	0	[1,2,1,3,1,3]	1	2	1	3	1	3	i do not know.	blank	B	A		D	A			1	0	0	0	1	0	0	0	0	0	0	0	0	0	0	0	0	0	0	1	0	0
2621808	"R3"	0	0	1	0	0	0	upper	0	1	0	[1,3,1,3,1,2]	1	3	1	3	1	2	I know that error bars on a graph show uncertanity of the data. However I do not feel confident with that answer so I am unsure.	blank	G	A	A	C	D	A	B	0	0	0	1	1	0	0	0	0	0	0	0	1	0	0	0	0	0	1	0	0	0
2621896	"R3"	0	0	1	0	0	0	intro	1	0	0	[1,2,3,1,2,3]	1	2	3	1	2	3	I don't know	blank	E	A	A	C	D		A	0	0	1	0	1	0	0	0	0	0	0	0	1	0	0	0	0	0	1	0	0	0
2622267	"R3"	0	0	1	0	0	0	intro	1	0	0	[1,1,1,1,2,1]	1	1	1	1	2	1	i dont know	blank	B	A	A	F	C		A	1	0	0	0	1	0	0	0	0	0	0	0	1	0	0	0	0	0	0	0	0	1
2622475	"R3"	0	0	1	0	0	0	intro	1	0	0	[1,2,2,1,1,4]	1	2	2	1	1	4	I do not know	blank								0	0	0	0	0	0	0	0	0	0	0	0	0	0	0	0	0	0	0	0	0	0
2622479	"R3"	0	0	1	0	0	0	intro	1	0	0	[1,4,1,1,2,2]	1	4	1	1	2	2	I dont know.	blank	A	E		C	B			1	0	0	0	0	0	0	0	1	1	0	0	0	0	0	0	0	0	1	0	0	0
2622480	"R3"	0	0	1	0	0	0	intro	1	0	0	[1,1,1,1,2,1]	1	1	1	1	2	1	i dont know	blank								0	0	0	0	0	0	0	0	0	0	0	0	0	0	0	0	0	0	0	0	0	0
2622492	"R3"	0	0	1	0	0	0	intro	1	0	0	[1,2,1,1,1,2]	1	2	1	1	1	2	They show the uncertainty in the measurment&#047;graph.	blank	A							1	0	0	0	0	0	0	0	0	0	0	0	0	0	0	0	0	0	0	0	0	0
2622930	CC	0	0	0	0	0	1	nonmajor	0	0	1	[1,2,1,3,1,2]	1	2	1	3	1	2	That the graph isn't 100% accurate, it shows the zone minimum and maximum of what the bar could be	blank	A	E						1	0	0	0	0	0	0	0	1	1	0	0	0	0	0	0	0	0	0	0	0	0
2623023	CC	0	0	0	0	0	1	nonmajor	0	0	1	[1,2,2,4,1,2]	1	2	2	4	1	2	They show the uncertainty or variation of each point.	blank	A	E						1	0	0	0	0	0	0	0	1	1	0	0	0	0	0	0	0	0	0	0	0	0
2623586	"R3"	0	0	1	0	0	0	intro	1	0	0	[2,1,1,3,2,1]	2	1	1	3	2	1	The error bars show that, for example, shrubs may actually be 6 (or 9). Herbs may be 7 (or 10). The show that the data has some variance.	blank	F	A	B	D,F	D		A	0	0	1	0	1	0	0	0	0	0	0	0	0	1	0	0	0	0	0	0	0	0
2624115	"R3"	0	0	1	0	0	0	intro	1	0	0	[2,3,1,3,1,3]	2	3	1	3	1	3	I do not know.	blank	A	A	B	F	E		A	1	0	0	0	1	0	0	0	0	0	0	0	0	1	0	0	0	0	0	0	0	1
2624572	"R3"	0	0	1	0	0	0	intro	1	0	0	[2,1,2,3,2,1]	2	1	2	3	2	1	It shows how far away from the average (represented by the top of the orange) can be from actual data.	blank	E	A	B	D,F	B		A	0	0	1	0	1	0	0	0	0	0	0	0	0	1	0	0	0	0	0	0	0	0
2625218	"R3"	0	0	1	0	0	0	upper	0	1	0	[1,2,2,1,1,4]	1	2	2	1	1	4	i do not know.	blank		A	B	C	C	A	B	0	0	0	0	1	0	0	0	0	0	0	0	0	1	0	0	0	0	1	0	0	0
2625306	"R3"	0	0	1	0	0	0	intro	1	0	0	[1,1,1,3,2,2]	1	1	1	3	2	2	The error bars are meant to display the true range of the data set, which is paired with the bars showing the averages.	blank	F	A	B	F	C		A	0	0	1	0	1	0	0	0	0	0	0	0	0	1	0	0	0	0	0	0	0	1
2625349	"R3"	0	0	1	0	0	0	intro	1	0	0	[1,1,1,1,2,1]	1	1	1	1	2	1	I do not know.	blank	A	F	B	F	B		A	1	0	0	0	0	0	0	0	0	0	1	0	0	1	0	0	0	0	0	0	0	1
2625702	"R3"	0	0	1	0	0	0	intro	1	0	0	[1,4,3,1,1,4]	1	4	3	1	1	4	i do not know.	blank	A	A	A	D	B		B	1	0	0	0	1	0	0	0	0	0	0	0	1	0	0	0	0	0	0	1	0	0
2625872	"R3"	0	0	1	0	0	0	intro	1	0	0	[1,4,1,1,2,1]	1	4	1	1	2	1	I do not know.	blank	B		B	D	C		A	1	0	0	0	0	0	0	0	0	0	0	0	0	1	0	0	0	0	0	1	0	0
2626965	"R3"	0	0	1	0	0	0	intro	1	0	0	[1,2,1,1,1,4]	1	2	1	1	1	4	I do not know.	blank								0	0	0	0	0	0	0	0	0	0	0	0	0	0	0	0	0	0	0	0	0	0
2627289	"R3"	0	0	1	0	0	0	upper	0	1	0	[2,1,2,1,2,1]	2	1	2	1	2	1	I do not know.	blank		A	B	C	B	A	B	0	0	0	0	1	0	0	0	0	0	0	0	0	1	0	0	0	0	1	0	0	0
2627707	"R3"	0	0	1	0	0	0	intro	1	0	0	[1,1,2,1,2,3]	1	1	2	1	2	3	i don't know	blank	B	A	A	C	B		A	1	0	0	0	1	0	0	0	0	0	0	0	1	0	0	0	0	0	1	0	0	0
2627750	"R3"	0	0	1	0	0	0	intro	1	0	0	[4,1,1,1,3,4]	4	1	1	1	3	4	i do not know.	blank							A	0	0	0	0	0	0	0	0	0	0	0	0	0	0	0	0	0	0	0	0	0	0
2628007	"R1"	1	0	0	0	0	0	nonmajor	0	0	1	[1,1,2,3,1,4]	1	1	2	3	1	4	I do not know. It could possibly be information about the uncertainty of the data.	blank	E	G	B	F	D	C	B	0	0	1	0	0	0	0	0	0	0	0	1	0	1	0	0	0	0	0	0	0	1
2628042	"R1"	1	0	0	0	0	0	intro	1	0	0	[2,1,4,1,4,2]	2	1	4	1	4	2	It show that you are more certain and your information is accurate and provides more information to the reader. It also shows the spread of the data around the mean.	blank								0	0	0	0	0	0	0	0	0	0	0	0	0	0	0	0	0	0	0	0	0	0
2629191	"R1"	1	0	0	0	0	0	intro	1	0	0	[2,1,2,3,2,1]	2	1	2	3	2	1	The error bars display a measure of the data set's spread about the data's average (usually the standard deviation or the standard error). Knowing the spread of two data sets helps us to decide how likely it is that the data of the two categories are actually distinct from each other. In the example graph above, the error bars overlap significantly from each other. This suggests that the data set…	blank	E	F	B	F	C	B	B	0	0	1	0	0	0	0	0	0	0	1	0	0	1	0	0	0	0	0	0	0	1
2629968	"R1"	1	0	0	0	0	0	intro	1	0	0	[3,1,2,2,2,1]	3	1	2	2	2	1	The error bars tell us the amount the density of lobsters changed dependent on whether or not there was fishing in the area. The overlap in the error bars tell us they are most likely not significantly different from one another.	blank	C	A	A	F	B	A	B	0	1	0	0	1	0	0	0	0	0	0	0	1	0	0	0	0	0	0	0	0	1
2630155	"R1"	1	0	0	0	0	0	intro	1	0	0	[1,4,2,2,1,4]	1	4	2	2	1	4	The error bars show a range where the real-world value would most likely fall as opposed to the single value that was calculated. They show the maximum amount of error, positive or negative, that can be applied to get the correct value.	blank	C	C	A					0	1	0	0	0	0	1	0	0	1	0	0	1	0	0	0	0	0	0	0	0	0
2630184	"R1"	1	0	0	0	0	0	intro	1	0	0	[1,1,1,3,1,1]	1	1	1	3	1	1	The error bars in this data conclude information about reliability and variability of some data points in the graph. The error bars always allow those studying the graphs to make visualizations and informed interpretations and ultimately draw appropriate conclusions. They can also be used to determine variability associated with the data.	blank	C	D	A	F	B	A	B	0	1	0	0	0	0	0	1	0	1	0	0	1	0	0	0	0	0	0	0	0	1
2630196	"R1"	1	0	0	0	0	0	intro	1	0	0	[2,1,4,1,2,1]	2	1	4	1	2	1	The error bars in the image below explains to viewers that there is a margin for error and represents some uncertainty or varation in the point it refers to.	blank	E	A	A	G	C	C	B	0	0	1	0	1	0	0	0	0	0	0	0	1	0	0	0	0	0	0	0	0	0
2630285	"R1"	1	0	0	0	0	0	intro	1	0	0	[2,1,1,1,1,2]	2	1	1	1	1	2	The error bar on the bar graph depicts the variability of the data and are used to indicate the uncertainity of the measurement. It shows how precise the measurements are. The information about the habitat status are uncertain.	blank	C	E	A	C	D	C	B	0	1	0	0	0	0	0	0	1	1	0	0	1	0	0	0	0	0	1	0	0	0
2630373	"R1"	1	0	0	0	0	0	intro	1	0	0	[1,2,2,3,2,2]	1	2	2	3	2	2	The error bars show possible variation in lobster denisty.	blank	C	C	B	D	C	B	B	0	1	0	0	0	0	1	0	0	1	0	0	0	1	0	0	0	0	0	1	0	0
2630386	"R1"	1	0	0	0	0	0	intro	1	0	0	[1,1,2,1,2,3]	1	1	2	1	2	3	Error bars account for the possible errors that may have occurred in data collection, so when error bars overlap, it suggests that the data values are not statistically significantly different from one another. Meaning, the results cannot be attributed to the manipulation of the independent variable.	blank	C	A	A	D,F	D	B	B	0	1	0	0	1	0	0	0	0	0	0	0	1	0	0	0	0	0	0	0	0	0
2630451	"R1"	1	0	0	0	0	0	intro	1	0	0	[1,1,2,3,2,1]	1	1	2	3	2	1	They show the variability&#047;uncertainity relative to the data points in Yesfishing and Nofishing.	blank	C	B	A	G	C	B	B	0	1	0	0	0	1	0	0	0	1	0	0	1	0	0	0	0	0	0	0	0	0
2630453	"R1"	1	0	0	0	0	0	intro	1	0	0	[2,1,2,1,4,1]	2	1	2	1	4	1	The error bars shows the minimum and maximum values of each catagory.	blank	G	A	A	G	B	A	B	0	0	0	1	1	0	0	0	0	0	0	0	1	0	0	0	0	0	0	0	0	0
2630755	"R1"	1	0	0	0	0	0	intro	1	0	0	[1,3,2,3,1,2]	1	3	2	3	1	2	The error bars tell me that the data represented in each bar have a certain level of uncertainty. Therefore, the bar with nofishing has a higher level of uncertainty than the yesfishing error bars. It tells me that the information given can lie somewhere between the lines of the error bars and may not be as accurate, compared to if the error bars were smaller in size.	blank	C	C	A	D,F	B	A	B	0	1	0	0	0	0	1	0	0	1	0	0	1	0	0	0	0	0	0	0	0	0
2633922	"R1"	1	0	0	0	0	0	intro	1	0	0	[2,1,3,2,2,1]	2	1	3	2	2	1	The error bars provide the range of which the values may be within the data set since each bar is a mean within a category.	blank	A	F						1	0	0	0	0	0	0	0	0	0	1	0	0	0	0	0	0	0	0	0	0	0
2633926	"R1"	1	0	0	0	0	0	intro	1	0	0	[1,1,2,3,1,1]	1	1	2	3	1	1	the error bars show the standard deviation away from the mean	blank	A	F						1	0	0	0	0	0	0	0	0	0	1	0	0	0	0	0	0	0	0	0	0	0
2633936	"R1"	1	0	0	0	0	0	intro	1	0	0	[1,2,4,2,1,4]	1	2	4	2	1	4	The error bars represent the meaure of variation in the data	blank	A	F						1	0	0	0	0	0	0	0	0	0	1	0	0	0	0	0	0	0	0	0	0	0
2633959	"R1"	1	0	0	0	0	0	intro	1	0	0	[2,1,2,1,2,1]	2	1	2	1	2	1	The error bars that the bar graph display show the standard deviation on both sides of the mean. They show that the true average could differ by that amount based on the statistics.	blank								0	0	0	0	0	0	0	0	0	0	0	0	0	0	0	0	0	0	0	0	0	0
2633964	"R1"	1	0	0	0	0	0	intro	1	0	0	[1,1,1,2,1,1]	1	1	1	2	1	1	The error bars give the range of values where data could be found outside of the mean value for the group.	blank	A	E						1	0	0	0	0	0	0	0	1	1	0	0	0	0	0	0	0	0	0	0	0	0
2633997	"R1"	1	0	0	0	0	0	intro	1	0	0	[2,1,3,2,2,1]	2	1	3	2	2	1	The error bars determine whether the data is statistically significant.	blank	A	F						1	0	0	0	0	0	0	0	0	0	1	0	0	0	0	0	0	0	0	0	0	0
2634006	"R1"	1	0	0	0	0	0	intro	1	0	0	[2,1,2,3,2,4]	2	1	2	3	2	4	THEY PROVIDE us with the sd of the data in relation to the average	blank	A	F						1	0	0	0	0	0	0	0	0	0	1	0	0	0	0	0	0	0	0	0	0	0
2634025	"R1"	1	0	0	0	0	0	intro	1	0	0	[1,1,3,2,1,2]	1	1	3	2	1	2	error bars represent the estimated error in a measurement or the uncertentity of a value	blank	A	F						1	0	0	0	0	0	0	0	0	0	1	0	0	0	0	0	0	0	0	0	0	0
2634105	"R1"	1	0	0	0	0	0	intro	1	0	0	[1,1,2,2,1,2]	1	1	2	2	1	2	Error bars show the uncertainty of the data shown	blank	A	F						1	0	0	0	0	0	0	0	0	0	1	0	0	0	0	0	0	0	0	0	0	0
2634121	"R1"	1	0	0	0	0	0	intro	1	0	0	[2,1,1,1,2,2]	2	1	1	1	2	2	The data shows that a lot of the responses was &#034;no&#034;.	blank	A	E						1	0	0	0	0	0	0	0	1	1	0	0	0	0	0	0	0	0	0	0	0	0
2634132	"R1"	1	0	0	0	0	0	intro	1	0	0	[2,1,2,1,2,2]	2	1	2	1	2	2	It shows the possibility of answers from the expected&#047;predicted point.	blank	A	F						1	0	0	0	0	0	0	0	0	0	1	0	0	0	0	0	0	0	0	0	0	0
2634144	"R1"	1	0	0	0	0	0	intro	1	0	0	[1,1,2,1,1,2]	1	1	2	1	1	2	I do not know	blank	A	F						1	0	0	0	0	0	0	0	0	0	1	0	0	0	0	0	0	0	0	0	0	0
2634169	"R1"	1	0	0	0	0	0	intro	1	0	0	[3,1,1,3,2,1]	3	1	1	3	2	1	They show how far each plot is from the average	blank	A	F						1	0	0	0	0	0	0	0	0	0	1	0	0	0	0	0	0	0	0	0	0	0
2634174	"R1"	1	0	0	0	0	0	intro	1	0	0	[1,2,1,3,1,2]	1	2	1	3	1	2	A longer error bar (like in the &#034;NO&#034; bar) shows greater variability, which allows one to assume that the data is more spread out than it is in a shorter error bar.	blank	A	F						1	0	0	0	0	0	0	0	0	0	1	0	0	0	0	0	0	0	0	0	0	0
2634186	"R1"	1	0	0	0	0	0	intro	1	0	0	[2,1,2,4,3,3]	2	1	2	4	3	3	It shows that the true mean of the data can fall within that range of values.	blank	A	F						1	0	0	0	0	0	0	0	0	0	1	0	0	0	0	0	0	0	0	0	0	0
2634190	"R1"	1	0	0	0	0	0	intro	1	0	0	[4,2,1,2,4,1]	4	2	1	2	4	1	The error bars provide the uncertainty in a measurement and show how precise a measurement is.	blank	A	F						1	0	0	0	0	0	0	0	0	0	1	0	0	0	0	0	0	0	0	0	0	0
2634225	"R1"	1	0	0	0	0	0	intro	1	0	0	[1,3,2,3,1,4]	1	3	2	3	1	4	Error bars tend to show standard errors or standard deviations.	blank	E	E						0	0	1	0	0	0	0	0	1	1	0	0	0	0	0	0	0	0	0	0	0	0
2634235	"R1"	1	0	0	0	0	0	intro	1	0	0	[1,1,2,3,2,2]	1	1	2	3	2	2	They help to determine the amount of error or deviation that there is between the mean of all the data given.	blank	A	F						1	0	0	0	0	0	0	0	0	0	1	0	0	0	0	0	0	0	0	0	0	0
2634236	"R1"	1	0	0	0	0	0	intro	1	0	0	[2,1,2,3,2,1]	2	1	2	3	2	1	The error bars show the devatino from the averge within the data set.	blank	A	F						1	0	0	0	0	0	0	0	0	0	1	0	0	0	0	0	0	0	0	0	0	0
2634242	"R1"	1	0	0	0	0	0	intro	1	0	0	[1,1,2,1,3,1]	1	1	2	1	3	1	The range of the points. It shows the lowest amount in the group as well as the highest amount. It also determines if there was a bifg amount of variability between the points. For example, these graphs the error bars arent too far from each other which mean that there isn't that much of a variation between the two bar points.	blank	A	F						1	0	0	0	0	0	0	0	0	0	1	0	0	0	0	0	0	0	0	0	0	0
2634244	"R1"	1	0	0	0	0	0	intro	1	0	0	[2,1,4,3,4,1]	2	1	4	3	4	1	i do not know	blank	A	F						1	0	0	0	0	0	0	0	0	0	1	0	0	0	0	0	0	0	0	0	0	0
2634258	"R1"	1	0	0	0	0	0	intro	1	0	0	[1,2,1,2,1,1]	1	2	1	2	1	1	The error bars provide information on the standard deviation of the graphs.	blank	A	F						1	0	0	0	0	0	0	0	0	0	1	0	0	0	0	0	0	0	0	0	0	0
2634272	"R1"	1	0	0	0	0	0	intro	1	0	0	[1,2,2,3,1,2]	1	2	2	3	1	2	It provides the variation of a certain point, also known as the means of error.	blank	A	F						1	0	0	0	0	0	0	0	0	0	1	0	0	0	0	0	0	0	0	0	0	0
2634280	"R1"	1	0	0	0	0	0	intro	1	0	0	[2,1,1,1,2,2]	2	1	1	1	2	2	The error bars show the standard deviation of the data in relation to the mean.	blank	C	E						0	1	0	0	0	0	0	0	1	1	0	0	0	0	0	0	0	0	0	0	0	0
2634283	"R1"	1	0	0	0	0	0	intro	1	0	0	[1,1,2,2,2,2]	1	1	2	2	2	2	The error bars tell you if theres a statistically significant difference in the data.	blank	A	F						1	0	0	0	0	0	0	0	0	0	1	0	0	0	0	0	0	0	0	0	0	0
2634284	"R1"	1	0	0	0	0	0	intro	1	0	0	[2,1,1,2,2,1]	2	1	1	2	2	1	Mean, median, and mode	blank	A	F						1	0	0	0	0	0	0	0	0	0	1	0	0	0	0	0	0	0	0	0	0	0
2634285	"R1"	1	0	0	0	0	0	intro	1	0	0	[1,2,1,2,1,2]	1	2	1	2	1	2	The error bars show the maximum and minimum values of the data set within the standard error of the mean.	blank	A	F						1	0	0	0	0	0	0	0	0	0	1	0	0	0	0	0	0	0	0	0	0	0
2634314	"R1"	1	0	0	0	0	0	intro	1	0	0	[1,3,1,3,1,3]	1	3	1	3	1	3	Error bars provide you with information of the variability of data as well as the errror&#047;uncertainty of the reported data of the graph	blank	A	F						1	0	0	0	0	0	0	0	0	0	1	0	0	0	0	0	0	0	0	0	0	0
2634319	"R1"	1	0	0	0	0	0	intro	1	0	0	[1,1,3,2,1,2]	1	1	3	2	1	2	Error bars are there to represent the range of error in the data provided. They show how uncertain the values are and what the range could possibly be when including these values in interpretations.	blank	A	F						1	0	0	0	0	0	0	0	0	0	1	0	0	0	0	0	0	0	0	0	0	0
2634321	"R1"	1	0	0	0	0	0	intro	1	0	0	[2,1,3,3,2,1]	2	1	3	3	2	1	Error bars of a data set provide information about the standard deviation for the set.	blank	A	F						1	0	0	0	0	0	0	0	0	0	1	0	0	0	0	0	0	0	0	0	0	0
2634326	"R1"	1	0	0	0	0	0	intro	1	0	0	[2,1,2,1,2,1]	2	1	2	1	2	1	The error bars show the standard deviation.	blank	C							0	1	0	0	0	0	0	0	0	0	0	0	0	0	0	0	0	0	0	0	0	0
2634327	"R1"	1	0	0	0	0	0	intro	1	0	0	[1,2,2,2,1,2]	1	2	2	2	1	2	The error bars represent the possibility that the data shown in the graph could actually be within the range of the error bars shown, and an error in the researcher's calculations could be possible.	blank	A	F						1	0	0	0	0	0	0	0	0	0	1	0	0	0	0	0	0	0	0	0	0	0
2634333	"R1"	1	0	0	0	0	0	intro	1	0	0	[1,2,2,2,1,2]	1	2	2	2	1	2	The error bars tell us that there is not complete certainty about the data.	blank	B	F						1	0	0	0	0	0	0	0	0	0	1	0	0	0	0	0	0	0	0	0	0	0
2634337	"R1"	1	0	0	0	0	0	intro	1	0	0	[1,1,3,1,2,4]	1	1	3	1	2	4	Error bars are frequently used to illustrate how variable the data are.&#013;&#010;Error bars show the degree of uncertainty surrounding the calculated parameter value.&#013;&#010;Depending on the precise measure being used, error bars' lengths will change.	blank	A	F						1	0	0	0	0	0	0	0	0	0	1	0	0	0	0	0	0	0	0	0	0	0
2634338	"R1"	1	0	0	0	0	0	intro	1	0	0	[2,1,2,2,2,1]	2	1	2	2	2	1	There is no statistical difference between the two groups &#034;yes&#034; and &#034;no.&#034;	blank	A	F						1	0	0	0	0	0	0	0	0	0	1	0	0	0	0	0	0	0	0	0	0	0
2634339	"R1"	1	0	0	0	0	0	intro	1	0	0	[2,1,3,3,2,1]	2	1	3	3	2	1	Error bars show standard deviations of any uncertainty in the data.	blank	A	F						1	0	0	0	0	0	0	0	0	0	1	0	0	0	0	0	0	0	0	0	0	0
2634342	"R1"	1	0	0	0	0	0	intro	1	0	0	[1,1,2,1,2,2]	1	1	2	1	2	2	They provide the different quartile values for the data.	blank	A	F						1	0	0	0	0	0	0	0	0	0	1	0	0	0	0	0	0	0	0	0	0	0
2634343	"R1"	1	0	0	0	0	0	intro	1	0	0	[1,2,1,3,1,3]	1	2	1	3	1	3	i dont know	blank	A	F						1	0	0	0	0	0	0	0	0	0	1	0	0	0	0	0	0	0	0	0	0	0
2634385	"R1"	1	0	0	0	0	0	intro	1	0	0	[1,1,4,1,2,1]	1	1	4	1	2	1	The error bars detail if there is a statistical significance between both bars.	blank	A	F						1	0	0	0	0	0	0	0	0	0	1	0	0	0	0	0	0	0	0	0	0	0
2634388	"R1"	1	0	0	0	0	0	intro	1	0	0	[2,1,3,1,2,2]	2	1	3	1	2	2	I do not know	blank	C	E						0	1	0	0	0	0	0	0	1	1	0	0	0	0	0	0	0	0	0	0	0	0
2634430	"R1"	1	0	0	0	0	0	intro	1	0	0	[2,1,1,1,2,1]	2	1	1	1	2	1	represent variability of data	blank								0	0	0	0	0	0	0	0	0	0	0	0	0	0	0	0	0	0	0	0	0	0
2634435	"R1"	1	0	0	0	0	0	intro	1	0	0	[2,1,2,3,2,1]	2	1	2	3	2	1	They are used to show the variability in the data.	blank	A	F						1	0	0	0	0	0	0	0	0	0	1	0	0	0	0	0	0	0	0	0	0	0
2634438	"R1"	1	0	0	0	0	0	intro	1	0	0	[1,1,2,3,2,3]	1	1	2	3	2	3	The infromation that the error bars provide me about my data represented in each bar is the starndard deviation of the data results.	blank	A	F						1	0	0	0	0	0	0	0	0	0	1	0	0	0	0	0	0	0	0	0	0	0
2634439	"R1"	1	0	0	0	0	0	intro	1	0	0	[2,1,2,1,2,4]	2	1	2	1	2	4	error bars show the difference in values and if there were any irregular values that would throw the data off	blank	A	D						1	0	0	0	0	0	0	1	0	1	0	0	0	0	0	0	0	0	0	0	0	0
2634445	"R1"	1	0	0	0	0	0	intro	1	0	0	[2,1,2,3,2,2]	2	1	2	3	2	2	they show the accepted error within a collection of data, usually measured in standard deviations.	blank	A	E						1	0	0	0	0	0	0	0	1	1	0	0	0	0	0	0	0	0	0	0	0	0
2634448	"R1"	1	0	0	0	0	0	intro	1	0	0	[2,1,1,1,2,1]	2	1	1	1	2	1	The error bars show a slight range in where the peak of the bar could have fallen based on calculated error.	blank	A	F						1	0	0	0	0	0	0	0	0	0	1	0	0	0	0	0	0	0	0	0	0	0
2634449	"R1"	1	0	0	0	0	0	intro	1	0	0	[1,2,1,3,1,1]	1	2	1	3	1	1	The error bars show how accurate the data is in the graph.They can also show how statistically significant the difference betweent the data are.	blank	A	E						1	0	0	0	0	0	0	0	1	1	0	0	0	0	0	0	0	0	0	0	0	0
2634451	"R1"	1	0	0	0	0	0	intro	1	0	0	[1,3,1,3,1,3]	1	3	1	3	1	3	Errors bars within a bar graph can show the reader how much predicted error was calculated from the data set that was plotted. It shows what the data could have been or would have been versus what was actually measured and graphed.	blank	A	F						1	0	0	0	0	0	0	0	0	0	1	0	0	0	0	0	0	0	0	0	0	0
2634454	"R1"	1	0	0	0	0	0	intro	1	0	0	[2,2,3,3,1,1]	2	2	3	3	1	1	I do not know, but I think how far the data could be right or wrong.	blank	A	F						1	0	0	0	0	0	0	0	0	0	1	0	0	0	0	0	0	0	0	0	0	0
2634456	"R1"	1	0	0	0	0	0	intro	1	0	0	[1,2,1,1,1,2]	1	2	1	1	1	2	the avarage?	blank								0	0	0	0	0	0	0	0	0	0	0	0	0	0	0	0	0	0	0	0	0	0
2634457	"R1"	1	0	0	0	0	0	intro	1	0	0								i do not know	blank	A	F						1	0	0	0	0	0	0	0	0	0	1	0	0	0	0	0	0	0	0	0	0	0
2634461	"R1"	1	0	0	0	0	0	intro	1	0	0	[1,2,1,2,1,2]	1	2	1	2	1	2	POssible changes to the information that is given. The values that are outside of the shown value.	blank	A	F						1	0	0	0	0	0	0	0	0	0	1	0	0	0	0	0	0	0	0	0	0	0
2634462	"R1"	1	0	0	0	0	0	intro	1	0	0	[1,1,1,2,1,1]	1	1	1	2	1	1	The error bars mean that there are outliers or skew in the data set.	blank	B	F						1	0	0	0	0	0	0	0	0	0	1	0	0	0	0	0	0	0	0	0	0	0
2634464	"R1"	1	0	0	0	0	0	intro	1	0	0	[2,4,1,2,1,4]	2	4	1	2	1	4	I do not know	blank	C	D						0	1	0	0	0	0	0	1	0	1	0	0	0	0	0	0	0	0	0	0	0	0
2634467	"R1"	1	0	0	0	0	0	intro	1	0	0	[2,1,2,1,2,4]	2	1	2	1	2	4	Error bars inform us of value differences and the prescense of any outliers	blank	B	E						1	0	0	0	0	0	0	0	1	1	0	0	0	0	0	0	0	0	0	0	0	0
2634469	"R1"	1	0	0	0	0	0	intro	1	0	0	[1,1,2,1,1,2]	1	1	2	1	1	2	Error bars show the margin of error for the values on the Y-axis.	blank	A	F						1	0	0	0	0	0	0	0	0	0	1	0	0	0	0	0	0	0	0	0	0	0
2634470	"R1"	1	0	0	0	0	0	intro	1	0	0	[1,1,2,2,2,2]	1	1	2	2	2	2	I do not know	blank	A	F						1	0	0	0	0	0	0	0	0	0	1	0	0	0	0	0	0	0	0	0	0	0
2634470	"R1"	1	0	0	0	0	0	intro	1	0	0	[1,2,3,2,2,3]	1	2	3	2	2	3	there is a big margin of error for both yes's and no's.	blank	C	A	A	F	D	B	B	0	1	0	0	1	0	0	0	0	0	0	0	1	0	0	0	0	0	0	0	0	1
2634471	"R1"	1	0	0	0	0	0	intro	1	0	0	[1,3,2,3,1,3]	1	3	2	3	1	3	They give you the variation of the corresponding coordinate of the point. (standard deviation)	blank	A	F						1	0	0	0	0	0	0	0	0	0	1	0	0	0	0	0	0	0	0	0	0	0
2634472	"R1"	1	0	0	0	0	0	intro	1	0	0	[1,2,1,1,1,2]	1	2	1	1	1	2	i do not know	blank	A	F						1	0	0	0	0	0	0	0	0	0	1	0	0	0	0	0	0	0	0	0	0	0
2634473	"R1"	1	0	0	0	0	0	intro	1	0	0	[1,1,2,2,1,3]	1	1	2	2	1	3	error bars describe the average difference in the data.	blank	A	E						1	0	0	0	0	0	0	0	1	1	0	0	0	0	0	0	0	0	0	0	0	0
2634475	"R1"	1	0	0	0	0	0	intro	1	0	0	[2,1,4,1,2,2]	2	1	4	1	2	2	The error bars show the standard deviation.	blank	A	E						1	0	0	0	0	0	0	0	1	1	0	0	0	0	0	0	0	0	0	0	0	0
2634550	"R1"	1	0	0	0	0	0	intro	1	0	0	[2,1,2,3,2,1]	2	1	2	3	2	1	The error bars are used to indicate the estimated error in a measurment, or the uncertainty in a value. A small error bar indicates a low spread and that the data is clumped around the mean. A large error bar indicates a large spread and the data are more variable from the mean.	blank	A	F						1	0	0	0	0	0	0	0	0	0	1	0	0	0	0	0	0	0	0	0	0	0
2634557	"R1"	1	0	0	0	0	0	intro	1	0	0	[3,1,2,3,2,1]	3	1	2	3	2	1	The error bars show the deviation from the average, and that data points fell in a range from the top of the error bar to the bottom of the error bar.	blank	A	F						1	0	0	0	0	0	0	0	0	0	1	0	0	0	0	0	0	0	0	0	0	0
2634559	"R1"	1	0	0	0	0	0	intro	1	0	0	[2,1,1,1,2,1]	2	1	1	1	2	1	It gives a broad idea of how precise the value is.	blank	A	F						1	0	0	0	0	0	0	0	0	0	1	0	0	0	0	0	0	0	0	0	0	0
2634567	"R1"	1	0	0	0	0	0	intro	1	0	0	[1,1,2,2,2,4]	1	1	2	2	2	4	they help show variability in the graph and uncertainity of the measurements taken	blank	A	F						1	0	0	0	0	0	0	0	0	0	1	0	0	0	0	0	0	0	0	0	0	0
2634586	"R1"	1	0	0	0	0	0	intro	1	0	0	[4,4,1,3,1,2]	4	4	1	3	1	2	I do not know	blank	A	F						1	0	0	0	0	0	0	0	0	0	1	0	0	0	0	0	0	0	0	0	0	0
2634612	"R1"	1	0	0	0	0	0	intro	1	0	0	[1,1,2,1,2,1]	1	1	2	1	2	1	They show how accurate the bars are and shows how different they are from that actual given values before the means were calculated.	blank	A	F						1	0	0	0	0	0	0	0	0	0	1	0	0	0	0	0	0	0	0	0	0	0
2634618	"R1"	1	0	0	0	0	0	intro	1	0	0	[1,3,1,3,1,4]	1	3	1	3	1	4	error bars show variation in a graph or the standard deviation of a graph	blank	A	F						1	0	0	0	0	0	0	0	0	0	1	0	0	0	0	0	0	0	0	0	0	0
2634620	"R1"	1	0	0	0	0	0	intro	1	0	0	[2,1,4,1,1,3]	2	1	4	1	1	3	It shows the standard devation median of each range set.	blank	A	C						1	0	0	0	0	0	1	0	0	1	0	0	0	0	0	0	0	0	0	0	0	0
2634621	"R1"	1	0	0	0	0	0	intro	1	0	0	[2,1,2,1,2,3]	2	1	2	1	2	3	The error bars depict the variability of the data set. Standard deviation and standard error are examples of information that the error bars provide.	blank	A	F						1	0	0	0	0	0	0	0	0	0	1	0	0	0	0	0	0	0	0	0	0	0
2634625	"R1"	1	0	0	0	0	0	intro	1	0	0	[2,1,2,1,2,2]	2	1	2	1	2	2	The graph with the error bar tells us that how many deviations are in the statistics used in the graph.	blank								0	0	0	0	0	0	0	0	0	0	0	0	0	0	0	0	0	0	0	0	0	0
2634631	"R1"	1	0	0	0	0	0	intro	1	0	0	[2,1,1,1,1,1]	2	1	1	1	1	1	The error bars show an error range of about 1 for each bar.	blank	A	F						1	0	0	0	0	0	0	0	0	0	1	0	0	0	0	0	0	0	0	0	0	0
2634634	"R1"	1	0	0	0	0	0	intro	1	0	0	[2,1,3,2,2,2]	2	1	3	2	2	2	The error bars provides information on where the average lays between the highest standard deviation and the lowest standard deviaiton. This can help in whether the data or the average is that much different from another average (statistical significance).	blank								0	0	0	0	0	0	0	0	0	0	0	0	0	0	0	0	0	0	0	0	0	0
2634637	"R1"	1	0	0	0	0	0	intro	1	0	0	[1,1,2,1,2,2]	1	1	2	1	2	2	The error bars represent the variability of the data and indicate the error or uncertainty in a reported measurement.	blank	A	F						1	0	0	0	0	0	0	0	0	0	1	0	0	0	0	0	0	0	0	0	0	0
2634643	"R1"	1	0	0	0	0	0	intro	1	0	0	[1,1,1,2,2,1]	1	1	1	2	2	1	They show the error alloted in the graph.	blank	A	F						1	0	0	0	0	0	0	0	0	0	1	0	0	0	0	0	0	0	0	0	0	0
2634646	"R1"	1	0	0	0	0	0	intro	1	0	0	[2,2,2,1,1,1]	2	2	2	1	1	1	The type of information the error bars provide standard deviations, distance from the reported value of the true value, and standard errors.	blank	A	E						1	0	0	0	0	0	0	0	1	1	0	0	0	0	0	0	0	0	0	0	0	0
2634649	"R1"	1	0	0	0	0	0	intro	1	0	0	[1,2,3,3,1,3]	1	2	3	3	1	3	i do not know	blank	E	D						0	0	1	0	0	0	0	1	0	1	0	0	0	0	0	0	0	0	0	0	0	0
2634650	"R1"	1	0	0	0	0	0	intro	1	0	0	[4,1,1,3,1,3]	4	1	1	3	1	3	Error bars provide you with the estimate uncertainty or error asssociated with how the data was measured, so they tell you an estimated range of how where data points could range from with error also included.	blank	C	E						0	1	0	0	0	0	0	0	1	1	0	0	0	0	0	0	0	0	0	0	0	0
2634654	"R1"	1	0	0	0	0	0	intro	1	0	0	[1,2,1,2,1,2]	1	2	1	2	1	2	It shows that there is some variation within the data. Because just the mean is given, and the whole data set is not shown, it can be hard to come to a conlcusion, so having the error bars can show the variation within the data set. The errors bars are overlapping, which can show that there is some similar points within the data, and can show that it is hard to come to a conclusion and say that o…	blank	A	F						1	0	0	0	0	0	0	0	0	0	1	0	0	0	0	0	0	0	0	0	0	0
2634656	"R1"	1	0	0	0	0	0	intro	1	0	0	[2,1,3,3,2,1]	2	1	3	3	2	1	The error bars show variability in the data. It shows how much the collected data may skew the point that is graphed.	blank		F						0	0	0	0	0	0	0	0	0	0	1	0	0	0	0	0	0	0	0	0	0	0
2634659	"R1"	1	0	0	0	0	0	intro	1	0	0	[1,2,1,3,1,2]	1	2	1	3	1	2	The error bars show the standard deviation from the mean.	blank	A	F						1	0	0	0	0	0	0	0	0	0	1	0	0	0	0	0	0	0	0	0	0	0
2634662	"R1"	1	0	0	0	0	0	intro	1	0	0	[1,2,1,1,1,1]	1	2	1	1	1	1	The kind of information the error bars provide is the amount of uncertainty and variation within the graph. Furthermore, it is usually showing the standard deviation of the represented data.	blank	C	C						0	1	0	0	0	0	1	0	0	1	0	0	0	0	0	0	0	0	0	0	0	0
2634663	"R1"	1	0	0	0	0	0	intro	1	0	0	[2,1,2,2,2,1]	2	1	2	2	2	1	The error bars show that there is no significant difference in the yes data and the no data.	blank	A	F						1	0	0	0	0	0	0	0	0	0	1	0	0	0	0	0	0	0	0	0	0	0
2634666	"R1"	1	0	0	0	0	0	intro	1	0	0	[2,1,1,2,2,1]	2	1	1	2	2	1	When the data is close in bar graphs it can be hard to tell how close the data is to each other or even the difference in the data so the error bars help prevent reading errors and help provide more accurate&#047; precise distances for a more accurate reading.	blank	A	D						1	0	0	0	0	0	0	1	0	1	0	0	0	0	0	0	0	0	0	0	0	0
2634669	"R1"	1	0	0	0	0	0	intro	1	0	0	[2,1,2,1,2,1]	2	1	2	1	2	1	idk	blank	A	F						1	0	0	0	0	0	0	0	0	0	1	0	0	0	0	0	0	0	0	0	0	0
2634671	"R1"	1	0	0	0	0	0	intro	1	0	0	[2,1,2,1,1,2]	2	1	2	1	1	2	How spaced or close the variability is in a graph.	blank								0	0	0	0	0	0	0	0	0	0	0	0	0	0	0	0	0	0	0	0	0	0
2634686	"R1"	1	0	0	0	0	0	intro	1	0	0	[2,1,2,1,2,1]	2	1	2	1	2	1	The error bars represent the estimated error in measurement. Therefore, the bar's accurate value may be higher or lower than the value calculated. This provides a more accurate measure of the data.	blank	A	F						1	0	0	0	0	0	0	0	0	0	1	0	0	0	0	0	0	0	0	0	0	0
2634694	"R1"	1	0	0	0	0	0	intro	1	0	0	[2,1,1,3,2,2]	2	1	1	3	2	2	The error bars tell us that there are certain values in either bar that would actually support there being more lobsters in the fishing areas than the no fishing areas. This info would not have been able to be seen without the error bars.	blank	A	F						1	0	0	0	0	0	0	0	0	0	1	0	0	0	0	0	0	0	0	0	0	0
2634699	"R1"	1	0	0	0	0	0	intro	1	0	0	[1,1,2,1,2,2]	1	1	2	1	2	2	The error bars show the range of error that could be made in an experiment. Helps show the range and variability in the data.	blank	A	F						1	0	0	0	0	0	0	0	0	0	1	0	0	0	0	0	0	0	0	0	0	0
2634706	"R1"	1	0	0	0	0	0	intro	1	0	0	[2,1,2,1,2,1]	2	1	2	1	2	1	The error bars show the uncertainty or variation of the data set.	blank	A	F						1	0	0	0	0	0	0	0	0	0	1	0	0	0	0	0	0	0	0	0	0	0
2634716	"R1"	1	0	0	0	0	0	intro	1	0	0	[1,1,3,1,2,3]	1	1	3	1	2	3	Error bars are graphical representaions of the variability of data and used on graphs to indicate the error or uncertaintiy in a reported measurement. Error bars give a general idea of how precise a measurement is or conversely how far from the reported value the true the value might be.	blank	A	F						1	0	0	0	0	0	0	0	0	0	1	0	0	0	0	0	0	0	0	0	0	0
2634734	"R1"	1	0	0	0	0	0	intro	1	0	0	[4,1,2,1,2,2]	4	1	2	1	2	2	the error bars represent standard deviation	blank	B	D						1	0	0	0	0	0	0	1	0	1	0	0	0	0	0	0	0	0	0	0	0	0
2634735	"R1"	1	0	0	0	0	0	intro	1	0	0	[1,1,1,3,1,2]	1	1	1	3	1	2	The error bars help us see the variation in each data set but also we can see the average in order to analuze the data.	blank	A	F						1	0	0	0	0	0	0	0	0	0	1	0	0	0	0	0	0	0	0	0	0	0
2634740	"R1"	1	0	0	0	0	0	intro	1	0	0	[2,1,1,1,2,1]	2	1	1	1	2	1	The error bars give a range of &#034;error&#034; or a range of what the possible values could be for each data set.	blank	A	F						1	0	0	0	0	0	0	0	0	0	1	0	0	0	0	0	0	0	0	0	0	0
2634745	"R1"	1	0	0	0	0	0	intro	1	0	0	[1,1,2,1,3,1]	1	1	2	1	3	1	The error bars represent the uncertainty of the accuracy.	blank	A	F						1	0	0	0	0	0	0	0	0	0	1	0	0	0	0	0	0	0	0	0	0	0
2634750	"R1"	1	0	0	0	0	0	intro	1	0	0	[1,1,2,2,1,4]	1	1	2	2	1	4	The error bars provide you with the median.	blank	A	F						1	0	0	0	0	0	0	0	0	0	1	0	0	0	0	0	0	0	0	0	0	0
2634772	"R1"	1	0	0	0	0	0	intro	1	0	0	[1,1,1,3,2,2]	1	1	1	3	2	2	Error bars show the viarity in data and how high&#047;low the data could go with the graph still being accurate.	blank	A	F						1	0	0	0	0	0	0	0	0	0	1	0	0	0	0	0	0	0	0	0	0	0
2634784	"R1"	1	0	0	0	0	0	intro	1	0	0	[2,1,4,1,4,1]	2	1	4	1	4	1	error bars show standard diviation or standard errors	blank	A	F						1	0	0	0	0	0	0	0	0	0	1	0	0	0	0	0	0	0	0	0	0	0
2634788	"R1"	1	0	0	0	0	0	intro	1	0	0	[1,1,2,3,2,1]	1	1	2	3	2	1	The error bars show how far the experimental data is from the theoretical data.	blank	A	F						1	0	0	0	0	0	0	0	0	0	1	0	0	0	0	0	0	0	0	0	0	0
2634792	"R1"	1	0	0	0	0	0	intro	1	0	0	[2,1,1,1,2,1]	2	1	1	1	2	1	They provide me with knowledge if the results are statistically significant.	blank	A	F						1	0	0	0	0	0	0	0	0	0	1	0	0	0	0	0	0	0	0	0	0	0
2634795	"R1"	1	0	0	0	0	0	intro	1	0	0	[1,1,2,3,2,1]	1	1	2	3	2	1	Error bars represent the variation of data that corredsponds with the point	blank	A	F						1	0	0	0	0	0	0	0	0	0	1	0	0	0	0	0	0	0	0	0	0	0
2634797	"R1"	1	0	0	0	0	0	intro	1	0	0	[1,2,4,2,1,4]	1	2	4	2	1	4	i do not know.	blank	A	F						1	0	0	0	0	0	0	0	0	0	1	0	0	0	0	0	0	0	0	0	0	0
2634800	"R1"	1	0	0	0	0	0	intro	1	0	0	[1,1,2,1,2,4]	1	1	2	1	2	4	It provides information on the variation of the corresponding coordinate of the points on each bar.	blank	A	F						1	0	0	0	0	0	0	0	0	0	1	0	0	0	0	0	0	0	0	0	0	0
2634801	"R1"	1	0	0	0	0	0	intro	1	0	0	[2,1,2,1,4,4]	2	1	2	1	4	4	The error bars show the standard error of the data.	blank	A	E						1	0	0	0	0	0	0	0	1	1	0	0	0	0	0	0	0	0	0	0	0	0
2634802	"R1"	1	0	0	0	0	0	intro	1	0	0	[2,1,2,1,2,1]	2	1	2	1	2	1	They show the level of uncertainty in each data set. However, the error bars of these sets of data are so close together, so there is a lot of overlap. As such, it is difficult to tell just how different the values of those bars truly are.	blank	A	F						1	0	0	0	0	0	0	0	0	0	1	0	0	0	0	0	0	0	0	0	0	0
2634803	"R1"	1	0	0	0	0	0	intro	1	0	0	[3,2,1,3,2,2]	3	2	1	3	2	2	They represebt variation and show what could be small errors in finding data.	blank	A	F						1	0	0	0	0	0	0	0	0	0	1	0	0	0	0	0	0	0	0	0	0	0
2634804	"R1"	1	0	0	0	0	0	intro	1	0	0	[3,1,2,3,3,1]	3	1	2	3	3	1	The bars in the graph represent the mean of the data in each category, therefore the error bars allow the standard deviation of the actual values represented in the set to be shown. The lowest value is represented by the bottom of the black line, while the highest is represented by the top. If all values in the set were represented, this would be the range in which they would fall between, with t…	blank	A	F						1	0	0	0	0	0	0	0	0	0	1	0	0	0	0	0	0	0	0	0	0	0
2634805	"R1"	1	0	0	0	0	0	intro	1	0	0	[2,1,3,1,2,3]	2	1	3	1	2	3	the bars represnet standard deviation	blank	A	F						1	0	0	0	0	0	0	0	0	0	1	0	0	0	0	0	0	0	0	0	0	0
2634808	"R1"	1	0	0	0	0	0	intro	1	0	0	[1,2,2,2,3,1]	1	2	2	2	3	1	I do not know.	blank	A	F						1	0	0	0	0	0	0	0	0	0	1	0	0	0	0	0	0	0	0	0	0	0
2634813	"R1"	1	0	0	0	0	0	intro	1	0	0	[3,1,2,1,3,1]	3	1	2	1	3	1	the error bars show that the two values are not significantly different because they overlap	blank	A	F						1	0	0	0	0	0	0	0	0	0	1	0	0	0	0	0	0	0	0	0	0	0
2634821	"R1"	1	0	0	0	0	0	intro	1	0	0	[1,2,1,2,1,2]	1	2	1	2	1	2	the error bars show the standard deviation of how far on average the other values in the category are distributed around the mean value for that category	blank	A	F						1	0	0	0	0	0	0	0	0	0	1	0	0	0	0	0	0	0	0	0	0	0
2634824	"R1"	1	0	0	0	0	0	intro	1	0	0	[2,1,2,1,2,1]	2	1	2	1	2	1	They show what the possibilities could be and account for potential errors	blank	A	F						1	0	0	0	0	0	0	0	0	0	1	0	0	0	0	0	0	0	0	0	0	0
2634826	"R1"	1	0	0	0	0	0	intro	1	0	0	[1,1,2,1,2,1]	1	1	2	1	2	1	The error bars account for the errors that could have been made when collecting the data.	blank	A	F						1	0	0	0	0	0	0	0	0	0	1	0	0	0	0	0	0	0	0	0	0	0
2634833	"R1"	1	0	0	0	0	0	intro	1	0	0	[1,2,1,3,1,2]	1	2	1	3	1	2	The error bars provide information about the standard deviation of each data set, as well as if the data is statistically significant.	blank	A	F						1	0	0	0	0	0	0	0	0	0	1	0	0	0	0	0	0	0	0	0	0	0
2634843	"R1"	1	0	0	0	0	0	intro	1	0	0	[1,1,2,2,1,3]	1	1	2	2	1	3	it represents the uncertanty or variation among the data.	blank	C	A	A	F	B	A	B	0	1	0	0	1	0	0	0	0	0	0	0	1	0	0	0	0	0	0	0	0	1
2634845	"R1"	1	0	0	0	0	0	intro	1	0	0	[1,1,2,1,2,2]	1	1	2	1	2	2	The error bars provide you with the variability of the data and the accuracy of the mean estimate.	blank	A	F						1	0	0	0	0	0	0	0	0	0	1	0	0	0	0	0	0	0	0	0	0	0
2634856	"R1"	1	0	0	0	0	0	intro	1	0	0	[1,1,2,3,2,2]	1	1	2	3	2	2	TI think the error bars show the standard deviation of the data set	blank	A	F						1	0	0	0	0	0	0	0	0	0	1	0	0	0	0	0	0	0	0	0	0	0
2634863	"R1"	1	0	0	0	0	0	intro	1	0	0	[1,2,2,2,1,4]	1	2	2	2	1	4	Error bars show a variation in a sample data, and can give a small range of uncertainty where the true value likely is. In each bar on the graph, the error bars show a variation range among each point set of data.	blank	A	E						1	0	0	0	0	0	0	0	1	1	0	0	0	0	0	0	0	0	0	0	0	0
2634868	"R1"	1	0	0	0	0	0	intro	1	0	0	[1,2,1,3,1,2]	1	2	1	3	1	2	I do not know, but I believe the error bars show the mean and the standard deviation.	blank	A	F						1	0	0	0	0	0	0	0	0	0	1	0	0	0	0	0	0	0	0	0	0	0
2634870	"R1"	1	0	0	0	0	0	intro	1	0	0	[1,1,2,1,2,2]	1	1	2	1	2	2	They represent a degree of uncertainty in the data allowing for possible outliers to be considered.	blank	A	F						1	0	0	0	0	0	0	0	0	0	1	0	0	0	0	0	0	0	0	0	0	0
2634874	"R1"	1	0	0	0	0	0	intro	1	0	0	[1,2,1,2,1,1]	1	2	1	2	1	1	These are erroe bars that represent the variabitlity present in the data set.	blank	A	F						1	0	0	0	0	0	0	0	0	0	1	0	0	0	0	0	0	0	0	0	0	0
2634875	"R1"	1	0	0	0	0	0	intro	1	0	0	[1,1,2,3,2,1]	1	1	2	3	2	1	The error bars reveal how much variation is in a set of data. For example, In the yes bar, the results ranged from 1 to 1.5.	blank	A	F						1	0	0	0	0	0	0	0	0	0	1	0	0	0	0	0	0	0	0	0	0	0
2634878	"R1"	1	0	0	0	0	0	intro	1	0	0	[2,1,2,3,2,1]	2	1	2	3	2	1	The no category most likely has greater variation due to the error bar being larger than the yes category.	blank	A	F						1	0	0	0	0	0	0	0	0	0	1	0	0	0	0	0	0	0	0	0	0	0
2634880	"R1"	1	0	0	0	0	0	intro	1	0	0	[2,1,1,1,1,2]	2	1	1	1	1	2	They show the difference in standard deviation between each graph.	blank	A	E						1	0	0	0	0	0	0	0	1	1	0	0	0	0	0	0	0	0	0	0	0	0
2634881	"R1"	1	0	0	0	0	0	intro	1	0	0	[2,3,2,1,4,1]	2	3	2	1	4	1	i do not know	blank	A	F						1	0	0	0	0	0	0	0	0	0	1	0	0	0	0	0	0	0	0	0	0	0
2634882	"R1"	1	0	0	0	0	0	intro	1	0	0	[1,3,2,3,1,2]	1	3	2	3	1	2	The difference of what was observed and the actual value	blank	A	E						1	0	0	0	0	0	0	0	1	1	0	0	0	0	0	0	0	0	0	0	0	0
2634883	"R1"	1	0	0	0	0	0	intro	1	0	0	[1,2,2,2,1,2]	1	2	2	2	1	2	I do not know.	blank	A	F						1	0	0	0	0	0	0	0	0	0	1	0	0	0	0	0	0	0	0	0	0	0
2634884	"R1"	1	0	0	0	0	0	intro	1	0	0	[2,1,2,1,2,1]	2	1	2	1	2	1	The error bars help describe the uncertainty or variation of the graph. It describes how variability of the data. Using these can help show the margin of uncertainty according based on the observed data.	blank	A	F						1	0	0	0	0	0	0	0	0	0	1	0	0	0	0	0	0	0	0	0	0	0
2634885	"R1"	1	0	0	0	0	0	intro	1	0	0	[2,3,2,1,4,1]	2	3	2	1	4	1	I do not know	blank	A	F						1	0	0	0	0	0	0	0	0	0	1	0	0	0	0	0	0	0	0	0	0	0
2634886	"R1"	1	0	0	0	0	0	intro	1	0	0	[2,1,1,3,2,2]	2	1	1	3	2	2	The error bars show standard deviation.	blank	A	F						1	0	0	0	0	0	0	0	0	0	1	0	0	0	0	0	0	0	0	0	0	0
2634888	"R1"	1	0	0	0	0	0	intro	1	0	0	[1,1,2,3,2,1]	1	1	2	3	2	1	The error bars show the variability of the data and how much above or below the average the data could be.	blank	A	F						1	0	0	0	0	0	0	0	0	0	1	0	0	0	0	0	0	0	0	0	0	0
2634890	"R1"	1	0	0	0	0	0	intro	1	0	0	[1,1,3,1,2,2]	1	1	3	1	2	2	I do not know.	blank	A	E						1	0	0	0	0	0	0	0	1	1	0	0	0	0	0	0	0	0	0	0	0	0
2634891	"R1"	1	0	0	0	0	0	intro	1	0	0	[2,1,2,3,2,1]	2	1	2	3	2	1	The error bars show the standard deviation of the bars graphed. It shows how clumped or spread out the data was within the data sets.	blank	A	F						1	0	0	0	0	0	0	0	0	0	1	0	0	0	0	0	0	0	0	0	0	0
2634892	"R1"	1	0	0	0	0	0	intro	1	0	0	[1,1,2,2,1,1]	1	1	2	2	1	1	The error bars serve as markers indicating the range at which the data could be for each category. While scientists are conducting research, they are aware that the data could be skewed by various factors. The error bars help give viewers a range that the data can fall in, even though those values were not technically recorded in the research.	blank	A	F						1	0	0	0	0	0	0	0	0	0	1	0	0	0	0	0	0	0	0	0	0	0
2634894	"R1"	1	0	0	0	0	0	intro	1	0	0	[2,1,2,1,2,1]	2	1	2	1	2	1	The error bars show by how much the difference is, or the standard deviation.	blank	B	D						1	0	0	0	0	0	0	1	0	1	0	0	0	0	0	0	0	0	0	0	0	0
2634895	"R1"	1	0	0	0	0	0	intro	1	0	0	[1,2,1,2,1,1]	1	2	1	2	1	1	The error bars show that there could be overlap and therefore you can't conclude that one choice si true since there is overlap and both the values for yes and no could be the same value or change popularity.	blank								0	0	0	0	0	0	0	0	0	0	0	0	0	0	0	0	0	0	0	0	0	0
2634896	"R1"	1	0	0	0	0	0	intro	1	0	0	[4,1,3,1,1,1]	4	1	3	1	1	1	It shows the standard derivation.	blank	B	A	A	C	C	A	B	1	0	0	0	1	0	0	0	0	0	0	0	1	0	0	0	0	0	1	0	0	0
2634898	"R1"	1	0	0	0	0	0	intro	1	0	0	[1,2,2,3,1,2]	1	2	2	3	1	2	The length of the error bar shows the variability of the data. Longer error bars indicate that there is more variability while shorter bars indicate the data is closer together.	blank	B	E						1	0	0	0	0	0	0	0	1	1	0	0	0	0	0	0	0	0	0	0	0	0
2634899	"R1"	1	0	0	0	0	0	intro	1	0	0	[3,1,1,3,2,1]	3	1	1	3	2	1	i do not know	blank	A	F						1	0	0	0	0	0	0	0	0	0	1	0	0	0	0	0	0	0	0	0	0	0
2634900	"R1"	1	0	0	0	0	0	intro	1	0	0	[1,1,4,1,2,4]	1	1	4	1	2	4	Error bars show if there is a statistical significant difference between the given data in the bar graph.	blank	A	B						1	0	0	0	0	1	0	0	0	1	0	0	0	0	0	0	0	0	0	0	0	0
2634901	"R1"	1	0	0	0	0	0	intro	1	0	0	[4,1,2,1,3,1]	4	1	2	1	3	1	It shows you the variability in the data.	blank	A	F						1	0	0	0	0	0	0	0	0	0	1	0	0	0	0	0	0	0	0	0	0	0
2634909	"R1"	1	0	0	0	0	0	intro	1	0	0	[2,1,2,3,2,1]	2	1	2	3	2	1	The data bars provide the error associated with the variation measurements of the graphed average. Here they indicate that there is no stastically sigificant correlation between yes and no.	blank	C	E						0	1	0	0	0	0	0	0	1	1	0	0	0	0	0	0	0	0	0	0	0	0
2634917	"R1"	1	0	0	0	0	0	intro	1	0	0	[2,1,2,1,2,1]	2	1	2	1	2	1	They give the aerage and the error bars give the standard error	blank	A	F						1	0	0	0	0	0	0	0	0	0	1	0	0	0	0	0	0	0	0	0	0	0
2634941	"R1"	1	0	0	0	0	0	intro	1	0	0	[2,1,3,1,2,1]	2	1	3	1	2	1	information is not statistically different	blank	A	F						1	0	0	0	0	0	0	0	0	0	1	0	0	0	0	0	0	0	0	0	0	0
2634946	"R1"	1	0	0	0	0	0	intro	1	0	0	[1,1,2,1,2,2]	1	1	2	1	2	2	I do not know	blank	A	D						1	0	0	0	0	0	0	1	0	1	0	0	0	0	0	0	0	0	0	0	0	0
2634950	"R1"	1	0	0	0	0	0	intro	1	0	0	[1,1,2,2,2,3]	1	1	2	2	2	3	I do not know	blank	F	C						0	0	1	0	0	0	1	0	0	1	0	0	0	0	0	0	0	0	0	0	0	0
2634956	"R1"	1	0	0	0	0	0	intro	1	0	0	[2,1,2,1,2,1]	2	1	2	1	2	1	I dont Know.	blank	A	F						1	0	0	0	0	0	0	0	0	0	1	0	0	0	0	0	0	0	0	0	0	0
2634959	"R1"	1	0	0	0	0	0	intro	1	0	0	[2,1,2,2,2,1]	2	1	2	2	2	1	Error bars show whether differneces are significant among groups.	blank	A	F						1	0	0	0	0	0	0	0	0	0	1	0	0	0	0	0	0	0	0	0	0	0
2634968	"R1"	1	0	0	0	0	0	intro	1	0	0	[1,2,1,3,1,2]	1	2	1	3	1	2	the estimated error or uncertainty of the values	blank								0	0	0	0	0	0	0	0	0	0	0	0	0	0	0	0	0	0	0	0	0	0
2634969	"R1"	1	0	0	0	0	0	intro	1	0	0	[2,1,2,1,2,1]	2	1	2	1	2	1	The error bar is used to represent the standard deviation of the data.	blank	A	F						1	0	0	0	0	0	0	0	0	0	1	0	0	0	0	0	0	0	0	0	0	0
2634970	"R1"	1	0	0	0	0	0	intro	1	0	0	[1,1,2,1,2,1]	1	1	2	1	2	1	The error bars overlap and therefore determine that the data is not statistically significant. Therefore, there is not difference between the fishing and non-fishing areas with respect to lobster density	blank	A	F						1	0	0	0	0	0	0	0	0	0	1	0	0	0	0	0	0	0	0	0	0	0
2634972	"R1"	1	0	0	0	0	0	intro	1	0	0	[1,3,2,3,1,2]	1	3	2	3	1	2	Since the bars are averages for the groups, the error bars show the high and low points of the data that are not conveyed by the bars themselves.	blank	A	E						1	0	0	0	0	0	0	0	1	1	0	0	0	0	0	0	0	0	0	0	0	0
2634975	"R1"	1	0	0	0	0	0	intro	1	0	0	[1,3,2,3,2,3]	1	3	2	3	2	3	The error bars provide you with information to show there is not much variability because they overlap.	blank								0	0	0	0	0	0	0	0	0	0	0	0	0	0	0	0	0	0	0	0	0	0
2634977	"R1"	1	0	0	0	0	0	intro	1	0	0	[1,1,2,1,2,2]	1	1	2	1	2	2	The error bars provide data of the margin of error of the top value.	blank								0	0	0	0	0	0	0	0	0	0	0	0	0	0	0	0	0	0	0	0	0	0
2634981	"R1"	1	0	0	0	0	0	intro	1	0	0	[2,1,2,3,2,1]	2	1	2	3	2	1	The error bars tell you the variation from the mean vaule of that data set. Whether the error bars overlap between diffrent sets of data can also tell you whether the data collected is statistically significant or not.	blank	C	E						0	1	0	0	0	0	0	0	1	1	0	0	0	0	0	0	0	0	0	0	0	0
2634982	"R1"	1	0	0	0	0	0	intro	1	0	0	[2,1,1,1,2,2]	2	1	1	1	2	2	The error bars are used to show the level of error or possible incorrect data thar could be expressed in the plotted graph shown.	blank	A	F						1	0	0	0	0	0	0	0	0	0	1	0	0	0	0	0	0	0	0	0	0	0
2634985	"R1"	1	0	0	0	0	0	intro	1	0	0	[2,1,1,2,2,1]	2	1	1	2	2	1	Standard deviation	blank	A	F						1	0	0	0	0	0	0	0	0	0	1	0	0	0	0	0	0	0	0	0	0	0
2634986	"R1"	1	0	0	0	0	0	intro	1	0	0	[1,1,3,3,1,1]	1	1	3	3	1	1	The difference between the two	blank	A	F						1	0	0	0	0	0	0	0	0	0	1	0	0	0	0	0	0	0	0	0	0	0
2634987	"R1"	1	0	0	0	0	0	intro	1	0	0	[1,1,2,3,1,1]	1	1	2	3	1	1	The error bars show the variability in a data set.	blank	C	D						0	1	0	0	0	0	0	1	0	1	0	0	0	0	0	0	0	0	0	0	0	0
2634988	"R1"	1	0	0	0	0	0	intro	1	0	0	[1,1,2,3,1,1]	1	1	2	3	1	1	The information that is provided by the error bars is how far away the true mean of the data might be. This means that the actual mean of all of the information possible, rather than just the sample size, could be included somewhere within those two error bars.	blank	A	F						1	0	0	0	0	0	0	0	0	0	1	0	0	0	0	0	0	0	0	0	0	0
2634989	"R1"	1	0	0	0	0	0	intro	1	0	0	[1,2,1,3,1,2]	1	2	1	3	1	2	I am not sure but I assume it tells me that there is an individual result in the calculation of the mean&#047;average that was outstanding and skewed the mean&#047;avergae of the other results significantly.	blank	A	F						1	0	0	0	0	0	0	0	0	0	1	0	0	0	0	0	0	0	0	0	0	0
2635014	"R1"	1	0	0	0	0	0	intro	1	0	0	[1,1,2,2,1,2]	1	1	2	2	1	2	An error bar indicates the uncertainty in a value. Error bars most often represent the standard deviation of a data set. Standard deviation tells us how spread out the data are around the mean value. A small error bars indicates a low spread of data, and a larger error bar indicates a larger spread of data. The smaller the error bar, the better. This is because it shows less uncertainty in the da…	blank	A	F						1	0	0	0	0	0	0	0	0	0	1	0	0	0	0	0	0	0	0	0	0	0
2635015	"R1"	1	0	0	0	0	0	intro	1	0	0	[1,1,1,3,2,2]	1	1	1	3	2	2	The error bars tell you the approximate error in within measurements.	blank	A	E						1	0	0	0	0	0	0	0	1	1	0	0	0	0	0	0	0	0	0	0	0	0
2635019	"R1"	1	0	0	0	0	0	intro	1	0	0	[2,1,2,3,2,3]	2	1	2	3	2	3	The error bars show the values within one standard deviation above and below the mean.	blank	B	E						1	0	0	0	0	0	0	0	1	1	0	0	0	0	0	0	0	0	0	0	0	0
2635022	"R1"	1	0	0	0	0	0	intro	1	0	0	[1,1,2,2,2,2]	1	1	2	2	2	2	The error bars provide what I assume is the standard deviation of the means that displayed in the bars.	blank	A	F						1	0	0	0	0	0	0	0	0	0	1	0	0	0	0	0	0	0	0	0	0	0
2635024	"R1"	1	0	0	0	0	0	intro	1	0	0	[1,2,1,3,1,2]	1	2	1	3	1	2	Error bars show how the data could vary from errors made in testing, the true value is likely within those bars.	blank	A	F						1	0	0	0	0	0	0	0	0	0	1	0	0	0	0	0	0	0	0	0	0	0
2635025	"R1"	1	0	0	0	0	0	intro	1	0	0	[2,1,1,1,2,1]	2	1	1	1	2	1	These error bars represent the uncertainty or variation of the corresponding coordinate of the point. It shows that if a sample was taken from that data, it would likely fall within the range of the data. If the bars overlap, this means there is no significant difference between the groups considered, but if there is, then the data would be statistically significant and causation could be inferre…	blank	A	F						1	0	0	0	0	0	0	0	0	0	1	0	0	0	0	0	0	0	0	0	0	0
2635034	"R1"	1	0	0	0	0	0	intro	1	0	0	[2,1,1,3,1,2]	2	1	1	3	1	2	I do not know	blank	A	F						1	0	0	0	0	0	0	0	0	0	1	0	0	0	0	0	0	0	0	0	0	0
2635038	"R1"	1	0	0	0	0	0	intro	1	0	0	[1,1,1,1,2,1]	1	1	1	1	2	1	The error bars show the variation and the amount of uncertainty in a value.	blank	A	F						1	0	0	0	0	0	0	0	0	0	1	0	0	0	0	0	0	0	0	0	0	0
2635039	"R1"	1	0	0	0	0	0	intro	1	0	0	[1,2,1,3,1,2]	1	2	1	3	1	2	The error bars allow you to see the standard deviation in each set from the average data point. This allows for better interpretation as to whether the difference in data is by chance or is due to the independent variable.	blank	A	F						1	0	0	0	0	0	0	0	0	0	1	0	0	0	0	0	0	0	0	0	0	0
2635042	"R1"	1	0	0	0	0	0	intro	1	0	0	[1,1,4,1,2,3]	1	1	4	1	2	3	The error bars provide the estimated error in a measurement.	blank	A	F						1	0	0	0	0	0	0	0	0	0	1	0	0	0	0	0	0	0	0	0	0	0
2635050	"R1"	1	0	0	0	0	0	intro	1	0	0	[1,1,2,2,1,2]	1	1	2	2	1	2	I do not know.	blank	C	E						0	1	0	0	0	0	0	0	1	1	0	0	0	0	0	0	0	0	0	0	0	0
2635059	"R1"	1	0	0	0	0	0	intro	1	0	0	[1,2,1,3,1,2]	1	2	1	3	1	2	These error bars are relatively long, which means that there is more variability in the data and less precision with the mean values.	blank	A	F						1	0	0	0	0	0	0	0	0	0	1	0	0	0	0	0	0	0	0	0	0	0
2635085	"R1"	1	0	0	0	0	0	intro	1	0	0	[1,1,1,2,2,2]	1	1	1	2	2	2	The error bars show standard deviation.	blank	A	F						1	0	0	0	0	0	0	0	0	0	1	0	0	0	0	0	0	0	0	0	0	0
2635088	"R1"	1	0	0	0	0	0	intro	1	0	0	[2,1,2,4,2,1]	2	1	2	4	2	1	standard deviation	blank	A	F						1	0	0	0	0	0	0	0	0	0	1	0	0	0	0	0	0	0	0	0	0	0
2635090	"R1"	1	0	0	0	0	0	intro	1	0	0	[2,4,2,1,1,4]	2	4	2	1	1	4	it repersents stander deviation I believe.	blank	A	F						1	0	0	0	0	0	0	0	0	0	1	0	0	0	0	0	0	0	0	0	0	0
2635092	"R1"	1	0	0	0	0	0	intro	1	0	0	[2,1,1,3,2,1]	2	1	1	3	2	1	The error bars show that represent uncertainty or possible errors in the experiment.	blank								0	0	0	0	0	0	0	0	0	0	0	0	0	0	0	0	0	0	0	0	0	0
2635094	"R1"	1	0	0	0	0	0	intro	1	0	0	[2,1,3,3,2,1]	2	1	3	3	2	1	The error bars are a statistical tool that show whether or not the data is significant using the standard deviation of the data set. If they overlap, the data is not statistically significant. In contrast, if there is no overlap then the data is significant.	blank	A	F						1	0	0	0	0	0	0	0	0	0	1	0	0	0	0	0	0	0	0	0	0	0
2635095	"R1"	1	0	0	0	0	0	intro	1	0	0	[2,1,2,1,2,1]	2	1	2	1	2	1	Error bars represent the standard deviation in the data and standard deviation is the measure of amount of deviation in the data.	blank	A	F						1	0	0	0	0	0	0	0	0	0	1	0	0	0	0	0	0	0	0	0	0	0
2635096	"R1"	1	0	0	0	0	0	intro	1	0	0	[1,1,2,1,1,2]	1	1	2	1	1	2	I do not know.	blank	A	F						1	0	0	0	0	0	0	0	0	0	1	0	0	0	0	0	0	0	0	0	0	0
2635098	"R1"	1	0	0	0	0	0	intro	1	0	0	[1,1,1,2,1,2]	1	1	1	2	1	2	Value from the highest value to mean&#013;&#010;	blank	A	E						1	0	0	0	0	0	0	0	1	1	0	0	0	0	0	0	0	0	0	0	0	0
2635099	"R1"	1	0	0	0	0	0	intro	1	0	0	[2,1,2,3,2,1]	2	1	2	3	2	1	The error bars show the variability in the data and shows how scattered each of the bars' data was.	blank	A	F						1	0	0	0	0	0	0	0	0	0	1	0	0	0	0	0	0	0	0	0	0	0
2635100	"R1"	1	0	0	0	0	0	intro	1	0	0	[2,1,1,3,2,1]	2	1	1	3	2	1	standard deviation	blank								0	0	0	0	0	0	0	0	0	0	0	0	0	0	0	0	0	0	0	0	0	0
2635101	"R1"	1	0	0	0	0	0	intro	1	0	0	[1,2,2,3,1,2]	1	2	2	3	1	2	Standard error bars show uncertainity and the varability of the data around the mean.	blank								0	0	0	0	0	0	0	0	0	0	0	0	0	0	0	0	0	0	0	0	0	0
2635102	"R1"	1	0	0	0	0	0	intro	1	0	0	[2,1,2,3,2,1]	2	1	2	3	2	1	error bars provide info on variability and uncertainty	blank	C	D						0	1	0	0	0	0	0	1	0	1	0	0	0	0	0	0	0	0	0	0	0	0
2635103	"R1"	1	0	0	0	0	0	intro	1	0	0	[1,1,2,1,4,1]	1	1	2	1	4	1	I do not know.	blank	B	F						1	0	0	0	0	0	0	0	0	0	1	0	0	0	0	0	0	0	0	0	0	0
2635105	"R1"	1	0	0	0	0	0	intro	1	0	0	[1,1,2,1,2,2]	1	1	2	1	2	2	Error bars provided us with a built in uncertainty so that the interpreter knows the data may be a bit more spead out than a simple bar.	blank	A	F						1	0	0	0	0	0	0	0	0	0	1	0	0	0	0	0	0	0	0	0	0	0
2635106	"R1"	1	0	0	0	0	0	intro	1	0	0	[2,1,4,1,4,3]	2	1	4	1	4	3	I do not know	blank	A	F						1	0	0	0	0	0	0	0	0	0	1	0	0	0	0	0	0	0	0	0	0	0
2635109	"R1"	1	0	0	0	0	0	intro	1	0	0	[1,2,2,2,1,2]	1	2	2	2	1	2	The error in the graph shows uncertaintiy in those quanities making it hard to determine whether the graph is clearly correct.	blank								0	0	0	0	0	0	0	0	0	0	0	0	0	0	0	0	0	0	0	0	0	0
2635112	"R1"	1	0	0	0	0	0	intro	1	0	0	[2,1,2,1,2,1]	2	1	2	1	2	1	They show the chance of error and standard deviations.	blank								0	0	0	0	0	0	0	0	0	0	0	0	0	0	0	0	0	0	0	0	0	0
2635113	"R1"	1	0	0	0	0	0	intro	1	0	0	[1,1,2,1,2,2]	1	1	2	1	2	2	I do not know	blank	A	B						1	0	0	0	0	1	0	0	0	1	0	0	0	0	0	0	0	0	0	0	0	0
2635115	"R1"	1	0	0	0	0	0	intro	1	0	0	[2,1,1,1,2,1]	2	1	1	1	2	1	I do not know	blank	B	D						1	0	0	0	0	0	0	1	0	1	0	0	0	0	0	0	0	0	0	0	0	0
2635116	"R1"	1	0	0	0	0	0	intro	1	0	0	[2,1,3,1,2,1]	2	1	3	1	2	1	error bars indicate, the estimated error within the measurements of the set of vaules	blank	A	F						1	0	0	0	0	0	0	0	0	0	1	0	0	0	0	0	0	0	0	0	0	0
2635118	"R1"	1	0	0	0	0	0	intro	1	0	0	[2,1,2,2,1,1]	2	1	2	2	1	1	The error bars alert one to the unceritainty possible after conducting statistical tests and show how precise a measurement is.	blank	A	E						1	0	0	0	0	0	0	0	1	1	0	0	0	0	0	0	0	0	0	0	0	0
2635121	"R1"	1	0	0	0	0	0	intro	1	0	0	[2,1,1,2,2,1]	2	1	1	2	2	1	The error bars provide information regarding how the data represented in each bar overlap, which can help to determine whether there is a significant difference between either variable. In this case, since the Yes and No error bars overlap very much, it is unlikely that there is a significant impact or result of the absence or presence of the variable being manipulated in their expreiment.	blank	A	F						1	0	0	0	0	0	0	0	0	0	1	0	0	0	0	0	0	0	0	0	0	0
2635130	"R1"	1	0	0	0	0	0	intro	1	0	0	[3,1,2,1,1,1]	3	1	2	1	1	1	The error bars show the standard deviation of yes and the standard deviation of no.	blank	G	E						0	0	0	1	0	0	0	0	1	1	0	0	0	0	0	0	0	0	0	0	0	0
2635131	"R1"	1	0	0	0	0	0	intro	1	0	0	[1,1,2,3,2,1]	1	1	2	3	2	1	I do not know	blank	A	F						1	0	0	0	0	0	0	0	0	0	1	0	0	0	0	0	0	0	0	0	0	0
2635132	"R1"	1	0	0	0	0	0	intro	1	0	0	[2,1,2,3,2,1]	2	1	2	3	2	1	The error bars provide with a range of values due to any possible errors in the experiment or gathering of data. This value simply provides you with a range of values that are possible to be obtained.	blank	A	E						1	0	0	0	0	0	0	0	1	1	0	0	0	0	0	0	0	0	0	0	0	0
2635155	"R1"	1	0	0	0	0	0	intro	1	0	0	[1,1,2,1,2,3]	1	1	2	1	2	3	I believe it shows the standard deviation between the bar graphs or the mean	blank	A	F						1	0	0	0	0	0	0	0	0	0	1	0	0	0	0	0	0	0	0	0	0	0
2635159	"R1"	1	0	0	0	0	0	intro	1	0	0	[1,1,2,1,2,1]	1	1	2	1	2	1	It shows an area of uncertanity in the data. You can see how accurate the information you are being provided is.	blank	C	E						0	1	0	0	0	0	0	0	1	1	0	0	0	0	0	0	0	0	0	0	0	0
2635161	"R1"	1	0	0	0	0	0	intro	1	0	0	[1,2,1,2,1,2]	1	2	1	2	1	2	i do not know	blank	A	F						1	0	0	0	0	0	0	0	0	0	1	0	0	0	0	0	0	0	0	0	0	0
2635172	"R1"	1	0	0	0	0	0	intro	1	0	0	[2,1,4,3,3,1]	2	1	4	3	3	1	They provide information whether there is a significant difference between the two regions and how much variation between the data there could be. The two error bars overlap so therefore there would not be a significant difference between the data and if they do not overlap then there would be a significant difference between the data.	blank	A	F						1	0	0	0	0	0	0	0	0	0	1	0	0	0	0	0	0	0	0	0	0	0
2635173	"R1"	1	0	0	0	0	0	intro	1	0	0	[2,1,1,3,2,1]	2	1	1	3	2	1	The error bars provide information about the variability of a data set, as they represent all the potentional values under the given data that these values can fall under.	blank	A	E						1	0	0	0	0	0	0	0	1	1	0	0	0	0	0	0	0	0	0	0	0	0
2635177	"R1"	1	0	0	0	0	0	intro	1	0	0	[2,1,3,1,2,1]	2	1	3	1	2	1	The error bars represent the significant values that should be used to produce an accurate result of the data for the prediction to be supported or refuted.	blank	A	E						1	0	0	0	0	0	0	0	1	1	0	0	0	0	0	0	0	0	0	0	0	0
2635179	"R1"	1	0	0	0	0	0	intro	1	0	0	[2,1,2,3,2,1]	2	1	2	3	2	1	These bars show you have far from the value given the actual value could be.	blank	A	F						1	0	0	0	0	0	0	0	0	0	1	0	0	0	0	0	0	0	0	0	0	0
2635185	"R1"	1	0	0	0	0	0	intro	1	0	0	[2,1,1,3,2,1]	2	1	1	3	2	1	standard deviation	blank	A	F						1	0	0	0	0	0	0	0	0	0	1	0	0	0	0	0	0	0	0	0	0	0
2635187	"R1"	1	0	0	0	0	0	intro	1	0	0	[1,1,2,3,1,2]	1	1	2	3	1	2	Error bars represent the standard deviation and provide you with the room that could be interpreted in the range of the data.	blank	A	F						1	0	0	0	0	0	0	0	0	0	1	0	0	0	0	0	0	0	0	0	0	0
2635188	"R1"	1	0	0	0	0	0	intro	1	0	0	[2,1,2,1,2,1]	2	1	2	1	2	1	The error bars on the graph help show that there is no significant statistical difference between the two sets of data. The bars themselves show averages and the erroe bars show where the data is likely to fall on the graph.	blank	A	F						1	0	0	0	0	0	0	0	0	0	1	0	0	0	0	0	0	0	0	0	0	0
2635195	"R1"	1	0	0	0	0	0	intro	1	0	0	[1,1,1,1,1,2]	1	1	1	1	1	2	The error bars demonstrate the accuracy of the data.	blank	A	F						1	0	0	0	0	0	0	0	0	0	1	0	0	0	0	0	0	0	0	0	0	0
2635199	"R1"	1	0	0	0	0	0	intro	1	0	0	[1,2,1,4,1,1]	1	2	1	4	1	1	I do not know	blank	B	F						1	0	0	0	0	0	0	0	0	0	1	0	0	0	0	0	0	0	0	0	0	0
2635223	"R1"	1	0	0	0	0	0	intro	1	0	0	[2,1,3,1,2,1]	2	1	3	1	2	1	Error bars indicate the uncertainity in a measurement and if the difference is statistically significance or not.	blank	A	E						1	0	0	0	0	0	0	0	1	1	0	0	0	0	0	0	0	0	0	0	0	0
2635229	"R1"	1	0	0	0	0	0	intro	1	0	0	[1,2,1,2,1,2]	1	2	1	2	1	2	The error bars mean that the data in the graph is not significantly different.	blank	A	F						1	0	0	0	0	0	0	0	0	0	1	0	0	0	0	0	0	0	0	0	0	0
2635230	"R1"	1	0	0	0	0	0	intro	1	0	0	[1,1,2,2,1,2]	1	1	2	2	1	2	The error bars provide you with the uncertainty measure for the data presented, the amount that the data presented could potentially be off from the correct result	blank	A	F						1	0	0	0	0	0	0	0	0	0	1	0	0	0	0	0	0	0	0	0	0	0
2635234	"R1"	1	0	0	0	0	0	intro	1	0	0	[2,1,2,1,2,1]	2	1	2	1	2	1	I do not know	blank	A	F						1	0	0	0	0	0	0	0	0	0	1	0	0	0	0	0	0	0	0	0	0	0
2635236	"R1"	1	0	0	0	0	0	intro	1	0	0	[2,1,1,2,1,1]	2	1	1	2	1	1	It allows you to see the estimated amount of error there may have been when the bar graph was created. It is typically represented by the range of the data.	blank	D	C						0	1	0	0	0	0	1	0	0	1	0	0	0	0	0	0	0	0	0	0	0	0
2635237	"R1"	1	0	0	0	0	0	intro	1	0	0	[1,1,2,1,2,1]	1	1	2	1	2	1	The error bars provide information into the degree of variability from the data provided and graphed.	blank	A	F						1	0	0	0	0	0	0	0	0	0	1	0	0	0	0	0	0	0	0	0	0	0
2635240	"R1"	1	0	0	0	0	0	intro	1	0	0	[2,1,2,1,2,1]	2	1	2	1	2	1	Error bars demonstrate the possible variability that differs from the actual collected data within a data set.	blank	A	F						1	0	0	0	0	0	0	0	0	0	1	0	0	0	0	0	0	0	0	0	0	0
2635243	"R1"	1	0	0	0	0	0	intro	1	0	0	[2,1,2,2,1,1]	2	1	2	2	1	1	I do not know	blank	A	F						1	0	0	0	0	0	0	0	0	0	1	0	0	0	0	0	0	0	0	0	0	0
2635253	"R1"	1	0	0	0	0	0	intro	1	0	0	[1,1,2,1,2,2]	1	1	2	1	2	2	It shows the range.	blank	A	F						1	0	0	0	0	0	0	0	0	0	1	0	0	0	0	0	0	0	0	0	0	0
2635259	"R1"	1	0	0	0	0	0	intro	1	0	0	[1,2,2,1,1,2]	1	2	2	1	1	2	The error bars show that there is no significant variability.	blank	C	E						0	1	0	0	0	0	0	0	1	1	0	0	0	0	0	0	0	0	0	0	0	0
2635263	"R1"	1	0	0	0	0	0	intro	1	0	0	[3,1,3,3,3,2]	3	1	3	3	3	2	No has more variability than yes.	blank	A	C						1	0	0	0	0	0	1	0	0	1	0	0	0	0	0	0	0	0	0	0	0	0
2635272	"R1"	1	0	0	0	0	0	intro	1	0	0	[1,2,1,2,1,2]	1	2	1	2	1	2	I do not know.	blank	A	F						1	0	0	0	0	0	0	0	0	0	1	0	0	0	0	0	0	0	0	0	0	0
2635294	"R1"	1	0	0	0	0	0	intro	1	0	0	[2,1,1,3,2,2]	2	1	1	3	2	2	The error bars shows the variability of the data, or how the data can differ in regards to how precise the measurements are.	blank	G	D						0	0	0	1	0	0	0	1	0	1	0	0	0	0	0	0	0	0	0	0	0	0
2635296	"R1"	1	0	0	0	0	0	intro	1	0	0	[3,1,4,1,1,4]	3	1	4	1	1	4	I do not know.	blank								0	0	0	0	0	0	0	0	0	0	0	0	0	0	0	0	0	0	0	0	0	0
2635302	"R1"	1	0	0	0	0	0	intro	1	0	0	[4,1,2,1,2,4]	4	1	2	1	2	4	It shows the range that the data can differ in if the experiment was repeated. THe black bars are thre standard deviation of the graph.	blank	A	F						1	0	0	0	0	0	0	0	0	0	1	0	0	0	0	0	0	0	0	0	0	0
2635310	"R1"	1	0	0	0	0	0	intro	1	0	0	[2,4,1,1,2,1]	2	4	1	1	2	1	The error bars display possible error which can help during research for taking in possible error which will lead to more accurate findings. The error bars show all possible values when taking possible mistakes into effect.	blank	A	D						1	0	0	0	0	0	0	1	0	1	0	0	0	0	0	0	0	0	0	0	0	0
2635311	"R1"	1	0	0	0	0	0	intro	1	0	0	[1,1,2,2,1,1]	1	1	2	2	1	1	The error bars overlapping shows that there is not a significant difference among each category.	blank								0	0	0	0	0	0	0	0	0	0	0	0	0	0	0	0	0	0	0	0	0	0
2635315	"R1"	1	0	0	0	0	0	intro	1	0	0	[1,1,1,2,2,2]	1	1	1	2	2	2	Error bars take into account the uncertainty of how accurate the bar graph is because the bars are the mean or averages of all the data for both the &#034;Yes&#034; and &#034;No.&#034; The error bars help to relieve the pressure of having the most accurate data to show that you acknowledge the fact that there could be some variation to the set of points.	blank	A	F						1	0	0	0	0	0	0	0	0	0	1	0	0	0	0	0	0	0	0	0	0	0
2635316	"R1"	1	0	0	0	0	0	intro	1	0	0	[2,1,2,1,2,1]	2	1	2	1	2	1	Error bars represent the uncertainty or variation of the data.	blank	G	D						0	0	0	1	0	0	0	1	0	1	0	0	0	0	0	0	0	0	0	0	0	0
2635320	"R1"	1	0	0	0	0	0	intro	1	0	0	[1,1,2,2,2,1]	1	1	2	2	2	1	The error bars are used to help represent the region of uncertainty for the measurements. This is the range of how much it can increase but also how much it can also possibly decrease. In some different case these bars are used to also help represent the standard deviations which is another name for the bars.	blank	A	F						1	0	0	0	0	0	0	0	0	0	1	0	0	0	0	0	0	0	0	0	0	0
2635325	"R1"	1	0	0	0	0	0	intro	1	0	0	[4,1,2,1,3,2]	4	1	2	1	3	2	The error bars tells us if the data is statistically significally. Having a larger error bar is not good because it means the data is off by a lot.	blank	A	F						1	0	0	0	0	0	0	0	0	0	1	0	0	0	0	0	0	0	0	0	0	0
2635329	"R1"	1	0	0	0	0	0	intro	1	0	0	[2,1,1,2,2,1]	2	1	1	2	2	1	The error bars are overlapping meaning there is no significant difference between the two groups. This also shows there is less variability in the data.	blank	A	F						1	0	0	0	0	0	0	0	0	0	1	0	0	0	0	0	0	0	0	0	0	0
2635332	"R1"	1	0	0	0	0	0	intro	1	0	0	[2,1,2,3,2,1]	2	1	2	3	2	1	The error bars show standard deviation. This shows how much the data varies from the mean.	blank	A	F						1	0	0	0	0	0	0	0	0	0	1	0	0	0	0	0	0	0	0	0	0	0
2635334	"R1"	1	0	0	0	0	0	intro	1	0	0	[2,1,2,1,2,2]	2	1	2	1	2	2	The information the bars provide generally is the actual data value the grpah is at and the margin of error bars help to either show above or below that value due to expiremental flaw.	blank	A	F						1	0	0	0	0	0	0	0	0	0	1	0	0	0	0	0	0	0	0	0	0	0
2635334	"R1"	1	0	0	0	0	0	intro	1	0	0	[1,3,3,1,2,3]	1	3	3	1	2	3	Error bars can show percentage allowed for error	blank	C	A	B	F	C	B	B	0	1	0	0	1	0	0	0	0	0	0	0	0	1	0	0	0	0	0	0	0	1
2635338	"R1"	1	0	0	0	0	0	intro	1	0	0	[2,1,2,1,2,4]	2	1	2	1	2	4	I do not know.	blank	A	F						1	0	0	0	0	0	0	0	0	0	1	0	0	0	0	0	0	0	0	0	0	0
2635342	"R1"	1	0	0	0	0	0	intro	1	0	0	[1,1,2,2,2,2]	1	1	2	2	2	2	they provide the different quartile values	blank								0	0	0	0	0	0	0	0	0	0	0	0	0	0	0	0	0	0	0	0	0	0
2635350	"R1"	1	0	0	0	0	0	intro	1	0	0	[1,1,1,2,4,1]	1	1	1	2	4	1	The significance of the data, as the error bars are overlapping a lot it shows both data sets were very close together showing not much significance.	blank	D	F						0	1	0	0	0	0	0	0	0	0	1	0	0	0	0	0	0	0	0	0	0	0
2635362	"R1"	1	0	0	0	0	0	intro	1	0	0	[2,1,4,3,4,1]	2	1	4	3	4	1	It allows for one to determine the uncertainty in a value.	blank	A	F						1	0	0	0	0	0	0	0	0	0	1	0	0	0	0	0	0	0	0	0	0	0
2635376	"R1"	1	0	0	0	0	0	intro	1	0	0	[1,1,1,3,2,1]	1	1	1	3	2	1	The error bars shows the range, or predicted range, of the data	blank	C	E						0	1	0	0	0	0	0	0	1	1	0	0	0	0	0	0	0	0	0	0	0	0
2635377	"R1"	1	0	0	0	0	0	intro	1	0	0	[1,1,1,3,1,3]	1	1	1	3	1	3	I do not know	blank	A	F						1	0	0	0	0	0	0	0	0	0	1	0	0	0	0	0	0	0	0	0	0	0
2635378	"R1"	1	0	0	0	0	0	intro	1	0	0	[1,1,2,3,1,1]	1	1	2	3	1	1	The error bars show the range of variability within the averaged categories. It shows the highest and lowest values within that averaged category to show how far they skew from the average value.	blank	E	E						0	0	1	0	0	0	0	0	1	1	0	0	0	0	0	0	0	0	0	0	0	0
2635379	"R1"	1	0	0	0	0	0	intro	1	0	0	[1,3,1,3,2,4]	1	3	1	3	2	4	It shows the standard error, but I am not sure.	blank								0	0	0	0	0	0	0	0	0	0	0	0	0	0	0	0	0	0	0	0	0	0
2635408	"R1"	1	0	0	0	0	0	intro	1	0	0	[2,1,1,3,2,3]	2	1	1	3	2	3	They show the standard deviation of the data set, or how far from the median the data points fluctuated.	blank	A	F						1	0	0	0	0	0	0	0	0	0	1	0	0	0	0	0	0	0	0	0	0	0
2635421	"R1"	1	0	0	0	0	0	intro	1	0	0	[1,1,2,1,1,1]	1	1	2	1	1	1	The error bars show the discrepacy between the data	blank	A	E						1	0	0	0	0	0	0	0	1	1	0	0	0	0	0	0	0	0	0	0	0	0
2635422	"R1"	1	0	0	0	0	0	intro	1	0	0	[1,1,2,1,1,2]	1	1	2	1	1	2	Error bars provide information about variability in data sets and the possibility of any errors when measuring and recording that data.	blank	A	F						1	0	0	0	0	0	0	0	0	0	1	0	0	0	0	0	0	0	0	0	0	0
2635430	"R1"	1	0	0	0	0	0	intro	1	0	0	[1,3,2,1,1,2]	1	3	2	1	1	2	The error bars provide the mean error, meaning the possible deviation that the results are skewed by, meaning that they provide the possible other values for the bars to be set at.	blank	A	F						1	0	0	0	0	0	0	0	0	0	1	0	0	0	0	0	0	0	0	0	0	0
2635432	"R1"	1	0	0	0	0	0	intro	1	0	0	[1,3,1,2,2,3]	1	3	1	2	2	3	I do not know	blank	A	F						1	0	0	0	0	0	0	0	0	0	1	0	0	0	0	0	0	0	0	0	0	0
2635439	"R1"	1	0	0	0	0	0	intro	1	0	0	[2,1,2,1,2,1]	2	1	2	1	2	1	The error bars provide information about how much variablity there is in the mean when it is approximated in the graph. For example, smaller length error bars show that the data is more centered around the mean where longer length error bars show that the data is more spread out around the mean.	blank	A	F						1	0	0	0	0	0	0	0	0	0	1	0	0	0	0	0	0	0	0	0	0	0
2635494	"R1"	1	0	0	0	0	0	intro	1	0	0	[2,1,1,3,2,1]	2	1	1	3	2	1	The information that this graph provides with the error bars is how scattered the dispersion of data is in each bar. The error bars show that there is more of a variation in the data in the &#034;no&#034; category since this bar is larger than the &#034;yes&#034; category..	blank	B	F						1	0	0	0	0	0	0	0	0	0	1	0	0	0	0	0	0	0	0	0	0	0
2635497	"R1"	1	0	0	0	0	0	intro	1	0	0	[2,1,2,1,1,1]	2	1	2	1	1	1	I do not know.	blank	A	F						1	0	0	0	0	0	0	0	0	0	1	0	0	0	0	0	0	0	0	0	0	0
2635498	"R1"	1	0	0	0	0	0	intro	1	0	0	[1,2,2,2,1,2]	1	2	2	2	1	2	The error bars in this graph provide that there is uncertainty within the informational data provided. The uncertainty shown by this error bar in the yes bar is about 0.3 higher in uncertainty than the standard bar without error. Additionally, the uncertainty shown by this error bar in the no bar is about 0.5 higher in uncertainty than the standard bar without error, showing that the error bars w…	blank	A	F						1	0	0	0	0	0	0	0	0	0	1	0	0	0	0	0	0	0	0	0	0	0
2635499	"R1"	1	0	0	0	0	0	intro	1	0	0	[1,1,4,1,2,4]	1	1	4	1	2	4	They show the data's variation or amount of uncertainty.	blank	A	F						1	0	0	0	0	0	0	0	0	0	1	0	0	0	0	0	0	0	0	0	0	0
2635501	"R1"	1	0	0	0	0	0	intro	1	0	0	[1,1,1,1,2,1]	1	1	1	1	2	1	I think the error bars show the limit of error of the data.	blank	A	F						1	0	0	0	0	0	0	0	0	0	1	0	0	0	0	0	0	0	0	0	0	0
2635504	"R1"	1	0	0	0	0	0	intro	1	0	0	[2,1,2,1,2,1]	2	1	2	1	2	1	I think that the error bars provide us with the standard deviation.	blank	E	E						0	0	1	0	0	0	0	0	1	1	0	0	0	0	0	0	0	0	0	0	0	0
2635506	"R1"	1	0	0	0	0	0	intro	1	0	0	[2,1,2,1,2,4]	2	1	2	1	2	4	The error bars show how the data overlaps and possibly some of the variations between the data.	blank	B	E						1	0	0	0	0	0	0	0	1	1	0	0	0	0	0	0	0	0	0	0	0	0
2635507	"R1"	1	0	0	0	0	0	intro	1	0	0	[2,1,2,3,1,2]	2	1	2	3	1	2	i do not know	blank	A	E						1	0	0	0	0	0	0	0	1	1	0	0	0	0	0	0	0	0	0	0	0	0
2635508	"R1"	1	0	0	0	0	0	intro	1	0	0	[1,3,2,3,2,3]	1	3	2	3	2	3	I do not know.	blank	A	F						1	0	0	0	0	0	0	0	0	0	1	0	0	0	0	0	0	0	0	0	0	0
2635509	"R1"	1	0	0	0	0	0	intro	1	0	0	[1,3,1,3,1,3]	1	3	1	3	1	3	The bars describe variability.	blank	B	C						1	0	0	0	0	0	1	0	0	1	0	0	0	0	0	0	0	0	0	0	0	0
2635510	"R1"	1	0	0	0	0	0	intro	1	0	0	[1,1,1,3,1,2]	1	1	1	3	1	2	i do not know	blank	A	F						1	0	0	0	0	0	0	0	0	0	1	0	0	0	0	0	0	0	0	0	0	0
2635513	"R1"	1	0	0	0	0	0	intro	1	0	0	[1,1,2,3,1,4]	1	1	2	3	1	4	I do not know.	blank	A	F						1	0	0	0	0	0	0	0	0	0	1	0	0	0	0	0	0	0	0	0	0	0
2635515	"R1"	1	0	0	0	0	0	intro	1	0	0	[1,2,2,1,2,3]	1	2	2	1	2	3	I do not know	blank	A	E						1	0	0	0	0	0	0	0	1	1	0	0	0	0	0	0	0	0	0	0	0	0
2635516	"R1"	1	0	0	0	0	0	intro	1	0	0	[1,1,2,1,2,2]	1	1	2	1	2	2	I do not know	blank	A	B						1	0	0	0	0	1	0	0	0	1	0	0	0	0	0	0	0	0	0	0	0	0
2635516	"R1"	1	0	0	0	0	0	intro	1	0	0	[2,1,1,1,2,2]	2	1	1	1	2	2	It represents the varaibility of data that indicates the error or uncertainity in a reported measurement.	blank	C	A	B	C	B	A	B	0	1	0	0	1	0	0	0	0	0	0	0	0	1	0	0	0	0	1	0	0	0
2635518	"R1"	1	0	0	0	0	0	intro	1	0	0	[2,1,2,1,2,1]	2	1	2	1	2	1	the range	blank	A	F						1	0	0	0	0	0	0	0	0	0	1	0	0	0	0	0	0	0	0	0	0	0
2635519	"R1"	1	0	0	0	0	0	intro	1	0	0	[2,1,2,1,2,1]	2	1	2	1	2	1	The highs and lows caused by various reasons that can skew the data	blank	G	F						0	0	0	1	0	0	0	0	0	0	1	0	0	0	0	0	0	0	0	0	0	0
2635521	"R1"	1	0	0	0	0	0	intro	1	0	0	[2,1,2,2,2,1]	2	1	2	2	2	1	It shows the possible variation of the true value.	blank	A	D						1	0	0	0	0	0	0	1	0	1	0	0	0	0	0	0	0	0	0	0	0	0
2635564	"R1"	1	0	0	0	0	0	intro	1	0	0	[1,2,3,3,1,3]	1	2	3	3	1	3	error bars provide the range of uncertianity within the obtained data	blank	C	C						0	1	0	0	0	0	1	0	0	1	0	0	0	0	0	0	0	0	0	0	0	0
2635565	"R1"	1	0	0	0	0	0	intro	1	0	0	[1,1,1,2,1,1]	1	1	1	2	1	1	The information the error bars show are the standard deviation from how much the data ranges outside the plotted data, like outliers.	blank								0	0	0	0	0	0	0	0	0	0	0	0	0	0	0	0	0	0	0	0	0	0
2635580	"R1"	1	0	0	0	0	0	intro	1	0	0	[1,1,1,2,1,1]	1	1	1	2	1	1	because of the standard error bars overlapping there is not statisitcally significicant difference in the data.	blank	C	D						0	1	0	0	0	0	0	1	0	1	0	0	0	0	0	0	0	0	0	0	0	0
2635582	"R1"	1	0	0	0	0	0	intro	1	0	0	[1,1,2,2,1,4]	1	1	2	2	1	4	It shows variations within the data,	blank	C	A	D	C	B	A	B	0	1	0	0	1	0	0	0	0	0	0	0	0	0	0	1	0	0	1	0	0	0
2635584	"R1"	1	0	0	0	0	0	intro	1	0	0	[1,1,2,1,2,2]	1	1	2	1	2	2	I do not know.	blank	A	F						1	0	0	0	0	0	0	0	0	0	1	0	0	0	0	0	0	0	0	0	0	0
2635589	"R1"	1	0	0	0	0	0	intro	1	0	0	[1,3,3,4,2,1]	1	3	3	4	2	1	The error bars give you a guide as to the estimated error on a bar graph. Anywhere within the lines could be the actual point and they are put there to measure possible error.	blank	A	D						1	0	0	0	0	0	0	1	0	1	0	0	0	0	0	0	0	0	0	0	0	0
2635590	"R1"	1	0	0	0	0	0	intro	1	0	0	[1,1,2,2,2,1]	1	1	2	2	2	1	The error bar represents variation in a data set and dipicts how spread there is.	blank								0	0	0	0	0	0	0	0	0	0	0	0	0	0	0	0	0	0	0	0	0	0
2635594	"R1"	1	0	0	0	0	0	intro	1	0	0	[1,1,3,1,2,4]	1	1	3	1	2	4	Bar graphs are used frequently to show how data are displayed &#013;&#010;Error bars show the degree of uncertainty surrounding the calaucted parameter value, but that depends on the precise measure being used &#013;&#010;	blank	A	F						1	0	0	0	0	0	0	0	0	0	1	0	0	0	0	0	0	0	0	0	0	0
2635597	"R1"	1	0	0	0	0	0	intro	1	0	0	[2,1,1,3,2,1]	2	1	1	3	2	1	How high the variability is for the data.	blank								0	0	0	0	0	0	0	0	0	0	0	0	0	0	0	0	0	0	0	0	0	0
2635616	"R1"	1	0	0	0	0	0	intro	1	0	0	[2,1,1,3,2,1]	2	1	1	3	2	1	The error bars show the average deviation from the mean.	blank	A	F						1	0	0	0	0	0	0	0	0	0	1	0	0	0	0	0	0	0	0	0	0	0
2635620	"R1"	1	0	0	0	0	0	intro	1	0	0	[1,1,1,3,1,2]	1	1	1	3	1	2	They show the variation of the data that is not represented by the mean (shown in yellow).	blank	A	F						1	0	0	0	0	0	0	0	0	0	1	0	0	0	0	0	0	0	0	0	0	0
2635633	"R1"	1	0	0	0	0	0	intro	1	0	0	[2,1,2,1,2,2]	2	1	2	1	2	2	they show the possible error range of the data collected to further tell if there is a relationship	blank	A	F						1	0	0	0	0	0	0	0	0	0	1	0	0	0	0	0	0	0	0	0	0	0
2635634	"R1"	1	0	0	0	0	0	intro	1	0	0	[1,1,3,1,1,3]	1	1	3	1	1	3	The range of error or uncertainty in the meaurements; variability	blank	B	F						1	0	0	0	0	0	0	0	0	0	1	0	0	0	0	0	0	0	0	0	0	0
2635636	"R1"	1	0	0	0	0	0	intro	1	0	0	[1,3,2,3,2,4]	1	3	2	3	2	4	Error bars give the viewers of the graph the range of possible error. Meaning error bars represent any uncertainty in data values.	blank	A	F						1	0	0	0	0	0	0	0	0	0	1	0	0	0	0	0	0	0	0	0	0	0
2635637	"R1"	1	0	0	0	0	0	intro	1	0	0	[1,1,2,1,4,1]	1	1	2	1	4	1	more information about the data and the ranges of error of the data	blank	A	F						1	0	0	0	0	0	0	0	0	0	1	0	0	0	0	0	0	0	0	0	0	0
2635638	"R1"	1	0	0	0	0	0	intro	1	0	0	[2,1,2,3,2,1]	2	1	2	3	2	1	The error bars provide us the standard deviation of the data, helping to represent the range of data values.	blank	A	F						1	0	0	0	0	0	0	0	0	0	1	0	0	0	0	0	0	0	0	0	0	0
2635639	"R1"	1	0	0	0	0	0	intro	1	0	0	[1,1,2,2,1,4]	1	1	2	2	1	4	How much it is off by	blank	A	E						1	0	0	0	0	0	0	0	1	1	0	0	0	0	0	0	0	0	0	0	0	0
2635640	"R1"	1	0	0	0	0	0	intro	1	0	0	[2,1,2,1,2,1]	2	1	2	1	2	1	The range of values from the means.	blank	A	E						1	0	0	0	0	0	0	0	1	1	0	0	0	0	0	0	0	0	0	0	0	0
2635644	"R1"	1	0	0	0	0	0	intro	1	0	0	[1,1,3,1,2,2]	1	1	3	1	2	2	The error bars show the degree of uncertainty.	blank	A	F						1	0	0	0	0	0	0	0	0	0	1	0	0	0	0	0	0	0	0	0	0	0
2635646	"R1"	1	0	0	0	0	0	intro	1	0	0	[1,1,2,1,2,2]	1	1	2	1	2	2	The error bars show other values that could be included in the graph and how the range could extend higher under different circumstances or if tested at a different time, etc.	blank	A	F						1	0	0	0	0	0	0	0	0	0	1	0	0	0	0	0	0	0	0	0	0	0
2635649	"R1"	1	0	0	0	0	0	intro	1	0	0	[1,1,2,1,2,2]	1	1	2	1	2	2	The error bars represent the uncertainty in areas. This clarifies that the data is not 100% accurate and there is variation in different areas of those same habitat statuses.	blank	A	F						1	0	0	0	0	0	0	0	0	0	1	0	0	0	0	0	0	0	0	0	0	0
2635651	"R1"	1	0	0	0	0	0	intro	1	0	0	[2,1,2,1,1,2]	2	1	2	1	1	2	I do not know.	blank	A	F						1	0	0	0	0	0	0	0	0	0	1	0	0	0	0	0	0	0	0	0	0	0
2635654	"R1"	1	0	0	0	0	0	intro	1	0	0	[2,1,1,1,2,1]	2	1	1	1	2	1	The error bars show you the uncertainity in the measurments.	blank	A	F						1	0	0	0	0	0	0	0	0	0	1	0	0	0	0	0	0	0	0	0	0	0
2635655	"R1"	1	0	0	0	0	0	intro	1	0	0	[3,2,3,1,3,2]	3	2	3	1	3	2	They show the amount that could have been incorrect in the data	blank	B	E						1	0	0	0	0	0	0	0	1	1	0	0	0	0	0	0	0	0	0	0	0	0
2635658	"R1"	1	0	0	0	0	0	intro	1	0	0	[1,2,1,3,1,3]	1	2	1	3	1	3	It shows that those measurements may not be exact. The errors bars represent what is probably closer to the correct number.	blank	A	F						1	0	0	0	0	0	0	0	0	0	1	0	0	0	0	0	0	0	0	0	0	0
2635660	"R1"	1	0	0	0	0	0	intro	1	0	0	[2,1,2,1,2,1]	2	1	2	1	2	1	The error bar represents the standerd deviation. It indicates how accurate the measurment is from the true value. The longer the error bar the more the value are spread out which mean they could be less reliable.	blank	D	E						0	1	0	0	0	0	0	0	1	1	0	0	0	0	0	0	0	0	0	0	0	0
2635665	"R1"	1	0	0	0	0	0	intro	1	0	0	[3,1,1,3,2,1]	3	1	1	3	2	1	they provide with the amount of deviation from the average height shown. How tall it could get and how low it could as well	blank								0	0	0	0	0	0	0	0	0	0	0	0	0	0	0	0	0	0	0	0	0	0
2635667	"R1"	1	0	0	0	0	0	intro	1	0	0	[1,2,3,1,2,2]	1	2	3	1	2	2	The error bars in the graph represent the level of variability in each bar. The larger the error bars the larger level of variability the data represented. When the error bars are minimal the study can be concluded with great confidence, however with larger error bars the conclusion can not be made with such confidence.	blank	A	F						1	0	0	0	0	0	0	0	0	0	1	0	0	0	0	0	0	0	0	0	0	0
2635668	"R1"	1	0	0	0	0	0	intro	1	0	0	[1,1,2,3,1,2]	1	1	2	3	1	2	The error bars show how far some of the values fell outside of the average (approx. 0.5 in either direction).	blank	A	F						1	0	0	0	0	0	0	0	0	0	1	0	0	0	0	0	0	0	0	0	0	0
2635669	"R1"	1	0	0	0	0	0	intro	1	0	0	[1,1,1,3,1,1]	1	1	1	3	1	1	The error bars show the range of the data.	blank	A	F						1	0	0	0	0	0	0	0	0	0	1	0	0	0	0	0	0	0	0	0	0	0
2635677	"R1"	1	0	0	0	0	0	intro	1	0	0	[2,1,4,1,2,1]	2	1	4	1	2	1	I do not know	blank	C	D						0	1	0	0	0	0	0	1	0	1	0	0	0	0	0	0	0	0	0	0	0	0
2635686	"R1"	1	0	0	0	0	0	intro	1	0	0	[2,1,1,3,2,1]	2	1	1	3	2	1	error bars present you with information about the standard deviation of data points within the category the bar represents. This is also known as the spread of the data, or how far the data points are from one another.	blank	A	E						1	0	0	0	0	0	0	0	1	1	0	0	0	0	0	0	0	0	0	0	0	0
2635699	"R1"	1	0	0	0	0	0	intro	1	0	0	[1,1,1,3,1,1]	1	1	1	3	1	1	That the values shown are not 100% accurate. They can be an overestimate based on the lower half of the bar, or they can be an underestimate based on the top half of the bar.	blank	A	D						1	0	0	0	0	0	0	1	0	1	0	0	0	0	0	0	0	0	0	0	0	0
2635702	"R1"	1	0	0	0	0	0	intro	1	0	0	[1,1,2,1,2,1]	1	1	2	1	2	1	The error bars provide an amount of error thta could have ocured when conducting the experiment.	blank	A	F						1	0	0	0	0	0	0	0	0	0	1	0	0	0	0	0	0	0	0	0	0	0
2635711	"R1"	1	0	0	0	0	0	intro	1	0	0	[2,1,1,3,2,1]	2	1	1	3	2	1	The range of data values for a section of data.	blank	A	F						1	0	0	0	0	0	0	0	0	0	1	0	0	0	0	0	0	0	0	0	0	0
2635712	"R1"	1	0	0	0	0	0	intro	1	0	0	[1,1,2,3,1,1]	1	1	2	3	1	1	The error bars represent the variability of the data.	blank								0	0	0	0	0	0	0	0	0	0	0	0	0	0	0	0	0	0	0	0	0	0
2635714	"R1"	1	0	0	0	0	0	intro	1	0	0	[2,1,2,3,2,1]	2	1	2	3	2	1	it showes how far the standerd deviation from the shown average, how far the data typically varies from the average.	blank	A	F						1	0	0	0	0	0	0	0	0	0	1	0	0	0	0	0	0	0	0	0	0	0
2635716	"R1"	1	0	0	0	0	0	intro	1	0	0	[1,1,2,3,2,1]	1	1	2	3	2	1	The error bars provide that the data varies off of the mean.	blank	A	F						1	0	0	0	0	0	0	0	0	0	1	0	0	0	0	0	0	0	0	0	0	0
2635718	"R1"	1	0	0	0	0	0	intro	1	0	0	[1,1,2,3,2,1]	1	1	2	3	2	1	The error bars provide you to know that the data varies off of the mean by that much, which is the length of the error bar.	blank	A	E						1	0	0	0	0	0	0	0	1	1	0	0	0	0	0	0	0	0	0	0	0	0
2635720	"R1"	1	0	0	0	0	0	intro	1	0	0	[1,3,2,3,2,3]	1	3	2	3	2	3	The error bars show the range of possible values rather than one definitive value.	blank	A	F						1	0	0	0	0	0	0	0	0	0	1	0	0	0	0	0	0	0	0	0	0	0
2635721	"R1"	1	0	0	0	0	0	intro	1	0	0	[1,1,2,2,1,1]	1	1	2	2	1	1	The error bars represent uncertainty in the values reported.	blank	A	F						1	0	0	0	0	0	0	0	0	0	1	0	0	0	0	0	0	0	0	0	0	0
2635722	"R1"	1	0	0	0	0	0	intro	1	0	0	[2,1,2,3,2,1]	2	1	2	3	2	1	The error bars show you what the standard deviation of the data. That is, the range where a standard data point would most likely lie	blank	G	D						0	0	0	1	0	0	0	1	0	1	0	0	0	0	0	0	0	0	0	0	0	0
2635723	"R1"	1	0	0	0	0	0	intro	1	0	0	[1,1,2,1,1,2]	1	1	2	1	1	2	Error bars can often show standard devaition in agraph as well as standard errors. It often represents an error or uncertin vaule in the data that was collected.	blank	E	D						0	0	1	0	0	0	0	1	0	1	0	0	0	0	0	0	0	0	0	0	0	0
2635725	"R1"	1	0	0	0	0	0	intro	1	0	0	[1,1,1,3,2,1]	1	1	1	3	2	1	Error bars show you the standard deviation from the mean.	blank	A	F						1	0	0	0	0	0	0	0	0	0	1	0	0	0	0	0	0	0	0	0	0	0
2635726	"R1"	1	0	0	0	0	0	intro	1	0	0	[2,1,2,1,2,1]	2	1	2	1	2	1	The errors bars provide infromation about the estimated error in the measurement during the experiment. This margin of error indicated the uncertainity of the value present. So in this bar graph with the two contrasting categories, the error bars help report any unreliability present in the data collected.	blank	A	F						1	0	0	0	0	0	0	0	0	0	1	0	0	0	0	0	0	0	0	0	0	0
2635727	"R1"	1	0	0	0	0	0	intro	1	0	0	[1,4,3,1,2,3]	1	4	3	1	2	3	ii do not know	blank	A	E						1	0	0	0	0	0	0	0	1	1	0	0	0	0	0	0	0	0	0	0	0	0
2635728	"R1"	1	0	0	0	0	0	intro	1	0	0	[2,1,2,1,2,2]	2	1	2	1	2	2	They let the observer see how precise the reported values are.	blank	G	E						0	0	0	1	0	0	0	0	1	1	0	0	0	0	0	0	0	0	0	0	0	0
2635732	"R1"	1	0	0	0	0	0	intro	1	0	0	[2,1,2,3,2,1]	2	1	2	3	2	1	The standard error bars overlap for the two data points, showing that there is no statistical difference between the different variables.	blank	A	F						1	0	0	0	0	0	0	0	0	0	1	0	0	0	0	0	0	0	0	0	0	0
2635733	"R1"	1	0	0	0	0	0	intro	1	0	0	[1,1,2,3,1,2]	1	1	2	3	1	2	It shows the range and the variability of the category	blank	C	C						0	1	0	0	0	0	1	0	0	1	0	0	0	0	0	0	0	0	0	0	0	0
2635736	"R1"	1	0	0	0	0	0	intro	1	0	0	[4,1,4,3,2,4]	4	1	4	3	2	4	It helps provide information about the range and variability in the data	blank	A	E						1	0	0	0	0	0	0	0	1	1	0	0	0	0	0	0	0	0	0	0	0	0
2635738	"R1"	1	0	0	0	0	0	intro	1	0	0	[2,1,3,3,3,1]	2	1	3	3	3	1	I do not know	blank								0	0	0	0	0	0	0	0	0	0	0	0	0	0	0	0	0	0	0	0	0	0
2635779	"R1"	1	0	0	0	0	0	intro	1	0	0	[1,2,1,1,2,3]	1	2	1	1	2	3	The error bars shows standard deviation and where the error is in measurements.	blank	A	D						1	0	0	0	0	0	0	1	0	1	0	0	0	0	0	0	0	0	0	0	0	0
2635779	"R1"	1	0	0	0	0	0	intro	1	0	0	[1,3,2,1,1,4]	1	3	2	1	1	4	It shows the errors&#047;uncertainty in the measurements.	blank	C	F	A	C	B	A	B	0	1	0	0	0	0	0	0	0	0	1	0	1	0	0	0	0	0	1	0	0	0
2635782	"R1"	1	0	0	0	0	0	intro	1	0	0	[1,1,1,1,2,1]	1	1	1	1	2	1	Error bars help us visualize whther or not there is a significant statistical difference in the data sets.	blank	A	F						1	0	0	0	0	0	0	0	0	0	1	0	0	0	0	0	0	0	0	0	0	0
2635784	"R1"	1	0	0	0	0	0	intro	1	0	0	[1,1,2,3,1,2]	1	1	2	3	1	2	The error bars show that there is a certain amount of uncertainty in the values.	blank	A	F						1	0	0	0	0	0	0	0	0	0	1	0	0	0	0	0	0	0	0	0	0	0
2635795	"R1"	1	0	0	0	0	0	intro	1	0	0	[1,4,2,1,1,2]	1	4	2	1	1	2	The error bars show that the data may be uncertain, or marginal error.	blank	A	F						1	0	0	0	0	0	0	0	0	0	1	0	0	0	0	0	0	0	0	0	0	0
2635797	"R1"	1	0	0	0	0	0	intro	1	0	0	[2,2,2,4,4,4]	2	2	2	4	4	4	I do not know	blank	C	D						0	1	0	0	0	0	0	1	0	1	0	0	0	0	0	0	0	0	0	0	0	0
2635798	"R1"	1	0	0	0	0	0	intro	1	0	0	[3,1,4,3,2,1]	3	1	4	3	2	1	I do not know.	blank	A	F						1	0	0	0	0	0	0	0	0	0	1	0	0	0	0	0	0	0	0	0	0	0
2635806	"R1"	1	0	0	0	0	0	intro	1	0	0	[2,1,2,2,3,1]	2	1	2	2	3	1	the error bars show the ranges of each set of data so we are able to see if there is a significat difference between the two bar values.	blank	A	F						1	0	0	0	0	0	0	0	0	0	1	0	0	0	0	0	0	0	0	0	0	0
2635807	"R1"	1	0	0	0	0	0	intro	1	0	0	[1,2,2,2,1,1]	1	2	2	2	1	1	The error points describe the how varying the error in a measurement is.	blank	D	E						0	1	0	0	0	0	0	0	1	1	0	0	0	0	0	0	0	0	0	0	0	0
2635830	"R1"	1	0	0	0	0	0	intro	1	0	0	[1,1,2,1,2,2]	1	1	2	1	2	2	These error bars provide us with the standard deviation of the data. This represents how much variation there is between the data or values from the average of all of the data. This is beneficial to include on this graph to tell us how much variation there is in values despite not being able to see a visual spread.	blank	A	E						1	0	0	0	0	0	0	0	1	1	0	0	0	0	0	0	0	0	0	0	0	0
2635843	"R1"	1	0	0	0	0	0	intro	1	0	0	[2,1,1,1,1,1]	2	1	1	1	1	1	I do not know	blank	A	F						1	0	0	0	0	0	0	0	0	0	1	0	0	0	0	0	0	0	0	0	0	0
2635853	"R1"	1	0	0	0	0	0	intro	1	0	0	[2,1,4,1,2,1]	2	1	4	1	2	1	The error bars account for variation in the sample and represent uncertainty. The bars represent other possible values the bar could fall on and are longer when the data has more variation.	blank	A	F						1	0	0	0	0	0	0	0	0	0	1	0	0	0	0	0	0	0	0	0	0	0
2635854	"R1"	1	0	0	0	0	0	intro	1	0	0	[2,1,2,1,2,3]	2	1	2	1	2	3	Error bars indicate the estimated error in a measurement.	blank	D	E						0	1	0	0	0	0	0	0	1	1	0	0	0	0	0	0	0	0	0	0	0	0
2635856	"R1"	1	0	0	0	0	0	intro	1	0	0	[2,1,2,1,2,4]	2	1	2	1	2	4	Error bars are the graphical representation of variability in data.	blank	A	F						1	0	0	0	0	0	0	0	0	0	1	0	0	0	0	0	0	0	0	0	0	0
2635858	"R1"	1	0	0	0	0	0	intro	1	0	0	[1,1,1,2,1,1]	1	1	1	2	1	1	The error bars prvoide the estimated error in a measurement. In like terms, it represnets uncertainty in a value.	blank	A	F						1	0	0	0	0	0	0	0	0	0	1	0	0	0	0	0	0	0	0	0	0	0
2635860	"R1"	1	0	0	0	0	0	intro	1	0	0	[2,1,2,4,1,4]	2	1	2	4	1	4	The error bars are able to indicate whether the data is statistically significant or not.	blank	A	F						1	0	0	0	0	0	0	0	0	0	1	0	0	0	0	0	0	0	0	0	0	0
2635863	"R1"	1	0	0	0	0	0	intro	1	0	0	[2,1,2,1,2,1]	2	1	2	1	2	1	The error bars show how spread out the data is compared to the mean.	blank	A	F						1	0	0	0	0	0	0	0	0	0	1	0	0	0	0	0	0	0	0	0	0	0
2635864	"R1"	1	0	0	0	0	0	intro	1	0	0	[1,1,1,1,3,3]	1	1	1	1	3	3	Error bars show the variability amongst the data. For example, if the error bars are overlapping, as shown in the graph above, there is difference is not statistically significant, but if there was no overlap in the error bars, there would be a significant difference.	blank	A	F						1	0	0	0	0	0	0	0	0	0	1	0	0	0	0	0	0	0	0	0	0	0
2635929	"R1"	1	0	0	0	0	0	intro	1	0	0	[2,1,2,3,2,1]	2	1	2	3	2	1	They show the amount of variance (how spread out the values are) in each mean value&#047;set.	blank	G	E						0	0	0	1	0	0	0	0	1	1	0	0	0	0	0	0	0	0	0	0	0	0
2635993	"R1"	1	0	0	0	0	0	intro	1	0	0	[1,2,1,3,2,3]	1	2	1	3	2	3	They provide you with allowed amounts of whatever is being shown in the graph because either the information is unpredictable or unreiable to be 100% the same outcome everytime.	blank	A	E						1	0	0	0	0	0	0	0	1	1	0	0	0	0	0	0	0	0	0	0	0	0
2636255	"R1"	1	0	0	0	0	0	intro	1	0	0	[1,1,2,1,1,2]	1	1	2	1	1	2	i do not know	blank	A	F						1	0	0	0	0	0	0	0	0	0	1	0	0	0	0	0	0	0	0	0	0	0
2636290	"R1"	1	0	0	0	0	0	intro	1	0	0	[2,1,1,1,2,2]	2	1	1	1	2	2	To show the level of difference the score could be due to human error	blank								0	0	0	0	0	0	0	0	0	0	0	0	0	0	0	0	0	0	0	0	0	0
2636802	"R1"	1	0	0	0	0	0	intro	1	0	0	[1,2,1,2,1,2]	1	2	1	2	1	2	Error bars provide details about variation and predicted error in each set of data. It tells you how accurate the data is.	blank	A	F						1	0	0	0	0	0	0	0	0	0	1	0	0	0	0	0	0	0	0	0	0	0
2636902	"R1"	1	0	0	0	0	0	intro	1	0	0	[1,3,1,3,2,2]	1	3	1	3	2	2	It provides how accurate the data truly is. The bar represents the discrepency the graph could have in data value points.	blank	C	D						0	1	0	0	0	0	0	1	0	1	0	0	0	0	0	0	0	0	0	0	0	0
2636980	"R1"	1	0	0	0	0	0	intro	1	0	0	[1,1,1,2,2,1]	1	1	1	2	2	1	Error bars represent the estimated error in a measurment of data.	blank	B	F						1	0	0	0	0	0	0	0	0	0	1	0	0	0	0	0	0	0	0	0	0	0
2636998	"R1"	1	0	0	0	0	0	intro	1	0	0	[2,1,1,1,2,1]	2	1	1	1	2	1	It shows the minimum and maximum of the data with the middle (where the bar graph ends) being the mean of the data set.	blank	A	F						1	0	0	0	0	0	0	0	0	0	1	0	0	0	0	0	0	0	0	0	0	0
2637067	"R1"	1	0	0	0	0	0	intro	1	0	0	[2,1,2,3,2,1]	2	1	2	3	2	1	The yes error bar is smaller&#047;less of a range than the no error bar which shows how there is more variance in the no section.	blank								0	0	0	0	0	0	0	0	0	0	0	0	0	0	0	0	0	0	0	0	0	0
2637260	"R1"	1	0	0	0	0	0	intro	1	0	0	[1,3,2,3,2,3]	1	3	2	3	2	3	Error bars represent the variability in the data set. The bar graph shows only the mean of the values, the error bars show the variance of values within each set of data used to calculate the mean.	blank	A	F						1	0	0	0	0	0	0	0	0	0	1	0	0	0	0	0	0	0	0	0	0	0
2637288	"R1"	1	0	0	0	0	0	intro	1	0	0	[1,2,1,1,2,2]	1	2	1	1	2	2	i do not know	blank	A	F						1	0	0	0	0	0	0	0	0	0	1	0	0	0	0	0	0	0	0	0	0	0
2637727	"R1"	1	0	0	0	0	0	intro	1	0	0	[2,1,1,3,2,1]	2	1	1	3	2	1	The error bars take account for sampling error. This is because a sample is not take part in the whole population. Meaning that if you were to sample only 10% of the population, 90% is still unaccounted for. Therefore the error bars are there to show that the true percentage is in that range	blank	A	F						1	0	0	0	0	0	0	0	0	0	1	0	0	0	0	0	0	0	0	0	0	0
2638025	"R1"	1	0	0	0	0	0	intro	1	0	0	[1,2,1,2,2,2]	1	2	1	2	2	2	It shows the area in which there may be area, the value could go as high or low as that error bar.	blank	C	D						0	1	0	0	0	0	0	1	0	1	0	0	0	0	0	0	0	0	0	0	0	0
2638386	"R1"	1	0	0	0	0	0	intro	1	0	0	[1,1,2,3,2,1]	1	1	2	3	2	1	It represents the values that are above and below the fixed value of the bar graph.	blank	E	B						0	0	1	0	0	1	0	0	0	1	0	0	0	0	0	0	0	0	0	0	0	0
2639436	"R1"	1	0	0	0	0	0	intro	1	0	0	[1,1,2,1,2,4]	1	1	2	1	2	4	The bars represent the range of densitys of each lobster and the lines represent the mean.	blank	A	F						1	0	0	0	0	0	0	0	0	0	1	0	0	0	0	0	0	0	0	0	0	0
2639478	"R1"	1	0	0	0	0	0	intro	1	0	0	[1,1,1,3,2,1]	1	1	1	3	2	1	Basically it shows that lobsters that are in no fishing zone exhibit mroe variability because there are large and small lobsters whereas in the yes fishing zones all the larger lobsters are fished but the mid sized ones are left meaning there is less variability but also a lower mean.	blank								0	0	0	0	0	0	0	0	0	0	0	0	0	0	0	0	0	0	0	0	0	0
2639650	"R1"	1	0	0	0	0	0	intro	1	0	0	[2,3,2,1,4,1]	2	3	2	1	4	1	I don't know	blank								0	0	0	0	0	0	0	0	0	0	0	0	0	0	0	0	0	0	0	0	0	0
2639690	"R3"	0	0	1	0	0	0	upper	0	1	0	[2,1,2,1,2,3]	2	1	2	1	2	3	The error bars provide us with the information that since they overlap there is not significant difference between the two groups.	blank		A	A	["F"]	C	B	B	0	0	0	0	1	0	0	0	0	0	0	0	1	0	0	0	0	0	0	0	0	0
2640122	"R1"	1	0	0	0	0	0	intro	1	0	0	[4,3,2,1,4,1]	4	3	2	1	4	1	i do not know	blank								0	0	0	0	0	0	0	0	0	0	0	0	0	0	0	0	0	0	0	0	0	0
2640289	"R1"	1	0	0	0	0	0	upper	0	1	0	[2,1,1,2,2,2]	2	1	1	2	2	2	The error bars show the theoretical range that each of the data bars could fall into due to potential error in the measurement. For example, the error bar for catfish is showing that the true average for catfish could be anywhere from '7.5 to '17.5.	blank	G	A	B	F	D	B	B	0	0	0	1	1	0	0	0	0	0	0	0	0	1	0	0	0	0	0	0	0	1
2640581	"R3"	0	0	1	0	0	0	upper	0	1	0	[2,1,2,1,2,1]	2	1	2	1	2	1	Error bars provide information that the highest amount occurs on the very top of the bar, and a score occured on the very bottom.	blank	G	A	A	["F"]	C	A	B	0	0	0	1	1	0	0	0	0	0	0	0	1	0	0	0	0	0	0	0	0	0
2640685	"R1"	1	0	0	0	0	0	upper	0	1	0	[2,1,2,3,2,1]	2	1	2	3	2	1	The information the errror graphs show is the standard deviation, this shows the variablility. So in the example the bass would have less variability than the catfish does.	blank	C	A	A	C,F	D	B	B	0	1	0	0	1	0	0	0	0	0	0	0	1	0	0	0	0	0	0	0	0	0
2640753	CC	0	0	0	0	0	1	intro	1	0	0	[1,4,4,1,1,4]	1	4	4	1	1	4	I do not know	blank	A	A		D,F	B			1	0	0	0	1	0	0	0	0	0	0	0	0	0	0	0	0	0	0	0	0	0
2640754	CC	0	0	0	0	0	1	intro	1	0	0								the error bars show the spread of the data I believe, as the largest and smallest values are shown. (I think)	blank	A	A		H	E			1	0	0	0	1	0	0	0	0	0	0	0	0	0	0	0	0	0	0	0	0	0
2640757	CC	0	0	0	0	0	1	intro	1	0	0	[1,2,2,1,1,2]	1	2	2	1	1	2	i do not know	blank	A	A		F	B			1	0	0	0	1	0	0	0	0	0	0	0	0	0	0	0	0	0	0	0	0	1
2640759	CC	0	0	0	0	0	1	intro	1	0	0	[2,1,2,1,2,1]	2	1	2	1	2	1	i do not know	blank	A	A		C,F	C			1	0	0	0	1	0	0	0	0	0	0	0	0	0	0	0	0	0	0	0	0	0
2640759	CC	0	0	0	0	0	1	intro	1	0	0	[1,4,2,1,2,2]	1	4	2	1	2	2	i do not know	blank	B	A		C,F	B			1	0	0	0	1	0	0	0	0	0	0	0	0	0	0	0	0	0	0	0	0	0
2640760	CC	0	0	0	0	0	1	intro	1	0	0	[1,2,1,2,1,2]	1	2	1	2	1	2	I do not know.	blank	A	A						1	0	0	0	1	0	0	0	0	0	0	0	0	0	0	0	0	0	0	0	0	0
2640763	CC	0	0	0	0	0	1	intro	1	0	0	[2,1,1,1,2,1]	2	1	1	1	2	1	I do not know exactly what the error bars are representing.	blank	A	A		F	B			1	0	0	0	1	0	0	0	0	0	0	0	0	0	0	0	0	0	0	0	0	1
2640765	CC	0	0	0	0	0	1	intro	1	0	0	[1,2,1,2,2,2]	1	2	1	2	2	2	i do not know	blank								0	0	0	0	0	0	0	0	0	0	0	0	0	0	0	0	0	0	0	0	0	0
2640765	CC	0	0	0	0	0	1	intro	1	0	0	[1,2,1,1,2,2]	1	2	1	1	2	2	i do not know	blank								0	0	0	0	0	0	0	0	0	0	0	0	0	0	0	0	0	0	0	0	0	0
2640769	"R1"	1	0	0	0	0	0	upper	0	1	0	[1,1,4,1,2,1]	1	1	4	1	2	1	An error bar can represent the amount of error of a measurment within the data.	blank	C	A	A	B	B	A	B	0	1	0	0	1	0	0	0	0	0	0	0	1	0	0	0	0	1	0	0	0	0
2640855	"R1"	1	0	0	0	0	0	upper	0	1	0	[2,2,1,3,1,2]	2	2	1	3	1	2	error bars show the varibility of the data.	blank	C	A	B	F	C	A	B	0	1	0	0	1	0	0	0	0	0	0	0	0	1	0	0	0	0	0	0	0	1
2640939	"R1"	1	0	0	0	0	0	upper	0	1	0	[2,1,2,3,2,1]	2	1	2	3	2	1	It is my understanding that the error bars on the graph represent the variability between the data points.	blank								0	0	0	0	0	0	0	0	0	0	0	0	0	0	0	0	0	0	0	0	0	0
2640977	CC	0	0	0	0	0	1	intro	1	0	0	[2,4,2,1,2,1]	2	4	2	1	2	1	I think the error bars show how some of the data could have been skewed or in correct due to human or environment error	blank	C	B		F	D			0	1	0	0	0	1	0	0	0	1	0	0	0	0	0	0	0	0	0	0	0	1
2640991	CC	0	0	0	0	0	1	intro	1	0	0	[1,2,2,3,1,2]	1	2	2	3	1	2	It shows what the possiblity of the most the variable shows when they are compared with each other.	blank	A	A		F	D			1	0	0	0	1	0	0	0	0	0	0	0	0	0	0	0	0	0	0	0	0	1
2640996	CC	0	0	0	0	0	1	intro	1	0	0	[1,3,1,3,1,2]	1	3	1	3	1	2	I do not know	blank	G	A		F	E			0	0	0	1	1	0	0	0	0	0	0	0	0	0	0	0	0	0	0	0	0	1
2640996	CC	0	0	0	0	0	1	intro	1	0	0	[1,2,1,3,1,2]	1	2	1	3	1	2	I don't know.	blank	G	A		F	B			0	0	0	1	1	0	0	0	0	0	0	0	0	0	0	0	0	0	0	0	0	1
2640998	CC	0	0	0	0	0	1	intro	1	0	0	[1,4,3,1,2,1]	1	4	3	1	2	1	I do not know.	blank	C	E		D	E			0	1	0	0	0	0	0	0	1	1	0	0	0	0	0	0	0	0	0	1	0	0
2641001	CC	0	0	0	0	0	1	intro	1	0	0	[1,4,1,3,2,4]	1	4	1	3	2	4	Error bars represent all of the datasetx that do not match the average	blank	B	A		F	C			1	0	0	0	1	0	0	0	0	0	0	0	0	0	0	0	0	0	0	0	0	1
2641002	CC	0	0	0	0	0	1	intro	1	0	0	[1,2,1,2,1,2]	1	2	1	2	1	2	I do not know.	blank	A	A		B	B			1	0	0	0	1	0	0	0	0	0	0	0	0	0	0	0	0	1	0	0	0	0
2641003	CC	0	0	0	0	0	1	intro	1	0	0	[1,1,1,1,1,4]	1	1	1	1	1	4	i do not know	blank	C	A		F	D			0	1	0	0	1	0	0	0	0	0	0	0	0	0	0	0	0	0	0	0	0	1
2641004	CC	0	0	0	0	0	1	intro	1	0	0	[1,3,1,3,1,3]	1	3	1	3	1	3	I do not know	blank	B	E		D	E			1	0	0	0	0	0	0	0	1	1	0	0	0	0	0	0	0	0	0	1	0	0
2641006	CC	0	0	0	0	0	1	intro	1	0	0	[1,2,1,1,1,3]	1	2	1	1	1	3	I do not know.	blank	C	B		F	B			0	1	0	0	0	1	0	0	0	1	0	0	0	0	0	0	0	0	0	0	0	1
2641008	CC	0	0	0	0	0	1	intro	1	0	0	[1,1,1,2,1,2]	1	1	1	2	1	2	The error bars seem to show the standard deviation between the actual raw data versus the calculated ideal data.	blank	A	A		G	B			1	0	0	0	1	0	0	0	0	0	0	0	0	0	0	0	0	0	0	0	0	0
2641009	CC	0	0	0	0	0	1	intro	1	0	0	[1,1,1,3,2,2]	1	1	1	3	2	2	They provide the &#034;room for difference&#034; in a sense. What I mean is that the lines help to demonstrate that those who fall into in a single category, such as those who fell into the &#034;no&#034; group, could have their date range between the values contained within the line. For example, the &#034;no&#034; bar on the graph shown is saying that &#034;Those who answered no had a number va…	blank	C	B		B,F	D			0	1	0	0	0	1	0	0	0	1	0	0	0	0	0	0	0	0	0	0	0	0
2641010	CC	0	0	0	0	0	1	intro	1	0	0	[1,2,1,1,1,3]	1	2	1	1	1	3	I do not know	blank	A	A		D	B			1	0	0	0	1	0	0	0	0	0	0	0	0	0	0	0	0	0	0	1	0	0
2641011	CC	0	0	0	0	0	1	intro	1	0	0	[1,2,2,3,2,3]	1	2	2	3	2	3	The error bar shows the outliers that has a value way off from the average. This value can likely increase the mean and cause an error.	blank	C	E		B	B			0	1	0	0	0	0	0	0	1	1	0	0	0	0	0	0	0	1	0	0	0	0
2641012	CC	0	0	0	0	0	1	intro	1	0	0	[1,2,1,1,2,2]	1	2	1	1	2	2	The error bars describe the possibility of standard deviation in the data set.	blank								0	0	0	0	0	0	0	0	0	0	0	0	0	0	0	0	0	0	0	0	0	0
2641013	CC	0	0	0	0	0	1	intro	1	0	0	[1,4,1,1,4,4]	1	4	1	1	4	4	I do not know	blank	C	A		B	B			0	1	0	0	1	0	0	0	0	0	0	0	0	0	0	0	0	1	0	0	0	0
2641014	CC	0	0	0	0	0	1	intro	1	0	0	[1,2,1,1,1,2]	1	2	1	1	1	2	I dont know. The bars i completely understand but whats with the black line things, thats whats throwing me off	blank		D		F	B			0	0	0	0	0	0	0	1	0	1	0	0	0	0	0	0	0	0	0	0	0	1
2641015	CC	0	0	0	0	0	1	intro	1	0	0	[1,4,4,1,1,2]	1	4	4	1	1	2	I do not know.	blank	A	A		D	E			1	0	0	0	1	0	0	0	0	0	0	0	0	0	0	0	0	0	0	1	0	0
2641016	CC	0	0	0	0	0	1	intro	1	0	0	[2,1,2,1,2,1]	2	1	2	1	2	1	Error bars represent the amount uncertainty or the amount of potential error in gathering&#047;displaying data.	blank	A	B		F	B			1	0	0	0	0	1	0	0	0	1	0	0	0	0	0	0	0	0	0	0	0	1
2641017	CC	0	0	0	0	0	1	intro	1	0	0	[1,1,1,3,2,1]	1	1	1	3	2	1	I do not know.	blank	B	B		F	C			1	0	0	0	0	1	0	0	0	1	0	0	0	0	0	0	0	0	0	0	0	1
2641018	CC	0	0	0	0	0	1	intro	1	0	0	[1,1,1,1,2,2]	1	1	1	1	2	2	The error bar shows the uncertanty in a value.	blank	D	A		F	B			0	1	0	0	1	0	0	0	0	0	0	0	0	0	0	0	0	0	0	0	0	1
2641019	CC	0	0	0	0	0	1	intro	1	0	0	[1,2,1,2,1,2]	1	2	1	2	1	2	It shows that the precentage of error for both data sets could be equal or inequal based on the actual information.	blank	F	A		F	B			0	0	1	0	1	0	0	0	0	0	0	0	0	0	0	0	0	0	0	0	0	1
2641020	CC	0	0	0	0	0	1	intro	1	0	0	[1,4,3,1,2,2]	1	4	3	1	2	2	I do not know	blank	A	A		F	B			1	0	0	0	1	0	0	0	0	0	0	0	0	0	0	0	0	0	0	0	0	1
2641020	CC	0	0	0	0	0	1	intro	1	0	0	[1,3,1,2,1,2]	1	3	1	2	1	2	I do not know	blank	B	A		F	C			1	0	0	0	1	0	0	0	0	0	0	0	0	0	0	0	0	0	0	0	0	1
2641022	CC	0	0	0	0	0	1	intro	1	0	0	[1,4,2,1,2,2]	1	4	2	1	2	2	I do not know	blank	D	A		F	B			0	1	0	0	1	0	0	0	0	0	0	0	0	0	0	0	0	0	0	0	0	1
2641023	CC	0	0	0	0	0	1	intro	1	0	0	[1,3,1,2,1,2]	1	3	1	2	1	2	I don't know	blank	E	A		C	D			0	0	1	0	1	0	0	0	0	0	0	0	0	0	0	0	0	0	1	0	0	0
2641028	CC	0	0	0	0	0	1	intro	1	0	0	[1,4,2,1,2,4]	1	4	2	1	2	4	the margin of error?? Not completely sure.	blank	C	A		F	C			0	1	0	0	1	0	0	0	0	0	0	0	0	0	0	0	0	0	0	0	0	1
2641029	CC	0	0	0	0	0	1	intro	1	0	0	[3,1,2,3,1,1]	3	1	2	3	1	1	Error bars presumably the net error in calculation	blank	A	A		B	E			1	0	0	0	1	0	0	0	0	0	0	0	0	0	0	0	0	1	0	0	0	0
2641033	CC	0	0	0	0	0	1	intro	1	0	0	[2,1,1,1,2,1]	2	1	1	1	2	1	I believe they provide a minimum and maximum	blank	C	A		F	B			0	1	0	0	1	0	0	0	0	0	0	0	0	0	0	0	0	0	0	0	0	1
2641261	"R1"	1	0	0	0	0	0	upper	0	1	0	[2,1,1,1,2,2]	2	1	1	1	2	2	the errors bars of this graph shown are used to show the estimated error of the researchers measurements.	blank	G	A	A	F	B	B	B	0	0	0	1	1	0	0	0	0	0	0	0	1	0	0	0	0	0	0	0	0	1
2641334	"R1"	1	0	0	0	0	0	upper	0	1	0	[1,4,2,1,2,2]	1	4	2	1	2	2	Error bars allows us to see how accurate in value our bars are because the smaller the error bar the more close it is to its actual value as opposed to a larger one. Meaning, there's less variation to account for.	blank	C	A	A	B	B	A	B	0	1	0	0	1	0	0	0	0	0	0	0	1	0	0	0	0	1	0	0	0	0
2642002	Tech-2Y	0	0	0	0	0	1	intro	1	0	0	[1,2,1,3,1,2]	1	2	1	3	1	2	The error bars tell us the standard deviation of the mean shown based on the amount of outliers in the data.	blank	D	F	A	F	B	A	B	0	1	0	0	0	0	0	0	0	0	1	0	1	0	0	0	0	0	0	0	0	1
2642245	"R1"	1	0	0	0	0	0	intro	1	0	0	[1,1,2,3,1,2]	1	1	2	3	1	2	Error bars provide the standard deviation or variation within each category&#047;bar they're added to. They are a way to represent the variation in a graph.	blank	G	C	A	F	D	B	B	0	0	0	1	0	0	1	0	0	1	0	0	1	0	0	0	0	0	0	0	0	1
2643100	"R1"	1	0	0	0	0	0	intro	1	0	0	[2,3,1,3,2,3]	2	3	1	3	2	3	The error bars show the uncertainty in the mean values for each category.	blank								0	0	0	0	0	0	0	0	0	0	0	0	0	0	0	0	0	0	0	0	0	0
2643626	"R2"	0	1	0	0	0	0	intro	1	0	0	[1,2,1,3,1,4]	1	2	1	3	1	4	With these error bars, I feel that we can accurately see that the yes has less of a margin for error but a lower mean, whereas the no has a wider margin for error but a higher mean.	blank								0	0	0	0	0	0	0	0	0	0	0	0	0	0	0	0	0	0	0	0	0	0
2643798	"R1"	1	0	0	0	0	0	intro	1	0	0	[1,2,2,3,1,2]	1	2	2	3	1	2	Error bars are responsible for showing the distribution of data when the x-axis is categorical rather than numerical. Error bars are particularly helpful when dealing with categorical bar graphs, such as the one shown above.	blank	C	D	A	B,F	D	B	B	0	1	0	0	0	0	0	1	0	1	0	0	1	0	0	0	0	0	0	0	0	0
2644347	"R1"	1	0	0	0	0	0	intro	1	0	0	[1,2,1,3,1,2]	1	2	1	3	1	2	The error bars provide us with data range and some variation. It can tell us standard deviation of a bar.	blank	D	A	A	D	A	A	B	0	1	0	0	1	0	0	0	0	0	0	0	1	0	0	0	0	0	0	1	0	0
2644378	"R1"	1	0	0	0	0	0	intro	1	0	0	[1,2,1,3,1,2]	1	2	1	3	1	2	The error bars below represent the range of data points within each category of natural v. urban. Whereas the actual bars represent the mean.	blank	D	G	B	F	C	B	B	0	1	0	0	0	0	0	0	0	0	0	1	0	1	0	0	0	0	0	0	0	1
2644625	"R2"	0	1	0	0	0	0	intro	1	0	0	[1,1,2,1,2,1]	1	1	2	1	2	1	The error bars (also known as the standard deviation) show how precise each data represented in each bar is.	blank	B	E	A	G		D	B	1	0	0	0	0	0	0	0	1	1	0	0	1	0	0	0	0	0	0	0	0	0
2644772	"R2"	0	1	0	0	0	0	intro	1	0	0	[1,1,1,2,2,2]	1	1	1	2	2	2	The error bars on the graph show the confidence in the graph. The larger error bars on a graph, the less confidence in the data. They are based on deviation from the mean.	blank	B	D	A	F		E	A	1	0	0	0	0	0	0	1	0	1	0	0	1	0	0	0	0	0	0	0	0	1
2644780	"R2"	0	1	0	0	0	0	intro	1	0	0	[1,2,2,1,1,1]	1	2	2	1	1	1	The bars show that there could be data that ends up in those other areas	blank	B	B	A	B		D	A	1	0	0	0	0	1	0	0	0	1	0	0	1	0	0	0	0	1	0	0	0	0
2645018	Tech-2Y	0	0	0	0	0	1	intro	1	0	0	[1,4,2,1,1,1]	1	4	2	1	1	1	its a box and wisker chart, errors bar indicate values outside of the standard diviation	blank	D	A	D	F	C	A	B	0	1	0	0	1	0	0	0	0	0	0	0	0	0	0	1	0	0	0	0	0	1
2645057	"R2"	0	1	0	0	0	0	intro	1	0	0	[3,1,2,1,2,2]	3	1	2	1	2	2	it shows range for acuracy in making predictions	blank	D	C	A	F		C	A	0	1	0	0	0	0	1	0	0	1	0	0	1	0	0	0	0	0	0	0	0	1
2645339	Tech-2Y	0	0	0	0	0	1	intro	1	0	0	[2,1,2,3,2,1]	2	1	2	3	2	1	error bars show the veriation in data, the lowest and highest values. While the colored bar shows the mean vaules in order to simplify and make sence of the data.	blank	B	C	E	H	B	C	B	1	0	0	0	0	0	1	0	0	1	0	0	0	0	0	0	0	0	0	0	0	0
2645869	"R2"	0	1	0	0	0	0	intro	1	0	0	[2,1,1,3,1,1]	2	1	1	3	1	1	The error bars provide you with the range of error&#047;variability for the data value.	blank	B	A	A	B		C	A	1	0	0	0	1	0	0	0	0	0	0	0	1	0	0	0	0	1	0	0	0	0
2645870	"R2"	0	1	0	0	0	0	intro	1	0	0	[2,1,2,1,2,1]	2	1	2	1	2	1	I do not know.	blank								0	0	0	0	0	0	0	0	0	0	0	0	0	0	0	0	0	0	0	0	0	0
2646134	"R2"	0	1	0	0	0	0	intro	1	0	0	[4,1,2,1,2,1]	4	1	2	1	2	1	Average and standard deviation	blank								0	0	0	0	0	0	0	0	0	0	0	0	0	0	0	0	0	0	0	0	0	0
2647781	"R2"	0	1	0	0	0	0	intro	1	0	0	[2,1,4,1,1,4]	2	1	4	1	1	4	I dont know	blank								0	0	0	0	0	0	0	0	0	0	0	0	0	0	0	0	0	0	0	0	0	0
2647889	"R1"	1	0	0	0	0	0	intro	1	0	0	[1,2,1,3,1,3]	1	2	1	3	1	3	The error bars represent variation that may have occured while producing the data.	blank	E	F	A	F	B	B	B	0	0	1	0	0	0	0	0	0	0	1	0	1	0	0	0	0	0	0	0	0	1
2651759	"R3"	0	0	1	0	0	0	upper	0	1	0	[1,1,1,3,2,3]	1	1	1	3	2	3	Error bars on a bar graph provide a visual representation of the variability or uncertainty associated with the data points. However, these are not labeled so it is unknown is they refer to a CI, SD, SE, or range. This makes it impossible to determine what is being communicated in the graph	blank	G	D	D	F	A	A	B	0	0	0	1	0	0	0	1	0	1	0	0	0	0	0	1	0	0	0	0	0	1
2651904	"R3"	0	0	1	0	0	0	upper	0	1	0	[2,1,3,4,2,4]	2	1	3	4	2	4	The error bars depict the uncertainty in the data set	blank		A	A	C	B	C	B	0	0	0	0	1	0	0	0	0	0	0	0	1	0	0	0	0	0	1	0	0	0
2652062	"R3"	0	0	1	0	0	0	upper	0	1	0	[1,2,1,2,1,2]	1	2	1	2	1	2	Error bars show that catfish and bass have higher variations&#047;uncertainty than what thedata provides.Catfish have variable rates- that max out around 18 and bass have variable amounts that max out around 15.	blank	E	A		F	C	B	B	0	0	1	0	1	0	0	0	0	0	0	0	0	0	0	0	0	0	0	0	0	1
2653442	"R1"	1	0	0	0	0	0	upper	0	1	0	[1,1,2,3,2,4]	1	1	2	3	2	4	The error bars indicate the variability of the data such as standard deviation or standard error from the mean.	blank	G	D	A	B	D	A	B	0	0	0	1	0	0	0	1	0	1	0	0	1	0	0	0	0	1	0	0	0	0
2654243	Masters	0	0	0	1	0	0	upper	0	1	0	[1,2,1,1,2,1]	1	2	1	1	2	1	Error bars represent variation in the results of the data.	blank	E	C	A	F	C	B	B	0	0	1	0	0	0	1	0	0	1	0	0	1	0	0	0	0	0	0	0	0	1
2654506	"R3"	0	0	1	0	0	0	upper	0	1	0	[2,1,2,2,2,1]	2	1	2	2	2	1	The error bars show the variability in each species. It lets you know how the raw data compares to the average	blank	E	C	A	F	C	B	B	0	0	1	0	0	0	1	0	0	1	0	0	1	0	0	0	0	0	0	0	0	1
2655207	"R1"	1	0	0	0	0	0	upper	0	1	0	[2,1,4,1,2,1]	2	1	4	1	2	1	The error bars allow for accounting a more&#047;less quantificaiton of the each variable.	blank	E	D	A	B	D	B	B	0	0	1	0	0	0	0	1	0	1	0	0	1	0	0	0	0	1	0	0	0	0
2657442	CC	0	0	0	0	0	1	intro	1	0	0	[1,3,2,3,2,3]	1	3	2	3	2	3	The error bars show the potential range for possible data points. In this graph for yes, the actual value on the y-axis could be anywhere from 0 to 60 because of error, even though the graph is labeled at around 30. For no, the actual value on the y-axis could be anywhere from around 15 to 60, even though the graph is labeled at around 35.	blank	B	A		B,F	E			1	0	0	0	1	0	0	0	0	0	0	0	0	0	0	0	0	0	0	0	0	0
2657444	CC	0	0	0	0	0	1	intro	1	0	0	[1,1,4,1,2,2]	1	1	4	1	2	2	it is used to measure a uncertaintity in a reported measurment	blank	B	A		D	B			1	0	0	0	1	0	0	0	0	0	0	0	0	0	0	0	0	0	0	1	0	0
2657620	"R1"	1	0	0	0	0	0	upper	0	1	0	[2,1,2,1,2,1]	2	1	2	1	2	1	An error bar is a line through a point on a graph, parallel to one of the&#013;&#010;axes, which represents the variability of data, the uncertainty, or error&#013;&#010;of the corresponding coordinate of the point. For the bar representing &#034;No&#034;, there is less possible uncertainty or error than &#034;yes&#034; bar	blank	F	D	A	F	C	B	A	0	0	1	0	0	0	0	1	0	1	0	0	1	0	0	0	0	0	0	0	0	1
2658650	"R3"	0	0	1	0	0	0	upper	0	1	0	[1,3,2,3,2,3]	1	3	2	3	2	3	I do not know	blank	C	A	B	D	A	A	B	0	1	0	0	1	0	0	0	0	0	0	0	0	1	0	0	0	0	0	1	0	0
2658967	"R3"	0	0	1	0	0	0	upper	0	1	0	[1,3,2,3,1,2]	1	3	2	3	1	2	I do not know	blank	C	A	B	H	C	B	B	0	1	0	0	1	0	0	0	0	0	0	0	0	1	0	0	0	0	0	0	0	0
2658978	"R1"	1	0	0	0	0	0	intro	1	0	0	[2,4,2,1,1,1]	2	4	2	1	1	1	I do not know.	blank	B	A		F	C			1	0	0	0	1	0	0	0	0	0	0	0	0	0	0	0	0	0	0	0	0	1
2658987	"R1"	1	0	0	0	0	0	intro	1	0	0	[1,2,1,3,1,3]	1	2	1	3	1	3	Error bars can give researchers information about experimented results. An example would be the orange bars being accurate results, while the error bars are experimented results that aren't close to the true accurate value.	blank	D	A		B	B			0	1	0	0	1	0	0	0	0	0	0	0	0	0	0	0	0	1	0	0	0	0
2658990	"R1"	1	0	0	0	0	0	intro	1	0	0	[1,3,1,1,1,3]	1	3	1	1	1	3	i do not know	blank	D	A		C	C			0	1	0	0	1	0	0	0	0	0	0	0	0	0	0	0	0	0	1	0	0	0
2658991	"R1"	1	0	0	0	0	0	intro	1	0	0	[1,2,1,4,4,2]	1	2	1	4	4	2	i dont know	blank	D	D		D	B			0	1	0	0	0	0	0	1	0	1	0	0	0	0	0	0	0	0	0	1	0	0
2658992	"R1"	1	0	0	0	0	0	intro	1	0	0	[2,1,1,1,2,1]	2	1	1	1	2	1	I do not know	blank	D	A		C	D			0	1	0	0	1	0	0	0	0	0	0	0	0	0	0	0	0	0	1	0	0	0
2658994	"R1"	1	0	0	0	0	0	intro	1	0	0	[2,1,2,1,2,1]	2	1	2	1	2	1	I do not know	blank	B	C		F	C			1	0	0	0	0	0	1	0	0	1	0	0	0	0	0	0	0	0	0	0	0	1
2658997	"R1"	1	0	0	0	0	0	intro	1	0	0	[1,4,1,2,2,4]	1	4	1	2	2	4	I do not know.	blank	B	A		B	B			1	0	0	0	1	0	0	0	0	0	0	0	0	0	0	0	0	1	0	0	0	0
2658998	"R1"	1	0	0	0	0	0	intro	1	0	0	[1,3,2,4,1,2]	1	3	2	4	1	2	I do not know.	blank								0	0	0	0	0	0	0	0	0	0	0	0	0	0	0	0	0	0	0	0	0	0
2658999	"R1"	1	0	0	0	0	0	intro	1	0	0	[1,2,1,1,2,1]	1	2	1	1	2	1	I do not know.	blank	D	A			D			0	1	0	0	1	0	0	0	0	0	0	0	0	0	0	0	0	0	0	0	0	0
2659000	"R1"	1	0	0	0	0	0	intro	1	0	0	[1,2,1,1,1,2]	1	2	1	1	1	2	I do not know.	blank	E	A		B,D	C			0	0	1	0	1	0	0	0	0	0	0	0	0	0	0	0	0	0	0	0	0	0
2659001	"R1"	1	0	0	0	0	0	intro	1	0	0								The error bars show the areas where there could be data points. Where the top of the orange bar sits is calculated from standard deviation, and the error bars show the deviation from the number that is calculated.	blank	D	A		F	C			0	1	0	0	1	0	0	0	0	0	0	0	0	0	0	0	0	0	0	0	0	1
2659003	"R1"	1	0	0	0	0	0	intro	1	0	0	[1,2,1,2,1,2]	1	2	1	2	1	2	I do not know	blank	C	D		F	D			0	1	0	0	0	0	0	1	0	1	0	0	0	0	0	0	0	0	0	0	0	1
2659004	"R1"	1	0	0	0	0	0	intro	1	0	0	[1,2,1,1,1,2]	1	2	1	1	1	2	I do not know	blank	B	A		F	D			1	0	0	0	1	0	0	0	0	0	0	0	0	0	0	0	0	0	0	0	0	1
2659007	"R1"	1	0	0	0	0	0	intro	1	0	0	[1,3,4,2,1,4]	1	3	4	2	1	4	I do not know	blank	B	A		F	D			1	0	0	0	1	0	0	0	0	0	0	0	0	0	0	0	0	0	0	0	0	1
2659018	"R1"	1	0	0	0	0	0	intro	1	0	0	[1,4,2,2,2,1]	1	4	2	2	2	1	I do not know	blank	B	A		D,F	C			1	0	0	0	1	0	0	0	0	0	0	0	0	0	0	0	0	0	0	0	0	0
2659025	"R1"	1	0	0	0	0	0	intro	1	0	0	[1,2,1,2,1,3]	1	2	1	2	1	3	The error bars show the full range of the graph it might be if something in the math or colelction of data may be wrong.	blank		A		H	E			0	0	0	0	1	0	0	0	0	0	0	0	0	0	0	0	0	0	0	0	0	0
2665611	"R3"	0	0	1	0	0	0	intro	1	0	0	[1,2,2,2,1,2]	1	2	2	2	1	2	It shows the error that was present within the averages.	blank	C	A	B	["H"]	D	C	B	0	1	0	0	1	0	0	0	0	0	0	0	0	1	0	0	0	0	0	0	0	0
2668102	"R3"	0	0	1	0	0	0	upper	0	1	0	[4,4,1,4,2,2]	4	4	1	4	2	2	stdev	blank		A	E	H	E	C	C	0	0	0	0	1	0	0	0	0	0	0	0	0	0	0	0	0	0	0	0	0	0
2668459	"R3"	0	0	1	0	0	0	upper	0	1	0	[2,1,2,1,2,3]	2	1	2	1	2	3	the error bars I believe allow the graph to show the error of percentage that could be in the data.	blank	G	A	A	C,F	D	A	B	0	0	0	1	1	0	0	0	0	0	0	0	1	0	0	0	0	0	0	0	0	0
2671351	"R1"	1	0	0	0	0	0	intro	1	0	0	[3,1,3,3,3,2]	3	1	3	3	3	2	The error bars provide you with an estimation of how accurate the data is. Any range within those bars is likely to be the actual range based off the data we collected. In other words, there is a chance that the data could be off by that amount.	blank	C	E	A	F	C	B	B	0	1	0	0	0	0	0	0	1	1	0	0	1	0	0	0	0	0	0	0	0	1
2675646	"R2"	0	1	0	0	0	0	intro	1	0	0	[2,1,1,1,2,4]	2	1	1	1	2	4	I don't know	blank								0	0	0	0	0	0	0	0	0	0	0	0	0	0	0	0	0	0	0	0	0	0
2676602	"R3"	0	0	1	0	0	0	upper	0	1	0	[1,1,1,3,1,1]	1	1	1	3	1	1	The error bars shows a range of uncertainty in the data.	blank		A	A	C	B	B	B	0	0	0	0	1	0	0	0	0	0	0	0	1	0	0	0	0	0	1	0	0	0
2677559	Tech-2Y	0	0	0	0	0	1	intro	1	0	0	[1,1,2,1,1,1]	1	1	2	1	1	1	the line bars tells us the minimum and maximum while the bar shows us the median of the data.	blank	G	C	B	F,G	C	A	B	0	0	0	1	0	0	1	0	0	1	0	0	0	1	0	0	0	0	0	0	0	0
2679411	"R2"	0	1	0	0	0	0	intro	1	0	0	[1,1,1,3,2,2]	1	1	1	3	2	2	I do not know because they didn't provide any titles to the x-axis and y-axis	blank								0	0	0	0	0	0	0	0	0	0	0	0	0	0	0	0	0	0	0	0	0	0
2680631	"R2"	0	1	0	0	0	0	intro	1	0	0	[1,3,2,3,1,2]	1	3	2	3	1	2	how spread the data are&#013;&#010;	blank	C	F	A	C	B	A	B	0	1	0	0	0	0	0	0	0	0	1	0	1	0	0	0	0	0	1	0	0	0
2682307	"R3"	0	0	1	0	0	0	upper	0	1	0	[1,1,2,3,1,2]	1	1	2	3	1	2	they show the show the standard deviation	blank	G	A	A	["C"]	C	A	B	0	0	0	1	1	0	0	0	0	0	0	0	1	0	0	0	0	0	0	0	0	0
2682918	"R3"	0	0	1	0	0	0	upper	0	1	0	[2,1,1,3,2,2]	2	1	1	3	2	2	Errors bars show variability of data to indicate there are some errors&#047;uncertainty from the data. It can show how precise their measurements were.	blank	G	A	A	["F"]	D	B	B	0	0	0	1	1	0	0	0	0	0	0	0	1	0	0	0	0	0	0	0	0	0
2683047	"R3"	0	0	1	0	0	0	upper	0	1	0	[1,1,3,2,2,1]	1	1	3	2	2	1	I do not know	blank	G	A	A	["F"]	D	B	B	0	0	0	1	1	0	0	0	0	0	0	0	1	0	0	0	0	0	0	0	0	0
2683133	"R3"	0	0	1	0	0	0	upper	0	1	0	[2,1,2,2,2,1]	2	1	2	2	2	1	The error bars show us that there really isn't much difference between the two bars. There is a lot of overlap and the differences are not significant.	blank	G	A	A	["F"]	C	B	B	0	0	0	1	1	0	0	0	0	0	0	0	1	0	0	0	0	0	0	0	0	0
2684428	Masters	0	0	0	1	0	0	nonmajor	0	0	1	[1,2,1,4,2,4]	1	2	1	4	2	4	The error bars indicate the range of possible values or degree of precision, or the accuracy of the measurments.	blank	E	E	C	F	B	A		0	0	1	0	0	0	0	0	1	1	0	0	0	0	1	0	0	0	0	0	0	1
2684452	Masters	0	0	0	1	0	0	nonmajor	0	0	1	[2,1,1,3,1,1]	2	1	1	3	1	1	I do not know.	blank	C	E	C	D, H	B	A		0	1	0	0	0	0	0	0	1	1	0	0	0	0	1	0	0	0	0	0	0	0
2684453	Masters	0	0	0	1	0	0	nonmajor	0	0	1	[1,3,1,3,1,3]	1	3	1	3	1	3	There was more uncertainty in the urban measurements.	blank	G	E	C	H	E	A		0	0	0	1	0	0	0	0	1	1	0	0	0	0	1	0	0	0	0	0	0	0
2684527	Masters	0	0	0	1	0	0	nonmajor	0	0	1	[1,3,2,3,1,3]	1	3	2	3	1	3	the error bars indicate the lack of variability in the data presented	blank								0	0	0	0	0	0	0	0	0	0	0	0	0	0	0	0	0	0	0	0	0	0
2684530	Masters	0	0	0	1	0	0	nonmajor	0	0	1	[1,2,1,3,1,2]	1	2	1	3	1	2	They show the estimated error in measurement	blank	E	E	C	F	C	A		0	0	1	0	0	0	0	0	1	1	0	0	0	0	1	0	0	0	0	0	0	1
2684587	Masters	0	0	0	1	0	0	nonmajor	0	0	1	[2,1,2,1,2,1]	2	1	2	1	2	1	The error bar, as far as I know it, represents the degree of uncertainty within the given value and is used to convey the variation of the data.	blank								0	0	0	0	0	0	0	0	0	0	0	0	0	0	0	0	0	0	0	0	0	0
2684620	Masters	0	0	0	1	0	0	nonmajor	0	0	1	[1,4,2,2,2,4]	1	4	2	2	2	4	It seems like the urban measurement is more prone to errors as the error bar is greater than the natural measurment.	blank	D	D	C	F	B	A		0	1	0	0	0	0	0	1	0	1	0	0	0	0	1	0	0	0	0	0	0	1
2684726	Masters	0	0	0	1	0	0	nonmajor	0	0	1	[1,4,4,3,2,3]	1	4	4	3	2	3	i do not know	blank								0	0	0	0	0	0	0	0	0	0	0	0	0	0	0	0	0	0	0	0	0	0
2684745	Masters	0	0	0	1	0	0	nonmajor	0	0	1	[1,2,1,1,4,3]	1	2	1	1	4	3	I do not know.	blank	G	D	D	A, B	D	A		0	0	0	1	0	0	0	1	0	1	0	0	0	0	0	1	0	0	0	0	0	0
2684761	Masters	0	0	0	1	0	0	nonmajor	0	0	1	[1,1,1,3,1,2]	1	1	1	3	1	2	it shows that due to error margins, there is a low possibility that natural may actually be a larger average than urban, but it may also be smaller than it is shown presently. Same with urban, though those bars are more likely to indicate it being larger than natural either way	blank	G	D	C	F	B	A		0	0	0	1	0	0	0	1	0	1	0	0	0	0	1	0	0	0	0	0	0	1
2685046	Masters	0	0	0	1	0	0	nonmajor	0	0	1								An error bar is a line through a point on a graph, parallel to one of the axes, which represents the uncertainty or variation of the corresponding coordinate of the point. Oftentimes they represent standard deviation of a data set. When standard deviation errors bars overlap quite a bit, it's a clue that the difference is not statistically significant, just like in this bar graph here. The bar gr…	blank								0	0	0	0	0	0	0	0	0	0	0	0	0	0	0	0	0	0	0	0	0	0
2690157	PUI	0	0	0	0	1	0	intro	1	0	0	[1,1,2,1,2,2]	1	1	2	1	2	2	The error that could have occured in the data.	blank	A	D	A	F	B	B	B	1	0	0	0	0	0	0	1	0	1	0	0	1	0	0	0	0	0	0	0	0	1
2690628	Tech-2Y	0	0	0	0	0	1	intro	1	0	0	[1,1,2,1,2,3]	1	1	2	1	2	3	The error bars show the margin of error within each graph cooordinate. Error bars show us where the uncertainty is between each point.	blank	G	A	B	C,D,F	C	B	B	0	0	0	1	1	0	0	0	0	0	0	0	0	1	0	0	0	0	0	0	0	0
2690646	Tech-2Y	0	0	0	0	0	1	intro	1	0	0	[2,4,2,1,4,4]	2	4	2	1	4	4	I do not know.	blank	B	G	B	F	E	B	B	1	0	0	0	0	0	0	0	0	0	0	1	0	1	0	0	0	0	0	0	0	1
2690807	Tech-2Y	0	0	0	0	0	1	intro	1	0	0	[1,1,1,1,1,1]	1	1	1	1	1	1	I do not know	blank	A	A	B	F	E	B	B	1	0	0	0	1	0	0	0	0	0	0	0	0	1	0	0	0	0	0	0	0	1
2691090	Tech-2Y	0	0	0	0	0	1	intro	1	0	0	[2,1,2,1,2,4]	2	1	2	1	2	4	they show the differneces between the highest level for catfish and for bass	blank	C	G	A	F	D	C	B	0	1	0	0	0	0	0	0	0	0	0	1	1	0	0	0	0	0	0	0	0	1
2691417	Tech-2Y	0	0	0	0	0	1	intro	1	0	0	[1,1,1,1,1,1]	1	1	1	1	1	1	I do not know.	blank	G	G	B	B	C	B	A	0	0	0	1	0	0	0	0	0	0	0	1	0	1	0	0	0	1	0	0	0	0
2691453	Tech-2Y	0	0	0	0	0	1	intro	1	0	0	[1,2,1,1,1,2]	1	2	1	1	1	2	I do not know.	blank	G	F	A	C	B	C	B	0	0	0	1	0	0	0	0	0	0	1	0	1	0	0	0	0	0	1	0	0	0
2691482	Tech-2Y	0	0	0	0	0	1	intro	1	0	0	[1,2,2,2,1,2]	1	2	2	2	1	2	I do not know	blank	A	G	A	F	C	C	B	1	0	0	0	0	0	0	0	0	0	0	1	1	0	0	0	0	0	0	0	0	1
2691487	Masters	0	0	0	1	0	0	upper	0	1	0	[1,4,2,2,2,1]	1	4	2	2	2	1	The error bars show any extremes on each side or outliers	blank	G	A	B	D,F	D	B	B	0	0	0	1	1	0	0	0	0	0	0	0	0	1	0	0	0	0	0	0	0	0
2691490	Masters	0	0	0	1	0	0	upper	0	1	0	[3,1,1,3,3,1]	3	1	1	3	3	1	its not significant	blank	G	B	A	F	C		B	0	0	0	1	0	1	0	0	0	1	0	0	1	0	0	0	0	0	0	0	0	1
2691521	Tech-2Y	0	0	0	0	0	1	intro	1	0	0	[1,2,1,3,1,2]	1	2	1	3	1	2	Shows how closely grouped the data points are around the value pictured as the mean column	blank	E	A	A	F	D	A	B	0	0	1	0	1	0	0	0	0	0	0	0	1	0	0	0	0	0	0	0	0	1
2691539	Tech-2Y	0	0	0	0	0	1	intro	1	0	0	[1,1,2,1,2,1]	1	1	2	1	2	1	The far the median data is from the reported true values in the data.	blank	C	C	B	F	D	B	B	0	1	0	0	0	0	1	0	0	1	0	0	0	1	0	0	0	0	0	0	0	1
2691579	PUI	0	0	0	0	1	0	intro	1	0	0	[1,3,1,3,1,3]	1	3	1	3	1	3	it shows the margin of error and shows how accurate the data is	blank	A	G	A	B	B		B	1	0	0	0	0	0	0	0	0	0	0	1	1	0	0	0	0	1	0	0	0	0
2691599	PUI	0	0	0	0	1	0	intro	1	0	0	[1,2,1,1,1,2]	1	2	1	1	1	2	i do not know.	blank	A	G	A	B,D	B	B	B	1	0	0	0	0	0	0	0	0	0	0	1	1	0	0	0	0	0	0	0	0	0
2691607	PUI	0	0	0	0	1	0	intro	1	0	0	[1,4,1,1,4,3]	1	4	1	1	4	3	I do not know	blank	A	A	A	D,F	C	B	B	1	0	0	0	1	0	0	0	0	0	0	0	1	0	0	0	0	0	0	0	0	0
2691715	PUI	0	0	0	0	1	0	intro	1	0	0	[2,1,1,1,2,4]	2	1	1	1	2	4	the error bars indicated the uncertainty reported by the measurment of the data	blank								0	0	0	0	0	0	0	0	0	0	0	0	0	0	0	0	0	0	0	0	0	0
2691961	PUI	0	0	0	0	1	0	intro	1	0	0	[2,1,1,1,2,2]	2	1	1	1	2	2	It shows that there could be standard deviation from the mean.	blank	A	G	B	F	C		B	1	0	0	0	0	0	0	0	0	0	0	1	0	1	0	0	0	0	0	0	0	1
2691963	PUI	0	0	0	0	1	0	intro	1	0	0	[2,1,2,1,2,2]	2	1	2	1	2	2	Error bars represent the variability of data.	blank	A	A	A	D	C	B	A	1	0	0	0	1	0	0	0	0	0	0	0	1	0	0	0	0	0	0	1	0	0
2692114	Tech-2Y	0	0	0	0	0	1	intro	1	0	0	[1,2,1,2,1,2]	1	2	1	2	1	2	I do not know	blank	A	G	B	F	C	B	B	1	0	0	0	0	0	0	0	0	0	0	1	0	1	0	0	0	0	0	0	0	1
2692145	Tech-2Y	0	0	0	0	0	1	intro	1	0	0	[1,2,1,2,1,2]	1	2	1	2	1	2	i do not know	blank	A	A	A	F	B	B	B	1	0	0	0	1	0	0	0	0	0	0	0	1	0	0	0	0	0	0	0	0	1
2692160	PUI	0	0	0	0	1	0	intro	1	0	0	[1,2,1,1,1,2]	1	2	1	1	1	2	The error bars provide information about the data represented in each bar by showing that the true value could lie somewhere between the top and bottom of the error bars, and the value shown on the graph is an estimation and is not exact.	blank	A	E	B	F	C	B	B	1	0	0	0	0	0	0	0	1	1	0	0	0	1	0	0	0	0	0	0	0	1
2692249	Tech-2Y	0	0	0	0	0	1	intro	1	0	0	[1,3,1,3,2,3]	1	3	1	3	2	3	The error bars shows that the data could fall within that range, ie plus or minus X.	blank	B	A	B	F	B	B	B	1	0	0	0	1	0	0	0	0	0	0	0	0	1	0	0	0	0	0	0	0	1
2692291	Tech-2Y	0	0	0	0	0	1	intro	1	0	0	[1,1,3,1,2,4]	1	1	3	1	2	4	I do not know	blank	C	A	A	B	C	A	B	0	1	0	0	1	0	0	0	0	0	0	0	1	0	0	0	0	1	0	0	0	0
2692496	PUI	0	0	0	0	1	0	intro	1	0	0	[1,3,2,1,1,4]	1	3	2	1	1	4	I do not know	blank	A	A	A	A,C		A	B	1	0	0	0	1	0	0	0	0	0	0	0	1	0	0	0	0	0	0	0	0	0
2692849	Tech-2Y	0	0	0	0	0	1	intro	1	0	0	[1,1,3,1,2,1]	1	1	3	1	2	1	i do not know	blank	A	A	B	C		B	A	1	0	0	0	1	0	0	0	0	0	0	0	0	1	0	0	0	0	1	0	0	0
2692872	PUI	0	0	0	0	1	0	intro	1	0	0	[2,1,2,1,2,1]	2	1	2	1	2	1	It shows how far off each of the graphs could be.	blank	A	F	B	F	C	B	B	1	0	0	0	0	0	0	0	0	0	1	0	0	1	0	0	0	0	0	0	0	1
2693033	PUI	0	0	0	0	1	0	intro	1	0	0	[2,1,2,1,2,1]	2	1	2	1	2	1	Shows that the average of the recorded independent variable for &#034;Natural&#034; and &#034;Urban&#034; are effectively equal.	blank	A	A	B	F	D	B	B	1	0	0	0	1	0	0	0	0	0	0	0	0	1	0	0	0	0	0	0	0	1
2693346	PUI	0	0	0	0	1	0	intro	1	0	0	[2,3,1,1,2,2]	2	3	1	1	2	2	I do not know	blank	A	F	A	F	C	B	B	1	0	0	0	0	0	0	0	0	0	1	0	1	0	0	0	0	0	0	0	0	1
2693396	Tech-2Y	0	0	0	0	0	1	intro	1	0	0	[1,4,4,1,1,4]	1	4	4	1	1	4	I do not know.	blank	A	B	A	F	C	B	B	1	0	0	0	0	1	0	0	0	1	0	0	1	0	0	0	0	0	0	0	0	1
2693590	PUI	0	0	0	0	1	0	intro	1	0	0	[1,1,2,3,2,1]	1	1	2	3	2	1	The error bars represent the standard deviation and show the statistical significance based on if the error bars overlap or not. If the error bars were to overlap then there would be no statistical difference in the data.	blank	A	F	A	F	B	B	B	1	0	0	0	0	0	0	0	0	0	1	0	1	0	0	0	0	0	0	0	0	1
2694142	PUI	0	0	0	0	1	0	intro	1	0	0	[1,1,3,2,1,2]	1	1	3	2	1	2	The error bars tell the reader the margin for error which means the bar can actually be higher or lower than pictured.	blank	A	A	A	F	C	B	B	1	0	0	0	1	0	0	0	0	0	0	0	1	0	0	0	0	0	0	0	0	1
2694295	Tech-2Y	0	0	0	0	0	1	intro	1	0	0	[2,1,2,1,2,2]	2	1	2	1	2	2	The error bars show the range in what is more accurate data compared to just looking at the entire bar graph. The error bars help make the data on the bar graphs more precise to see more differences between the two. So the catfish bar shows that they tend to have more inflammation compared to bass.	blank	A	A	A	F	B	A	B	1	0	0	0	1	0	0	0	0	0	0	0	1	0	0	0	0	0	0	0	0	1
2694368	PUI	0	0	0	0	1	0	intro	1	0	0	[1,2,1,3,2,2]	1	2	1	3	2	2	The error bars show us the variability because the bars show the mean. Urban lizards have more variability than natural lizards	blank	A	A	A	D	B	B	B	1	0	0	0	1	0	0	0	0	0	0	0	1	0	0	0	0	0	0	1	0	0
2694439	PUI	0	0	0	0	1	0	intro	1	0	0	[1,1,3,1,2,1]	1	1	3	1	2	1	i do not know	blank	A	G	A	F	B	B	B	1	0	0	0	0	0	0	0	0	0	0	1	1	0	0	0	0	0	0	0	0	1
2694473	Tech-2Y	0	0	0	0	0	1	intro	1	0	0	[1,1,2,1,2,4]	1	1	2	1	2	4	i do not know	blank	B	A	A	F	B	B	B	1	0	0	0	1	0	0	0	0	0	0	0	1	0	0	0	0	0	0	0	0	1
2694542	Tech-2Y	0	0	0	0	0	1	intro	1	0	0	[1,4,2,1,2,2]	1	4	2	1	2	2	i dont know	blank	A	F	B	F	D	B	B	1	0	0	0	0	0	0	0	0	0	1	0	0	1	0	0	0	0	0	0	0	1
2694712	Tech-2Y	0	0	0	0	0	1	intro	1	0	0	[1,4,2,2,1,1]	1	4	2	2	1	1	I do not know.	blank	C	A	B	F	C	B	B	0	1	0	0	1	0	0	0	0	0	0	0	0	1	0	0	0	0	0	0	0	1
2694832	PUI	0	0	0	0	1	0	intro	1	0	0	[1,2,1,1,1,2]	1	2	1	1	1	2	I do not know	blank	A	A	A	F	D	A	B	1	0	0	0	1	0	0	0	0	0	0	0	1	0	0	0	0	0	0	0	0	1
2694933	Tech-2Y	0	0	0	0	0	1	intro	1	0	0	[1,1,2,1,2,4]	1	1	2	1	2	4	That the catfish bar is slightly higher than the bass bar	blank								0	0	0	0	0	0	0	0	0	0	0	0	0	0	0	0	0	0	0	0	0	0
2694990	"R1"	1	0	0	0	0	0	intro	1	0	0	[2,2,1,2,2,1]	2	2	1	2	2	1	I do not know	blank	A	C	D	F	D	B	B	1	0	0	0	0	0	1	0	0	1	0	0	0	0	0	1	0	0	0	0	0	1
2695038	PUI	0	0	0	0	1	0	intro	1	0	0	[1,2,1,2,1,4]	1	2	1	2	1	4	I believe the error bars show the margin of error that can be reasonably expected when expressing the mean of the data and interpreting said data&#047;means.	blank	A	C	A	F	C	C	B	1	0	0	0	0	0	1	0	0	1	0	0	1	0	0	0	0	0	0	0	0	1
2695092	"R3"	0	0	1	0	0	0	upper	0	1	0	[3,1,4,2,3,1]	3	1	4	2	3	1	The bar graph results for catfish and bass are very close so the error bars bars show the uncertainty in the data	blank	E	A	A	B,F	B		B	0	0	1	0	1	0	0	0	0	0	0	0	1	0	0	0	0	0	0	0	0	0
2695251	PUI	0	0	0	0	1	0	intro	1	0	0	[1,2,1,3,1,2]	1	2	1	3	1	2	The error bars show the possibility of human error when gathering data.	blank	A	A	A	F	B	B	B	1	0	0	0	1	0	0	0	0	0	0	0	1	0	0	0	0	0	0	0	0	1
2695264	Tech-2Y	0	0	0	0	0	1	intro	1	0	0	[1,1,2,1,2,1]	1	1	2	1	2	1	I dont know.	blank	A	E	A	F	D	B	B	1	0	0	0	0	0	0	0	1	1	0	0	1	0	0	0	0	0	0	0	0	1
2695319	Masters	0	0	0	1	0	0	upper	0	1	0	[2,1,1,3,1,1]	2	1	1	3	1	1	The error bars tells us how big of a spread our data spans across. The longer error bar on the &#034;No&#034; bar tells us that that data is more spread out than the &#034;Yes&#034; data and has a wider range.	blank	G	A	A	F	B	B	B	0	0	0	1	1	0	0	0	0	0	0	0	1	0	0	0	0	0	0	0	0	1
2695349	PUI	0	0	0	0	1	0	intro	1	0	0	[1,2,1,2,1,2]	1	2	1	2	1	2	I am unsure	blank	A	A	A	F	B	A	C	1	0	0	0	1	0	0	0	0	0	0	0	1	0	0	0	0	0	0	0	0	1
2695472	PUI	0	0	0	0	1	0	intro	1	0	0	[2,1,2,1,2,2]	2	1	2	1	2	2	The error bars shows the level of uncertainty of the data, the graph goes above and below the bar becuase the level of uncertainty can be postive or negative.	blank	A	D	B	F	B	A	B	1	0	0	0	0	0	0	1	0	1	0	0	0	1	0	0	0	0	0	0	0	1
2695598	Tech-2Y	0	0	0	0	0	1	intro	1	0	0	[1,4,3,1,2,4]	1	4	3	1	2	4	I do not know...	blank	C	B	A	F	B	B	B	0	1	0	0	0	1	0	0	0	1	0	0	1	0	0	0	0	0	0	0	0	1
2695667	Masters	0	0	0	1	0	0	intro	1	0	0	[2,1,2,1,2,2]	2	1	2	1	2	2	It indicates the uncertainty of data in each of the values	blank	A	F	A	D	B	A	B	1	0	0	0	0	0	0	0	0	0	1	0	1	0	0	0	0	0	0	1	0	0
2695692	PUI	0	0	0	0	1	0	intro	1	0	0	[3,2,1,4,1,1]	3	2	1	4	1	1	I do not know.	blank	C	A	A	C	B	C	B	0	1	0	0	1	0	0	0	0	0	0	0	1	0	0	0	0	0	1	0	0	0
2695722	Masters	0	0	0	1	0	0	intro	1	0	0	[2,1,2,3,2,1]	2	1	2	3	2	1	It shows that the data is inconclusive because they're not significantly different. We know that because their error bars overlap.	blank	A	A	B	C	B	A	B	1	0	0	0	1	0	0	0	0	0	0	0	0	1	0	0	0	0	1	0	0	0
2695828	Tech-2Y	0	0	0	0	0	1	intro	1	0	0	[1,1,2,1,1,2]	1	1	2	1	1	2	I am unsure	blank	B	A	A	F	E		B	1	0	0	0	1	0	0	0	0	0	0	0	1	0	0	0	0	0	0	0	0	1
2695864	Tech-2Y	0	0	0	0	0	1	intro	1	0	0	[1,1,3,1,1,1]	1	1	3	1	1	1	i dont know	blank	D	A	A	F	D	B	A	0	1	0	0	1	0	0	0	0	0	0	0	1	0	0	0	0	0	0	0	0	1
2695895	PUI	0	0	0	0	1	0	intro	1	0	0	[1,1,4,2,4,1]	1	1	4	2	4	1	The difference in averages while also taking into accounts the range of variation in the data.	blank	A	B	A	F	D	B	B	1	0	0	0	0	1	0	0	0	1	0	0	1	0	0	0	0	0	0	0	0	1
2695950	Tech-2Y	0	0	0	0	0	1	intro	1	0	0	[2,2,3,1,3,1]	2	2	3	1	3	1	The error bar shows the error of error that the graph may be off. The true data could be within anywhere on the black line.	blank	C	A	B	F	B	B	B	0	1	0	0	1	0	0	0	0	0	0	0	0	1	0	0	0	0	0	0	0	1
2695986	Tech-2Y	0	0	0	0	0	1	intro	1	0	0	[1,3,4,2,1,4]	1	3	4	2	1	4	I do not know	blank	A	D	A	B,F	B	B	C	1	0	0	0	0	0	0	1	0	1	0	0	1	0	0	0	0	0	0	0	0	0
2695988	Tech-2Y	0	0	0	0	0	1	intro	1	0	0	[1,2,1,1,1,4]	1	2	1	1	1	4	I do not know	blank	A	G	A	F	A	B	B	1	0	0	0	0	0	0	0	0	0	0	1	1	0	0	0	0	0	0	0	0	1
2695990	Tech-2Y	0	0	0	0	0	1	intro	1	0	0	[1,4,1,1,4,2]	1	4	1	1	4	2	I do not know	blank	A	A	B	F	C	A	B	1	0	0	0	1	0	0	0	0	0	0	0	0	1	0	0	0	0	0	0	0	1
2696006	Tech-2Y	0	0	0	0	0	1	intro	1	0	0	[1,2,1,3,2,1]	1	2	1	3	2	1	This displays that the average of each is where the orange bar ends. The error bars are the deviations away from that mean for the data set.	blank	B	A	B	F	B	B	B	1	0	0	0	1	0	0	0	0	0	0	0	0	1	0	0	0	0	0	0	0	1
2696016	Tech-2Y	0	0	0	0	0	1	intro	1	0	0	[3,2,4,1,2,4]	3	2	4	1	2	4	standard deviatation quantities	blank	A		B	C	B	B	B	1	0	0	0	0	0	0	0	0	0	0	0	0	1	0	0	0	0	1	0	0	0
2696018	Tech-2Y	0	0	0	0	0	1	intro	1	0	0	[1,2,1,3,1,2]	1	2	1	3	1	2	I do not know	blank	A	G	B	F	B	B	B	1	0	0	0	0	0	0	0	0	0	0	1	0	1	0	0	0	0	0	0	0	1
2696034	Tech-2Y	0	0	0	0	0	1	intro	1	0	0	[2,1,2,1,2,1]	2	1	2	1	2	1	the max vs the mean?	blank	C	C	B	F	B	B	B	0	1	0	0	0	0	1	0	0	1	0	0	0	1	0	0	0	0	0	0	0	1
2696039	Tech-2Y	0	0	0	0	0	1	intro	1	0	0	[1,4,1,1,2,1]	1	4	1	1	2	1	I do not know	blank	A	F	B	H	B	C	B	1	0	0	0	0	0	0	0	0	0	1	0	0	1	0	0	0	0	0	0	0	0
2696161	Tech-2Y	0	0	0	0	0	1	intro	1	0	0	[2,1,2,1,2,1]	2	1	2	1	2	1	The errors bars show the range in which the different data landed on the graph.	blank	A	A	B	F	C	B	B	1	0	0	0	1	0	0	0	0	0	0	0	0	1	0	0	0	0	0	0	0	1
2696163	PUI	0	0	0	0	1	0	intro	1	0	0	[1,1,2,2,1,2]	1	1	2	2	1	2	the possible outliers other than &#034;i do not know&#034;	blank	F	G	A	F	E	A	B	0	0	1	0	0	0	0	0	0	0	0	1	1	0	0	0	0	0	0	0	0	1
2696165	Tech-2Y	0	0	0	0	0	1	intro	1	0	0	[2,1,3,1,3,2]	2	1	3	1	3	2	I do not know.	blank	C	C	A	F	B	A	B	0	1	0	0	0	0	1	0	0	1	0	0	1	0	0	0	0	0	0	0	0	1
2696182	Tech-2Y	0	0	0	0	0	1	intro	1	0	0	[1,1,2,2,1,1]	1	1	2	2	1	1	The error bars show the variation of the values.	blank	C	G	B	F	C	B	B	0	1	0	0	0	0	0	0	0	0	0	1	0	1	0	0	0	0	0	0	0	1
2696186	Tech-2Y	0	0	0	0	0	1	intro	1	0	0	[1,2,1,3,2,2]	1	2	1	3	2	2	It shows the variance in the groups, i believe from the highest to lowest, or just to 2 standard deviations	blank	E	A	B	F	B	A	B	0	0	1	0	1	0	0	0	0	0	0	0	0	1	0	0	0	0	0	0	0	1
2696212	PUI	0	0	0	0	1	0	intro	1	0	0	[1,3,1,3,1,2]	1	3	1	3	1	2	I do not know.	blank	A	C	B	F	B	B	B	1	0	0	0	0	0	1	0	0	1	0	0	0	1	0	0	0	0	0	0	0	1
2696265	Masters	0	0	0	1	0	0	intro	1	0	0	[1,1,1,3,2,3]	1	1	1	3	2	3	The error bars provide the deviation from the mean the points for each bar have overall.	blank	A	A	A	C	D	A	B	1	0	0	0	1	0	0	0	0	0	0	0	1	0	0	0	0	0	1	0	0	0
2696266	Masters	0	0	0	1	0	0	upper	0	1	0	[2,1,2,1,2,2]	2	1	2	1	2	2	Im not sure.	blank	E	B	B	B,D	C	B	B	0	0	1	0	0	1	0	0	0	1	0	0	0	1	0	0	0	0	0	0	0	0
2696273	Tech-2Y	0	0	0	0	0	1	intro	1	0	0	[4,1,2,1,2,1]	4	1	2	1	2	1	They do not make sense	blank	B	A	B	C	C	C	C	1	0	0	0	1	0	0	0	0	0	0	0	0	1	0	0	0	0	1	0	0	0
2696388	PUI	0	0	0	0	1	0	intro	1	0	0	[1,3,1,1,1,2]	1	3	1	1	1	2	They ony porvide data for the average number of lizards in either areas and is not representative of the entire lizard population.	blank	A	G	B	B	E	B	B	1	0	0	0	0	0	0	0	0	0	0	1	0	1	0	0	0	1	0	0	0	0
2696581	PUI	0	0	0	0	1	0	intro	1	0	0	[1,1,2,4,4,2]	1	1	2	4	4	2	The error bars show uncertainty in the data	blank	A		A	B,F	B	C	B	1	0	0	0	0	0	0	0	0	0	0	0	1	0	0	0	0	0	0	0	0	0
2696593	PUI	0	0	0	0	1	0	intro	1	0	0	[1,3,1,3,2,2]	1	3	1	3	2	2	The error bar shows the margin of acuracy that the bars have	blank	A	D	A		B	B	B	1	0	0	0	0	0	0	1	0	1	0	0	1	0	0	0	0	0	0	0	0	0
2696895	PUI	0	0	0	0	1	0	intro	1	0	0	[2,1,2,3,2,1]	2	1	2	3	2	1	The error bars show the standard deviations of the data in each bar, which illustrates the extent to which data in each bar differs from the mean.	blank	A	G	A	B	C	B	A	1	0	0	0	0	0	0	0	0	0	0	1	1	0	0	0	0	1	0	0	0	0
2697003	PUI	0	0	0	0	1	0	intro	1	0	0	[2,1,2,1,4,4]	2	1	2	1	4	4	I do not know	blank	C	F	B	F	B	B	B	0	1	0	0	0	0	0	0	0	0	1	0	0	1	0	0	0	0	0	0	0	1
2697052	Tech-2Y	0	0	0	0	0	1	intro	1	0	0	[1,1,1,3,1,2]	1	1	1	3	1	2	i do not know	blank	D	G	D	F	C	B	B	0	1	0	0	0	0	0	0	0	0	0	1	0	0	0	1	0	0	0	0	0	1
2697059	Tech-2Y	0	0	0	0	0	1	intro	1	0	0	[1,2,2,2,1,2]	1	2	2	2	1	2	I do not know	blank	A	G	B	F	B	B	B	1	0	0	0	0	0	0	0	0	0	0	1	0	1	0	0	0	0	0	0	0	1
2697066	Tech-2Y	0	0	0	0	0	1	intro	1	0	0	[1,4,2,1,2,4]	1	4	2	1	2	4	I do not know	blank	B	F	A	F	B	B	B	1	0	0	0	0	0	0	0	0	0	1	0	1	0	0	0	0	0	0	0	0	1
2697068	Tech-2Y	0	0	0	0	0	1	intro	1	0	0	[1,1,2,1,2,1]	1	1	2	1	2	1	i dont know.	blank	A	A	B	C	B	A	B	1	0	0	0	1	0	0	0	0	0	0	0	0	1	0	0	0	0	1	0	0	0
2697071	Tech-2Y	0	0	0	0	0	1	intro	1	0	0	[1,2,2,1,1,2]	1	2	2	1	1	2	I do not know	blank	F	E	A	C	C	B	B	0	0	1	0	0	0	0	0	1	1	0	0	1	0	0	0	0	0	1	0	0	0
2697101	Tech-2Y	0	0	0	0	0	1	intro	1	0	0	[1,2,1,3,1,2]	1	2	1	3	1	2	These bars show the least and greatest amount of data recorded. The top of the orange bar is the average of the data.	blank	A	G	A	F	D	B	B	1	0	0	0	0	0	0	0	0	0	0	1	1	0	0	0	0	0	0	0	0	1
2697140	Tech-2Y	0	0	0	0	0	1	intro	1	0	0	[1,1,2,1,2,2]	1	1	2	1	2	2	i don't know.	blank		A	B	C	B	A	B	0	0	0	0	1	0	0	0	0	0	0	0	0	1	0	0	0	0	1	0	0	0
2697252	"R3"	0	0	1	0	0	0	intro	1	0	0	[1,1,2,1,1,2]	1	1	2	1	1	2	I do not know	blank								0	0	0	0	0	0	0	0	0	0	0	0	0	0	0	0	0	0	0	0	0	0
2697260	"R3"	0	0	1	0	0	0	intro	1	0	0	[1,1,2,1,2,1]	1	1	2	1	2	1	Error bars show the standard deviation.	blank	B	A	A	F	E	C	B	1	0	0	0	1	0	0	0	0	0	0	0	1	0	0	0	0	0	0	0	0	1
2697283	"R3"	0	0	1	0	0	0	intro	1	0	0	[2,1,2,1,1,1]	2	1	2	1	1	1	The error bars show the variability of the measurement.	blank	E	C	B	F	B	B	B	0	0	1	0	0	0	1	0	0	1	0	0	0	1	0	0	0	0	0	0	0	1
2697293	"R3"	0	0	1	0	0	0	intro	1	0	0	[2,1,4,1,4,1]	2	1	4	1	4	1	I do not know	blank	C	B	A	F	D	B	B	0	1	0	0	0	1	0	0	0	1	0	0	1	0	0	0	0	0	0	0	0	1
2697300	"R1"	1	0	0	0	0	0	intro	1	0	0	[1,2,2,3,2,2]	1	2	2	3	2	2	I don't know	blank	A	A	A	B,F	B	B	B	1	0	0	0	1	0	0	0	0	0	0	0	1	0	0	0	0	0	0	0	0	0
2697301	PUI	0	0	0	0	1	0	intro	1	0	0	[2,1,2,1,2,1]	2	1	2	1	2	1	The error bars represent the uncertainty in the graph.	blank	A	A	A	D,F	C	B	B	1	0	0	0	1	0	0	0	0	0	0	0	1	0	0	0	0	0	0	0	0	0
2697302	Masters	0	0	0	1	0	0	upper	0	1	0	[2,1,2,2,1,1]	2	1	2	2	1	1	Errors bars represent the uncertainty or variation in the data	blank	D	A	A	D	B	A	B	0	1	0	0	1	0	0	0	0	0	0	0	1	0	0	0	0	0	0	1	0	0
2697305	"R3"	0	0	1	0	0	0	intro	1	0	0	[1,2,1,2,1,2]	1	2	1	2	1	2	I do not know.	blank	A	A	B	F	B	A	B	1	0	0	0	1	0	0	0	0	0	0	0	0	1	0	0	0	0	0	0	0	1
2697308	PUI	0	0	0	0	1	0	intro	1	0	0	[1,1,1,3,2,1]	1	1	1	3	2	1	The error bars show the standard error of the mean and show the ammount of uncertainty. Shorter error bars are more certain and longer error bars are less certain.	blank	A	A	B	F	D	B	B	1	0	0	0	1	0	0	0	0	0	0	0	0	1	0	0	0	0	0	0	0	1
2697462	"R3"	0	0	1	0	0	0	upper	0	1	0	[1,1,1,1,1,2]	1	1	1	1	1	2	The error bars demonstrates possible mistakes made during the experiment.	blank		F	A	C	B	A	B	0	0	0	0	0	0	0	0	0	0	1	0	1	0	0	0	0	0	1	0	0	0
2697535	"R3"	0	0	1	0	0	0	intro	1	0	0	[4,1,2,1,2,4]	4	1	2	1	2	4	I do not know.	blank	C	C	A	F	B	B	B	0	1	0	0	0	0	1	0	0	1	0	0	1	0	0	0	0	0	0	0	0	1
2697579	"R3"	0	0	1	0	0	0	intro	1	0	0	[2,3,2,1,2,2]	2	3	2	1	2	2	I do not know	blank	C	F	A	G	D	C	B	0	1	0	0	0	0	0	0	0	0	1	0	1	0	0	0	0	0	0	0	0	0
2697616	"R3"	0	0	1	0	0	0	intro	1	0	0	[2,1,2,2,1,1]	2	1	2	2	1	1	The error bars allow the researcher to view the error or uncertainty in the measurement. It allows for a little &#034;wiggle room&#034; within the measurements to indicate that they are not exact.	blank	A	A	A	F	B	A	B	1	0	0	0	1	0	0	0	0	0	0	0	1	0	0	0	0	0	0	0	0	1
2697645	"R3"	0	0	1	0	0	0	intro	1	0	0	[1,1,2,1,2,1]	1	1	2	1	2	1	It represents the outliers in the data.	blank	A	A	B	B	B	B	B	1	0	0	0	1	0	0	0	0	0	0	0	0	1	0	0	0	1	0	0	0	0
2697663	"R1"	1	0	0	0	0	0	intro	1	0	0	[1,3,2,3,2,3]	1	3	2	3	2	3	The error bars show the possible range of the data due to sources of error. They essentially show the reader a range of what the values could be, saying that the given value is what was calculated from the study, but the actual value could differ (fall within the range.)	blank	A	B	A	F	B	B	B	1	0	0	0	0	1	0	0	0	1	0	0	1	0	0	0	0	0	0	0	0	1
2697682	"R3"	0	0	1	0	0	0	intro	1	0	0	[1,1,2,1,4,2]	1	1	2	1	4	2	I do not know	blank								0	0	0	0	0	0	0	0	0	0	0	0	0	0	0	0	0	0	0	0	0	0
2697708	"R3"	0	0	1	0	0	0	intro	1	0	0	[1,2,1,3,2,1]	1	2	1	3	2	1	The error bars show the margin of error there is for each bar. It basically means that the true value is between the beginning and end of that bar and that the data shown is not 100% accurate.	blank	A	A	B	G	D	B	B	1	0	0	0	1	0	0	0	0	0	0	0	0	1	0	0	0	0	0	0	0	0
2697730	"R3"	0	0	1	0	0	0	intro	1	0	0	[1,2,2,1,1,4]	1	2	2	1	1	4	It is used for room of error. It usually 5 or 10 percent.	blank	A		A	F	B	C	B	1	0	0	0	0	0	0	0	0	0	0	0	1	0	0	0	0	0	0	0	0	1
2697874	"R3"	0	0	1	0	0	0	intro	1	0	0	[1,1,1,1,2,1]	1	1	1	1	2	1	The error barrs help to visulise how far from the reported value the true value might actually be.	blank	A	A	B	F	D	B	B	1	0	0	0	1	0	0	0	0	0	0	0	0	1	0	0	0	0	0	0	0	1
2697875	"R3"	0	0	1	0	0	0	intro	1	0	0	[1,1,3,1,1,2]	1	1	3	1	1	2	The error bars show me that there might be some error or uncertinity in the data.	blank	A	A	A	C	A	B	B	1	0	0	0	1	0	0	0	0	0	0	0	1	0	0	0	0	0	1	0	0	0
2698002	PUI	0	0	0	0	1	0	intro	1	0	0	[1,1,1,2,1,1]	1	1	1	2	1	1	Error bars provide ranges of confidence that the actual measurement is the correct one. For example, the Yes measurement could truly have a value of 1, or it could have a value as high as 1.6. However, the researchers cannot say with absolute certainty, so they establish &#034;confidence intervals&#034; where their research can be supported	blank	C	D	B	F	D	B	B	0	1	0	0	0	0	0	1	0	1	0	0	0	1	0	0	0	0	0	0	0	1
2698018	"R3"	0	0	1	0	0	0	intro	1	0	0	[2,2,1,1,4,2]	2	2	1	1	4	2	Error bars shows us the uncertainty with the numbers or more of an estimates on the graph. There is no certainty.	blank	E	A	A	C	C	B	B	0	0	1	0	1	0	0	0	0	0	0	0	1	0	0	0	0	0	1	0	0	0
2698023	"R3"	0	0	1	0	0	0	intro	1	0	0	[1,1,2,1,2,4]	1	1	2	1	2	4	I dont know	blank	B	A	A		B	B	B	1	0	0	0	1	0	0	0	0	0	0	0	1	0	0	0	0	0	0	0	0	0
2698029	"R3"	0	0	1	0	0	0	intro	1	0	0	[2,1,3,1,3,1]	2	1	3	1	3	1	I do not know	blank		G	A	C,F	D	B	B	0	0	0	0	0	0	0	0	0	0	0	1	1	0	0	0	0	0	0	0	0	0
2698049	"R3"	0	0	1	0	0	0	intro	1	0	0	[1,2,1,3,1,2]	1	2	1	3	1	2	The error bars show if the data is statisically significant or not. If there is an significant overlap then you would be less sure that the data is statiscally significant.	blank	A	A	B	F	D	B	B	1	0	0	0	1	0	0	0	0	0	0	0	0	1	0	0	0	0	0	0	0	1
2698167	"R1"	1	0	0	0	0	0	intro	1	0	0	[1,2,2,1,1,2]	1	2	2	1	1	2	I don't know, but my guess would be to account for outliers in the data.	blank	A	B	A	F	D	B	B	1	0	0	0	0	1	0	0	0	1	0	0	1	0	0	0	0	0	0	0	0	1
2698202	"R3"	0	0	1	0	0	0	intro	1	0	0	[1,4,2,1,1,1]	1	4	2	1	1	1	I don't know much about error bars, but I think it is showing the outliers in that subset and how much error there could be in the data that was collected.	blank	A	F	A	F	B	B	B	1	0	0	0	0	0	0	0	0	0	1	0	1	0	0	0	0	0	0	0	0	1
2698256	"R1"	1	0	0	0	0	0	intro	1	0	0	[1,1,2,3,2,3]	1	1	2	3	2	3	The error bars indiate the estimated error in the data set. It shows the variation wihtin the data as well as its accuracy.	blank	A	F	A	D,F	D	B	B	1	0	0	0	0	0	0	0	0	0	1	0	1	0	0	0	0	0	0	0	0	0
2698268	"R1"	1	0	0	0	0	0	intro	1	0	0	[1,1,2,3,2,4]	1	1	2	3	2	4	Error bars tell us if difference between the two data sets is significant and SD.	blank	A	A	A	B	B	B	A	1	0	0	0	1	0	0	0	0	0	0	0	1	0	0	0	0	1	0	0	0	0
2698513	"R2"	0	1	0	0	0	0	intro	1	0	0	[2,1,1,4,1,1]	2	1	1	4	1	1	it shows the outliers	blank	A	F	A	F	C	B	B	1	0	0	0	0	0	0	0	0	0	1	0	1	0	0	0	0	0	0	0	0	1
2698525	"R3"	0	0	1	0	0	0	intro	1	0	0	[1,2,2,3,1,2]	1	2	2	3	1	2	error bars show the range of possible errors	blank	C	F	A	F	D	B	B	0	1	0	0	0	0	0	0	0	0	1	0	1	0	0	0	0	0	0	0	0	1
2698583	"R1"	1	0	0	0	0	0	intro	1	0	0	[1,1,2,1,2,2]	1	1	2	1	2	2	They display the range of values that is uncertain and variation for data.	blank	A	C	B	F	B	B	B	1	0	0	0	0	0	1	0	0	1	0	0	0	1	0	0	0	0	0	0	0	1
2698652	"R3"	0	0	1	0	0	0	intro	1	0	0	[1,1,2,3,2,2]	1	1	2	3	2	2	The error bars show a variation in the average numbers of the data.	blank	G	A	B	F	B	A	B	0	0	0	1	1	0	0	0	0	0	0	0	0	1	0	0	0	0	0	0	0	1
2698661	"R3"	0	0	1	0	0	0	intro	1	0	0	[2,1,1,2,2,1]	2	1	1	2	2	1	They show the upper and lower ranges of where error could change the data.	blank	E	C	E	F	B	B	B	0	0	1	0	0	0	1	0	0	1	0	0	0	0	0	0	0	0	0	0	0	1
2698814	"R3"	0	0	1	0	0	0	intro	1	0	0	[1,4,1,2,1,4]	1	4	1	2	1	4	I do not know.	blank	C	F	A	C	D	B	B	0	1	0	0	0	0	0	0	0	0	1	0	1	0	0	0	0	0	1	0	0	0
2698850	"R3"	0	0	1	0	0	0	upper	0	1	0	[1,4,1,3,1,4]	1	4	1	3	1	4	I do not know.	blank		A	A	C	B	A	B	0	0	0	0	1	0	0	0	0	0	0	0	1	0	0	0	0	0	1	0	0	0
2698851	"R3"	0	0	1	0	0	0	upper	0	1	0	[1,1,2,3,1,2]	1	1	2	3	1	2	the error bars show the range of varation within the data set.	blank		A	A	C	C	A	B	0	0	0	0	1	0	0	0	0	0	0	0	1	0	0	0	0	0	1	0	0	0
2698852	"R3"	0	0	1	0	0	0	upper	0	1	0	[1,1,4,3,2,2]	1	1	4	3	2	2	The error bars represent standard deviations. The bars also allow for easier interpreation of variation	blank		A	A	C	B	A	B	0	0	0	0	1	0	0	0	0	0	0	0	1	0	0	0	0	0	1	0	0	0
2698853	"R3"	0	0	1	0	0	0	upper	0	1	0	[1,2,2,2,1,2]	1	2	2	2	1	2	This bar is showing the errors between the experiment.	blank	F	A	A	C	D	A	B	0	0	1	0	1	0	0	0	0	0	0	0	1	0	0	0	0	0	1	0	0	0
2698854	"R3"	0	0	1	0	0	0	upper	0	1	0	[1,2,4,3,2,3]	1	2	4	3	2	3	The error bars in the graph should indicate that something happened that was not predicted to be in the graph.	blank		A	A	F	B	A	B	0	0	0	0	1	0	0	0	0	0	0	0	1	0	0	0	0	0	0	0	0	1
2698855	"R3"	0	0	1	0	0	0	upper	0	1	0	[1,2,1,3,1,2]	1	2	1	3	1	2	I do not know	blank		A	A	C	C	A	B	0	0	0	0	1	0	0	0	0	0	0	0	1	0	0	0	0	0	1	0	0	0
2698856	"R3"	0	0	1	0	0	0	upper	0	1	0	[1,4,2,1,1,3]	1	4	2	1	1	3	i do not Know	blank		A	B	C	C	A	B	0	0	0	0	1	0	0	0	0	0	0	0	0	1	0	0	0	0	1	0	0	0
2698857	"R3"	0	0	1	0	0	0	upper	0	1	0	[2,1,3,2,2,1]	2	1	3	2	2	1	The error bars show an average value of how far from the average each member of the population is. A smaller error bar signifies that more of the individuals in the population have variables close to the average.	blank		A	B	F	B	A	B	0	0	0	0	1	0	0	0	0	0	0	0	0	1	0	0	0	0	0	0	0	1
2698864	"R3"	0	0	1	0	0	0	upper	0	1	0	[4,1,1,1,2,4]	4	1	1	1	2	4	They show the range in which the data could go to and where the most points of error occur. I think	blank		A	B	F	B	A	B	0	0	0	0	1	0	0	0	0	0	0	0	0	1	0	0	0	0	0	0	0	1
2698871	PUI	0	0	0	0	1	0	intro	1	0	0	[2,4,1,1,2,4]	2	4	1	1	2	4	I think the error shows the possiblity of error in the field sample	blank	A	B	A	F	D	B	B	1	0	0	0	0	1	0	0	0	1	0	0	1	0	0	0	0	0	0	0	0	1
2698873	"R3"	0	0	1	0	0	0	upper	0	1	0	[2,1,2,2,2,2]	2	1	2	2	2	2	The error bars help demonstrate the variability.	blank		A	B	F	D	B	B	0	0	0	0	1	0	0	0	0	0	0	0	0	1	0	0	0	0	0	0	0	1
2698876	"R3"	0	0	1	0	0	0	intro	1	0	0	[2,1,2,2,2,1]	2	1	2	2	2	1	They provide information if the data is significant or not.	blank	A	A	A	F	B	B	B	1	0	0	0	1	0	0	0	0	0	0	0	1	0	0	0	0	0	0	0	0	1
2698902	"R3"	0	0	1	0	0	0	intro	1	0	0	[1,1,2,1,1,2]	1	1	2	1	1	2	The error bars take into account certain things that may have been out of the testers control. This consists of a plus or minus number to the actually number provided. These bars are an estimate of uncertainity in the measurements to determine how precise the measurements given actually are.	blank	E	A	A	F	B	A	B	0	0	1	0	1	0	0	0	0	0	0	0	1	0	0	0	0	0	0	0	0	1
2698924	"R3"	0	0	1	0	0	0	intro	1	0	0	[2,1,2,1,2,1]	2	1	2	1	2	1	They show the range in which the calculated possible error may affect the data.	blank								0	0	0	0	0	0	0	0	0	0	0	0	0	0	0	0	0	0	0	0	0	0
2698925	"R1"	1	0	0	0	0	0	intro	1	0	0	[2,1,4,2,2,2]	2	1	4	2	2	2	I think error bars typically show you how much the data can potentially vary, since the bar graph depicts a mean.	blank	A	F	A	F	B	B	B	1	0	0	0	0	0	0	0	0	0	1	0	1	0	0	0	0	0	0	0	0	1
2699016	"R1"	1	0	0	0	0	0	intro	1	0	0	[3,1,3,3,3,2]	3	1	3	3	3	2	These error bars represent the possible outcomes that could have happened, it measures how sure we are of our results. Becuse of the amount of overlap, these error bars sugjest that these graphs aren't statisticly diffrent.	blank	A	A	B	F	D	B	B	1	0	0	0	1	0	0	0	0	0	0	0	0	1	0	0	0	0	0	0	0	1
2699029	PUI	0	0	0	0	1	0	intro	1	0	0	[3,1,1,1,2,1]	3	1	1	1	2	1	Im pretty sure they show statistical signifigants with the data when speaking about outliers.	blank	A	A	A	F	C	B	B	1	0	0	0	1	0	0	0	0	0	0	0	1	0	0	0	0	0	0	0	0	1
2699035	"R2"	0	1	0	0	0	0	intro	1	0	0	[1,1,2,1,2,1]	1	1	2	1	2	1	The error bars provide us with a margin for error showing that the margin for error is indeed significant (as they overlap) enough that the results of the experiment aren't completely conclusive.	blank	C	D	C	A,B,D,E,F	D	B	B	0	1	0	0	0	0	0	1	0	1	0	0	0	0	1	0	0	0	0	0	0	0
2699064	Masters	0	0	0	1	0	0	intro	1	0	0	[2,2,1,1,2,2]	2	2	1	1	2	2	error bars show an uncertainty in measurement in the graph shown.	blank		D	A	F	B	B	B	0	0	0	0	0	0	0	1	0	1	0	0	1	0	0	0	0	0	0	0	0	1
2699092	"R1"	1	0	0	0	0	0	intro	1	0	0	[2,1,2,1,2,4]	2	1	2	1	2	4	They provide, I believe, the relative range in which the data is.	blank	A	A	A	F	B	B	B	1	0	0	0	1	0	0	0	0	0	0	0	1	0	0	0	0	0	0	0	0	1
2699125	"R3"	0	0	1	0	0	0	intro	1	0	0	[1,1,2,2,1,1]	1	1	2	2	1	1	I thought those were bars that showed outliers in the data so I dont know.	blank	D	F	A	F	B	B	B	0	1	0	0	0	0	0	0	0	0	1	0	1	0	0	0	0	0	0	0	0	1
2699165	"R2"	0	1	0	0	0	0	intro	1	0	0	[3,1,2,1,2,1]	3	1	2	1	2	1	i dont know	blank	G	A	A	D	D	A	B	0	0	0	1	1	0	0	0	0	0	0	0	1	0	0	0	0	0	0	1	0	0
2699170	"R1"	1	0	0	0	0	0	intro	1	0	0	[2,1,2,3,2,1]	2	1	2	3	2	1	The error bars depict the standard deviation of each sample, it tells us how much variation there was in the samples, if it was a big amount or if the data came back more precise, and how different the variation of data was between each sample.	blank	A	A	C	F	B	B	B	1	0	0	0	1	0	0	0	0	0	0	0	0	0	1	0	0	0	0	0	0	1
2699246	PUI	0	0	0	0	1	0	intro	1	0	0	[1,2,1,2,1,2]	1	2	1	2	1	2	I believe they give you the range to which the true value may lie, but I do not for sure know.	blank	A	A	B	F	D	B	B	1	0	0	0	1	0	0	0	0	0	0	0	0	1	0	0	0	0	0	0	0	1
2699271	"R1"	1	0	0	0	0	0	intro	1	0	0	[4,1,2,4,1,2]	4	1	2	4	1	2	The error bars lets you know the standard deviation which is how far off the raw data was from the mean. Longer error bars mean the data was not very precise.	blank	A	D	A	F	D	B	B	1	0	0	0	0	0	0	1	0	1	0	0	1	0	0	0	0	0	0	0	0	1
2699342	"R1"	1	0	0	0	0	0	intro	1	0	0	[1,1,2,1,2,2]	1	1	2	1	2	2	The error bars let me know that the data varies by that much.	blank	A	B	A	B	D	B	B	1	0	0	0	0	1	0	0	0	1	0	0	1	0	0	0	0	1	0	0	0	0
2699409	"R1"	1	0	0	0	0	0	intro	1	0	0	[3,1,2,3,2,1]	3	1	2	3	2	1	The error bars describe the amount of variation from the mean within each data set for each specific category.	blank	A	A	A	F	B	B	B	1	0	0	0	1	0	0	0	0	0	0	0	1	0	0	0	0	0	0	0	0	1
2699412	"R3"	0	0	1	0	0	0	intro	1	0	0	[1,3,2,3,1,3]	1	3	2	3	1	3	I do no know.	blank	E	F	A	C	C	B	B	0	0	1	0	0	0	0	0	0	0	1	0	1	0	0	0	0	0	1	0	0	0
2699437	"R1"	1	0	0	0	0	0	intro	1	0	0	[2,1,2,3,2,1]	2	1	2	3	2	1	They show the average distance between each of the individual raw data points.The error bars indicate that the average distance between EC and PF is not clear.	blank								0	0	0	0	0	0	0	0	0	0	0	0	0	0	0	0	0	0	0	0	0	0
2699463	"R1"	1	0	0	0	0	0	intro	1	0	0	[1,1,2,2,1,2]	1	1	2	2	1	2	The error bars show the standard deviation from the mean which is shown in yellow. This shows roughly a range from the mean that the data had.	blank	A	F	A	F	D	B	B	1	0	0	0	0	0	0	0	0	0	1	0	1	0	0	0	0	0	0	0	0	1
2699477	"R3"	0	0	1	0	0	0	intro	1	0	0	[2,1,2,1,2,2]	2	1	2	1	2	2	Error bars tell us how statistcally different they are	blank	A	A	A	F	C	B	B	1	0	0	0	1	0	0	0	0	0	0	0	1	0	0	0	0	0	0	0	0	1
2699513	"R3"	0	0	1	0	0	0	intro	1	0	0	[1,4,1,1,2,2]	1	4	1	1	2	2	I do not know	blank	A	A	A	F	B	A	B	1	0	0	0	1	0	0	0	0	0	0	0	1	0	0	0	0	0	0	0	0	1
2699621	PUI	0	0	0	0	1	0	intro	1	0	0	[1,1,1,2,2,1]	1	1	1	2	2	1	I am not sure BUT I believe it is showing the min ands max in results.	blank	G	F	A	H	C	A	B	0	0	0	1	0	0	0	0	0	0	1	0	1	0	0	0	0	0	0	0	0	0
2699624	"R3"	0	0	1	0	0	0	intro	1	0	0	[2,1,1,2,2,1]	2	1	1	2	2	1	The error bars show the amount of error each data set has based on a statistical analysis. They also show how significantly significant the comparison between each data set is. In the case of the above graph, The error bars overlap, therefore the difference between the data sets is not significant enough to properly gather a claim on the data shown in the graph.	blank	A	C	A	F	C	A	B	1	0	0	0	0	0	1	0	0	1	0	0	1	0	0	0	0	0	0	0	0	1
2699634	"R3"	0	0	1	0	0	0	intro	1	0	0	[1,3,1,2,1,3]	1	3	1	2	1	3	Error bars show that there might be an error in the reporting of the data.	blank	E	A	D	F	B	A	B	0	0	1	0	1	0	0	0	0	0	0	0	0	0	0	1	0	0	0	0	0	1
2699690	"R1"	1	0	0	0	0	0	intro	1	0	0	[2,1,3,2,2,2]	2	1	3	2	2	2	The error bars show standard deviation, which is the range that values could be around the mean.	blank	A	D	A	D,F	C	B	B	1	0	0	0	0	0	0	1	0	1	0	0	1	0	0	0	0	0	0	0	0	0
2699698	"R3"	0	0	1	0	0	0	intro	1	0	0	[1,2,4,1,1,2]	1	2	4	1	1	2	I do not know.	blank	D	A	B	F	B	B	B	0	1	0	0	1	0	0	0	0	0	0	0	0	1	0	0	0	0	0	0	0	1
2699719	"R3"	0	0	1	0	0	0	intro	1	0	0	[1,1,1,1,1,1]	1	1	1	1	1	1	The error bars provide you with incorrect data accidentally calculated.	blank	D	D	A	D	D	B	B	0	1	0	0	0	0	0	1	0	1	0	0	1	0	0	0	0	0	0	1	0	0
2699737	"R3"	0	0	1	0	0	0	intro	1	0	0	[2,1,2,1,2,1]	2	1	2	1	2	1	I do not know	blank	G	A	C	F	B	B	B	0	0	0	1	1	0	0	0	0	0	0	0	0	0	1	0	0	0	0	0	0	1
2699802	Masters	0	0	0	1	0	0	intro	1	0	0	[1,2,4,2,1,1]	1	2	4	2	1	1	The graphs show that there is an incredibly high error rate with the data. Meaning that the data is unreliable. It also depicts that there is a yes and a no being mesaured but it is unknown what is.	blank	B	C	C	F	B	B	B	1	0	0	0	0	0	1	0	0	1	0	0	0	0	1	0	0	0	0	0	0	1
2699814	"R3"	0	0	1	0	0	0	intro	1	0	0	[1,1,1,2,1,1]	1	1	1	2	1	1	The error bars show me that the data represented by each bar contains variability ranging from the top to the bottom of the error bar. The bar graph itself is an average of all the values represented by the error bar.	blank	A	G	A	F	D	B	B	1	0	0	0	0	0	0	0	0	0	0	1	1	0	0	0	0	0	0	0	0	1
2699894	"R3"	0	0	1	0	0	0	intro	1	0	0	[1,1,2,1,1,4]	1	1	2	1	1	4	The error bars to show the margin of error that could occur while testing that certain subject the graph is showing.	blank	E	F	B	C	C	A	B	0	0	1	0	0	0	0	0	0	0	1	0	0	1	0	0	0	0	1	0	0	0
2699895	"R3"	0	0	1	0	0	0	upper	0	1	0	[1,1,2,1,2,3]	1	1	2	1	2	3	uncertainty in measurement	blank	G	A	A	C	B	B	B	0	0	0	1	1	0	0	0	0	0	0	0	1	0	0	0	0	0	1	0	0	0
2699898	"R3"	0	0	1	0	0	0	intro	1	0	0	[1,1,4,1,1,2]	1	1	4	1	1	2	I do not know.	blank	A	A	A	C	B	C	B	1	0	0	0	1	0	0	0	0	0	0	0	1	0	0	0	0	0	1	0	0	0
2699945	"R1"	1	0	0	0	0	0	intro	1	0	0	[1,1,2,2,2,1]	1	1	2	2	2	1	The error bars in the graph show the statistical difference within the data. Based on how large they are, we can assume that each of them are not statistically significant.	blank	A	A	A	F	B	B	B	1	0	0	0	1	0	0	0	0	0	0	0	1	0	0	0	0	0	0	0	0	1
2700005	"R3"	0	0	1	0	0	0	intro	1	0	0	[2,1,2,1,3,4]	2	1	2	1	3	4	I do not know	blank	G	C	A	F	B	A	B	0	0	0	1	0	0	1	0	0	1	0	0	1	0	0	0	0	0	0	0	0	1
2700016	"R3"	0	0	1	0	0	0	upper	0	1	0	[1,3,3,3,2,3]	1	3	3	3	2	3	It takes into account how the outlier affect the data shown.	blank		A	A	F	C	B	B	0	0	0	0	1	0	0	0	0	0	0	0	1	0	0	0	0	0	0	0	0	1
2700018	"R3"	0	0	1	0	0	0	upper	0	1	0	[1,1,1,1,2,4]	1	1	1	1	2	4	i do not know	blank	C	A		C	C	A	A	0	1	0	0	1	0	0	0	0	0	0	0	0	0	0	0	0	0	1	0	0	0
2700021	"R3"	0	0	1	0	0	0	upper	0	1	0	[1,1,2,2,4,2]	1	1	2	2	4	2	I do not know.	blank		E	B	C	C	B	B	0	0	0	0	0	0	0	0	1	1	0	0	0	1	0	0	0	0	1	0	0	0
2700026	"R1"	1	0	0	0	0	0	intro	1	0	0	[2,1,2,1,2,1]	2	1	2	1	2	1	The error bars provide a margin of error for each data column allowing results to be determined statistically significant or not.	blank	A	F	A	B,F	D	B	B	1	0	0	0	0	0	0	0	0	0	1	0	1	0	0	0	0	0	0	0	0	0
2700029	"R3"	0	0	1	0	0	0	intro	1	0	0	[1,2,4,1,1,2]	1	2	4	1	1	2	I dont know	blank	C	G	A	F	B	A	B	0	1	0	0	0	0	0	0	0	0	0	1	1	0	0	0	0	0	0	0	0	1
2700079	"R1"	1	0	0	0	0	0	intro	1	0	0	[1,1,2,1,2,1]	1	1	2	1	2	1	The error bars are there to show the variation in the data.	blank	A	F	A	F	C	B	B	1	0	0	0	0	0	0	0	0	0	1	0	1	0	0	0	0	0	0	0	0	1
2700111	"R1"	1	0	0	0	0	0	intro	1	0	0	[1,2,1,3,1,2]	1	2	1	3	1	2	I do not know.	blank	A	C	A	F	D	B	B	1	0	0	0	0	0	1	0	0	1	0	0	1	0	0	0	0	0	0	0	0	1
2700139	"R1"	1	0	0	0	0	0	intro	1	0	0	[1,2,3,2,2,2]	1	2	3	2	2	2	idk	blank	B	F	A	D,F	B	B	B	1	0	0	0	0	0	0	0	0	0	1	0	1	0	0	0	0	0	0	0	0	0
2700143	"R1"	1	0	0	0	0	0	intro	1	0	0	[2,1,2,1,2,1]	2	1	2	1	2	1	They show the amount of error and overlapping numbers of the two types of bacteria.	blank	A	F	A	C	D	B	B	1	0	0	0	0	0	0	0	0	0	1	0	1	0	0	0	0	0	1	0	0	0
2700145	"R1"	1	0	0	0	0	0	intro	1	0	0	[2,1,2,1,2,1]	2	1	2	1	2	1	The error bars demonstrate uncertainty in the data	blank	A	F	A	C	B	A	B	1	0	0	0	0	0	0	0	0	0	1	0	1	0	0	0	0	0	1	0	0	0
2700148	"R1"	1	0	0	0	0	0	intro	1	0	0	[2,1,2,1,2,1]	2	1	2	1	2	1	The error bar provides the range of variation based on the standard deviation from the mean. The error bars can provide evidence about whether the difference in the two variables is staistically significant or not.	blank	A	F	A	F	B	B	B	1	0	0	0	0	0	0	0	0	0	1	0	1	0	0	0	0	0	0	0	0	1
2700149	"R3"	0	0	1	0	0	0	intro	1	0	0	[2,1,1,1,2,1]	2	1	1	1	2	1	My guess is that the error bars show either the maximum values each category had or it accounts for any error in the calculations&#047;field data.	blank	G	G	A	F	C	B	B	0	0	0	1	0	0	0	0	0	0	0	1	1	0	0	0	0	0	0	0	0	1
2700153	"R1"	1	0	0	0	0	0	intro	1	0	0	[1,3,1,3,2,3]	1	3	1	3	2	3	The error bars show the potential for values to come back higher or lower than they should.	blank	C	F	A	F	C	B	B	0	1	0	0	0	0	0	0	0	0	1	0	1	0	0	0	0	0	0	0	0	1
2700158	"R3"	0	0	1	0	0	0	intro	1	0	0	[1,1,2,2,2,4]	1	1	2	2	2	4	The error bars represent the variability of data and are used to indicate uncertainty or erry in a measurement, which gives a general idea of how precise the data is.	blank	E	A	A	F	C	B	B	0	0	1	0	1	0	0	0	0	0	0	0	1	0	0	0	0	0	0	0	0	1
2700163	"R3"	0	0	1	0	0	0	intro	1	0	0	[1,4,1,3,2,2]	1	4	1	3	2	2	The error bars shows that there are some cases where the information can belong in between those bars. But most of the information is in the colored in lines.	blank	A	A	B	F	B	B	B	1	0	0	0	1	0	0	0	0	0	0	0	0	1	0	0	0	0	0	0	0	1
2700169	"R3"	0	0	1	0	0	0	intro	1	0	0	[2,1,2,1,1,1]	2	1	2	1	1	1	The type of information the error bars provides is the standard deviation within the data.	blank	C	F	B	B	A	C	B	0	1	0	0	0	0	0	0	0	0	1	0	0	1	0	0	0	1	0	0	0	0
2700177	"R1"	1	0	0	0	0	0	intro	1	0	0	[1,2,2,1,2,2]	1	2	2	1	2	2	The error bars represent the variability in the data, which indicates any uncertainty or errors in measurement to gain such data. By looking at the graph you can see that whoever collected this data felt more uncertain with the data belonging to the EC group as the error bar is slightly longer.	blank	A	A	A	D	C	B	B	1	0	0	0	1	0	0	0	0	0	0	0	1	0	0	0	0	0	0	1	0	0
2700196	"R3"	0	0	1	0	0	0	intro	1	0	0	[2,1,2,1,2,1]	2	1	2	1	2	1	The error bars show the highs and lows of the actual data while the bar itself shows the average	blank	A	F	B	F	C	A	B	1	0	0	0	0	0	0	0	0	0	1	0	0	1	0	0	0	0	0	0	0	1
2700234	"R1"	1	0	0	0	0	0	intro	1	0	0	[1,1,1,3,2,1]	1	1	1	3	2	1	The bars show the possible error or uncertainty in a data set.	blank	E	A	B	F	B	B	B	0	0	1	0	1	0	0	0	0	0	0	0	0	1	0	0	0	0	0	0	0	1
2700242	"R3"	0	0	1	0	0	0	intro	1	0	0	[1,2,1,3,1,2]	1	2	1	3	1	2	The outliers in the data set	blank	C	A	A	B	B	B	B	0	1	0	0	1	0	0	0	0	0	0	0	1	0	0	0	0	1	0	0	0	0
2700246	"R1"	1	0	0	0	0	0	intro	1	0	0	[3,1,2,1,2,2]	3	1	2	1	2	2	they show if there is a significant difference bewtwwen the two samples	blank	A	F	A	H	C	B	B	1	0	0	0	0	0	0	0	0	0	1	0	1	0	0	0	0	0	0	0	0	0
2700275	PUI	0	0	0	0	1	0	intro	1	0	0	[2,1,1,1,2,2]	2	1	1	1	2	2	The error bars show the deviation of the size of lizards as it relates to location, which is useful when comparing possible standard error and when deciding whether or not the location is statistically significant when determining lizard size.	blank		B						0	0	0	0	0	1	0	0	0	1	0	0	0	0	0	0	0	0	0	0	0	0
2700302	"R1"	1	0	0	0	0	0	intro	1	0	0	[2,1,1,1,2,1]	2	1	1	1	2	1	The error bars show the possible range of &#034;correct&#034; values. It adds more details rather than only having the average shown.	blank	A	F	A	B,D	B	B	B	1	0	0	0	0	0	0	0	0	0	1	0	1	0	0	0	0	0	0	0	0	0
2700377	"R1"	1	0	0	0	0	0	intro	1	0	0	[2,1,2,1,2,4]	2	1	2	1	2	4	The value of insulin proteins in E. Coli are greater than the number of insulin proteins in E. Florescens	blank	A	F	B	F	B	B	B	1	0	0	0	0	0	0	0	0	0	1	0	0	1	0	0	0	0	0	0	0	1
2700385	"R1"	1	0	0	0	0	0	intro	1	0	0	[1,1,2,2,1,1]	1	1	2	2	1	1	The error bars show variability in data, if theres small error bars then there isn't much variability. Also, since the error bars overlap a lot, there is question whether the bacterias' insulin production is statistically significant.	blank								0	0	0	0	0	0	0	0	0	0	0	0	0	0	0	0	0	0	0	0	0	0
2700393	"R1"	1	0	0	0	0	0	intro	1	0	0	[1,4,2,3,1,2]	1	4	2	3	1	2	The error bars provide the varriability of the data and also the uncertainity among the data.	blank	A	A	A	F	B	B	B	1	0	0	0	1	0	0	0	0	0	0	0	1	0	0	0	0	0	0	0	0	1
2700419	"R1"	1	0	0	0	0	0	intro	1	0	0	[1,2,1,1,4,2]	1	2	1	1	4	2	I'm guessing that it is used to indicate the error or uncertainty in a reported measurement.	blank	A	D	A	B	B	B	A	1	0	0	0	0	0	0	1	0	1	0	0	1	0	0	0	0	1	0	0	0	0
2700430	"R3"	0	0	1	0	0	0	intro	1	0	0	[1,1,3,1,2,4]	1	1	3	1	2	4	The error bars provide room for miscalculations and outliers.	blank	A	A	C	F	C	B	B	1	0	0	0	1	0	0	0	0	0	0	0	0	0	1	0	0	0	0	0	0	1
2700486	"R1"	1	0	0	0	0	0	intro	1	0	0	[1,1,3,3,4,2]	1	1	3	3	4	2	The error bars represent the uncertainty in the data	blank	A	A	A	F	D	B	B	1	0	0	0	1	0	0	0	0	0	0	0	1	0	0	0	0	0	0	0	0	1
2700518	"R3"	0	0	1	0	0	0	intro	1	0	0	[4,1,1,1,3,4]	4	1	1	1	3	4	It shows the outliers. So, a point that was far away from all the others	blank	A	A	B	C,F	B	B	B	1	0	0	0	1	0	0	0	0	0	0	0	0	1	0	0	0	0	0	0	0	0
2700519	"R3"	0	0	1	0	0	0	intro	1	0	0	[1,2,1,3,1,2]	1	2	1	3	1	2	The error bars show the standard deviation of the data in the categories.	blank	A	C	B	F	B	A	B	1	0	0	0	0	0	1	0	0	1	0	0	0	1	0	0	0	0	0	0	0	1
2700633	"R1"	1	0	0	0	0	0	intro	1	0	0	[1,2,2,1,2,2]	1	2	2	1	2	2	I do not know	blank	A	D	A	F	D	B	B	1	0	0	0	0	0	0	1	0	1	0	0	1	0	0	0	0	0	0	0	0	1
2700643	"R3"	0	0	1	0	0	0	intro	1	0	0	[1,1,1,1,2,2]	1	1	1	1	2	2	The error bars mean that there is data points underneath and above where the orange line stops, thats just the average of all the data together.	blank	A	A	A	F	C	B	B	1	0	0	0	1	0	0	0	0	0	0	0	1	0	0	0	0	0	0	0	0	1
2700647	"R3"	0	0	1	0	0	0	intro	1	0	0	[1,1,2,1,1,1]	1	1	2	1	1	1	The error bars show how precise the measurement is of a data set.	blank	G	A	A	F	B	A	B	0	0	0	1	1	0	0	0	0	0	0	0	1	0	0	0	0	0	0	0	0	1
2700651	"R1"	1	0	0	0	0	0	intro	1	0	0	[2,1,1,3,2,1]	2	1	1	3	2	1	The error bars shows the variation in the data. While the bars show the means of the data, the bars represent how far the values are both above and below the mean to paint a more complete picture of what of the collected data looks like.	blank	A	F	B	D,F	C	B	B	1	0	0	0	0	0	0	0	0	0	1	0	0	1	0	0	0	0	0	0	0	0
2700709	"R1"	1	0	0	0	0	0	intro	1	0	0	[2,1,1,2,2,1]	2	1	1	2	2	1	The error bars provide information about the amount of variation in the data in respect to the provided mean.	blank	A	F	B	F	C	B	B	1	0	0	0	0	0	0	0	0	0	1	0	0	1	0	0	0	0	0	0	0	1
2700713	"R1"	1	0	0	0	0	0	intro	1	0	0	[2,1,1,1,2,2]	2	1	1	1	2	2	The show the standard deviation	blank	A	F	B	F	D	B	B	1	0	0	0	0	0	0	0	0	0	1	0	0	1	0	0	0	0	0	0	0	1
2700774	"R3"	0	0	1	0	0	0	intro	1	0	0	[2,1,2,1,2,1]	2	1	2	1	2	1	Margin of error	blank	A	A	A	C	D	B	B	1	0	0	0	1	0	0	0	0	0	0	0	1	0	0	0	0	0	1	0	0	0
2700817	PUI	0	0	0	0	1	0	intro	1	0	0	[1,1,2,2,1,2]	1	1	2	2	1	2	Error bars represent two standard errors of the mean. They help to determine if there is significant differences between the two bar graphs.	blank	A	C	A	F	D	B	B	1	0	0	0	0	0	1	0	0	1	0	0	1	0	0	0	0	0	0	0	0	1
2700864	"R1"	1	0	0	0	0	0	intro	1	0	0	[2,1,2,1,2,2]	2	1	2	1	2	2	the error bars provide you with the standard deviation associated with that data. It is telling you how consistant each one is at getting the same result	blank	A	A	A	F	C	B	B	1	0	0	0	1	0	0	0	0	0	0	0	1	0	0	0	0	0	0	0	0	1
2700872	"R1"	1	0	0	0	0	0	intro	1	0	0	[1,1,1,1,2,2]	1	1	1	1	2	2	The error bars show standard deviation from the mean for the two bacteria species.	blank	A	B	A	B	C	B	B	1	0	0	0	0	1	0	0	0	1	0	0	1	0	0	0	0	1	0	0	0	0
2700902	"R1"	1	0	0	0	0	0	intro	1	0	0	[1,1,2,3,2,2]	1	1	2	3	2	2	The error bars show the standard deviation of each variable. This means that it is showing how much the values typically differ from the mean value that was calculated. This is used to show variation.	blank	A	E	A	F	B	A	B	1	0	0	0	0	0	0	0	1	1	0	0	1	0	0	0	0	0	0	0	0	1
2700931	"R1"	1	0	0	0	0	0	upper	0	1	0	[2,1,2,1,2,3]	2	1	2	1	2	3	The error bars show deviations of y values from the mean or true value.	blank	E	A	A	F	E	C	A	0	0	1	0	1	0	0	0	0	0	0	0	1	0	0	0	0	0	0	0	0	1
2700951	"R1"	1	0	0	0	0	0	intro	1	0	0	[3,1,2,3,2,1]	3	1	2	3	2	1	They provide information on the distance the data points lie from the mean value of the measurements (otherwise known as the standard deviation).	blank	A	F	B	C	D	B	B	1	0	0	0	0	0	0	0	0	0	1	0	0	1	0	0	0	0	1	0	0	0
2700969	"R1"	1	0	0	0	0	0	intro	1	0	0	[1,4,2,1,1,4]	1	4	2	1	1	4	I do not know	blank								0	0	0	0	0	0	0	0	0	0	0	0	0	0	0	0	0	0	0	0	0	0
2700975	"R3"	0	0	1	0	0	0	intro	1	0	0	[2,1,1,1,2,1]	2	1	1	1	2	1	I would say that the error bars solidify which plant type is higher than the other.	blank	F		A	F	C	B	B	0	0	1	0	0	0	0	0	0	0	0	0	1	0	0	0	0	0	0	0	0	1
2700983	"R1"	1	0	0	0	0	0	intro	1	0	0	[1,4,1,3,2,4]	1	4	1	3	2	4	The error bars show the variability of the data and indicates the level of uncertainity in the measurements.	blank	A	D	A	B	D	B	B	1	0	0	0	0	0	0	1	0	1	0	0	1	0	0	0	0	1	0	0	0	0
2701023	"R2"	0	1	0	0	0	0	intro	1	0	0	[1,2,2,2,1,2]	1	2	2	2	1	2	Error bars help with data values that stick out from the data set that may affect the average of the data as a whole. These outliers can skew results, and therefore by chalking them up to error we are able to get more accurate data for the average values.	blank	C	A	B	G	B	B	B	0	1	0	0	1	0	0	0	0	0	0	0	0	1	0	0	0	0	0	0	0	0
2701131	"R3"	0	0	1	0	0	0	intro	1	0	0	[1,2,1,1,1,2]	1	2	1	1	1	2	I do not know	blank	D	A	A	F	E	A	B	0	1	0	0	1	0	0	0	0	0	0	0	1	0	0	0	0	0	0	0	0	1
2701139	"R1"	1	0	0	0	0	0	intro	1	0	0	[1,1,2,2,2,1]	1	1	2	2	2	1	Error bars represent the standard deviation of the data within each bar. When standard deviation is high, the data is more spread out, resulting in bigger error bars, and vise versa.	blank	A	B	A	B	D	B	B	1	0	0	0	0	1	0	0	0	1	0	0	1	0	0	0	0	1	0	0	0	0
2701203	"R3"	0	0	1	0	0	0	intro	1	0	0	[2,1,1,1,2,2]	2	1	1	1	2	2	I think that the error bars show the margin of error associated with each category. This can help us understand that the larger the variation, the larger the margin of error for that particular category.	blank	C	F	A	F	C	B	B	0	1	0	0	0	0	0	0	0	0	1	0	1	0	0	0	0	0	0	0	0	1
2701209	"R1"	1	0	0	0	0	0	intro	1	0	0	[3,1,3,2,3,1]	3	1	3	2	3	1	The error bars show the uncertainty with each of the data values.	blank	A	F	A	F	D	A	B	1	0	0	0	0	0	0	0	0	0	1	0	1	0	0	0	0	0	0	0	0	1
2701329	"R1"	1	0	0	0	0	0	intro	1	0	0	[1,1,2,1,4,2]	1	1	2	1	4	2	the error bars show where there may be a mess up in the data or there are points that could be outliers	blank	A	G	A	F	B	B	B	1	0	0	0	0	0	0	0	0	0	0	1	1	0	0	0	0	0	0	0	0	1
2701395	"R1"	1	0	0	0	0	0	intro	1	0	0	[2,1,1,1,2,2]	2	1	1	1	2	2	They provide the standard error performed in the experiment	blank	A	F	A	F	C	B	B	1	0	0	0	0	0	0	0	0	0	1	0	1	0	0	0	0	0	0	0	0	1
2701456	"R1"	1	0	0	0	0	0	intro	1	0	0	[1,4,2,4,1,2]	1	4	2	4	1	2	The error bars show the variation in data and it helps to see the range in data	blank	A	F	A	F	C	C	B	1	0	0	0	0	0	0	0	0	0	1	0	1	0	0	0	0	0	0	0	0	1
2701459	"R1"	1	0	0	0	0	0	intro	1	0	0	[2,1,1,1,2,1]	2	1	1	1	2	1	The error bars show the potential under and over represnetaiton of the data. The error bars let us know the the range that hte data could have taken from the data set.	blank	B	B	B	B	A	B	B	1	0	0	0	0	1	0	0	0	1	0	0	0	1	0	0	0	1	0	0	0	0
2701467	"R3"	0	0	1	0	0	0	intro	1	0	0	[1,1,1,1,1,1]	1	1	1	1	1	1	I believe that the error bars reach to the potential size that some have gotten to, but the bar is filled up to the line where the average is.	blank	G	C	A	F	B	B	B	0	0	0	1	0	0	1	0	0	1	0	0	1	0	0	0	0	0	0	0	0	1
2701642	PUI	0	0	0	0	1	0	intro	1	0	0	[1,1,1,2,4,4]	1	1	1	2	4	4	I do not know.	blank	C	G	D		D	B	B	0	1	0	0	0	0	0	0	0	0	0	1	0	0	0	1	0	0	0	0	0	0
2701649	"R1"	1	0	0	0	0	0	upper	0	1	0	[1,2,1,3,1,2]	1	2	1	3	1	2	The error bars show the room for error&#047;uncertainty and by looking at the size of the errors bars, we can determine the confidence of the data.	blank	G	A	A	F	C	A	B	0	0	0	1	1	0	0	0	0	0	0	0	1	0	0	0	0	0	0	0	0	1
2701653	"R1"	1	0	0	0	0	0	intro	1	0	0	[2,4,1,2,3,2]	2	4	1	2	3	2	Error bars act as uncertainty in recording of the data.	blank	A	A	A	D,F	D	B	B	1	0	0	0	1	0	0	0	0	0	0	0	1	0	0	0	0	0	0	0	0	0
2701662	"R1"	1	0	0	0	0	0	intro	1	0	0	[3,1,3,3,3,2]	3	1	3	3	3	2	The error bars provide information of the standard deviation	blank	A	B	A	F	D	B	B	1	0	0	0	0	1	0	0	0	1	0	0	1	0	0	0	0	0	0	0	0	1
2701663	Masters	0	0	0	1	0	0	intro	1	0	0	[2,1,1,3,2,1]	2	1	1	3	2	1	The information represented by the error bars demonstrates the variation within the experiment and in this case in particulare it demonstrates that there is no statistical signifigance between the two sets of data	blank		F	B	F	D	C	B	0	0	0	0	0	0	0	0	0	0	1	0	0	1	0	0	0	0	0	0	0	1
2701718	"R1"	1	0	0	0	0	0	intro	1	0	0	[2,2,1,1,1,2]	2	2	1	1	1	2	I do not know.	blank		F	B	B	C	B	B	0	0	0	0	0	0	0	0	0	0	1	0	0	1	0	0	0	1	0	0	0	0
2701720	"R1"	1	0	0	0	0	0	intro	1	0	0	[2,1,4,1,2,1]	2	1	4	1	2	1	It shows you a clear and distinct difference between the two bars	blank		G	B	B	D	B	B	0	0	0	0	0	0	0	0	0	0	0	1	0	1	0	0	0	1	0	0	0	0
2701735	"R1"	1	0	0	0	0	0	intro	1	0	0	[2,1,1,1,2,1]	2	1	1	1	2	1	It shows the variation in the types of data.	blank	A	F	A	B	B	B	B	1	0	0	0	0	0	0	0	0	0	1	0	1	0	0	0	0	1	0	0	0	0
2701747	"R1"	1	0	0	0	0	0	intro	1	0	0	[2,1,2,1,4,1]	2	1	2	1	4	1	Error bars help show the Min and Max of a bar when using mean data	blank		G	B	F	D	A	B	0	0	0	0	0	0	0	0	0	0	0	1	0	1	0	0	0	0	0	0	0	1
2701836	PUI	0	0	0	0	1	0	intro	1	0	0	[2,1,4,1,4,1]	2	1	4	1	4	1	I believe they show the standard deviation and therefore give us an idea of how far away the range of values is from the mean.	blank	C	F	A	F	C	B	B	0	1	0	0	0	0	0	0	0	0	1	0	1	0	0	0	0	0	0	0	0	1
2701838	"R1"	1	0	0	0	0	0	upper	0	1	0	[2,1,2,3,2,1]	2	1	2	3	2	1	The errors graphs shows standard deviation looking at how much varation there was in the data. There was less variability in the bass column than iin the catfish column.	blank	E	A	A	F	B	B	B	0	0	1	0	1	0	0	0	0	0	0	0	1	0	0	0	0	0	0	0	0	1
2701854	"R1"	1	0	0	0	0	0	upper	0	1	0	[1,2,1,3,1,2]	1	2	1	3	1	2	The error bars provide us with the standard deviation for each bar.	blank	G	A	A	F	D	B	B	0	0	0	1	1	0	0	0	0	0	0	0	1	0	0	0	0	0	0	0	0	1
2701861	"R1"	1	0	0	0	0	0	intro	1	0	0	[2,3,2,3,1,1]	2	3	2	3	1	1	The error bars show how far the max could deviate when factoring for errors in data collection and sample size.	blank		G	B	F	D	B	B	0	0	0	0	0	0	0	0	0	0	0	1	0	1	0	0	0	0	0	0	0	1
2701872	"R1"	1	0	0	0	0	0	intro	1	0	0	[1,2,2,1,2,2]	1	2	2	1	2	2	I do not know.	blank	A	D	A	C	B	B	B	1	0	0	0	0	0	0	1	0	1	0	0	1	0	0	0	0	0	1	0	0	0
2701887	"R1"	1	0	0	0	0	0	intro	1	0	0	[1,1,4,1,4,2]	1	1	4	1	4	2	I do not know.	blank	A	G	A	F	C	B	B	1	0	0	0	0	0	0	0	0	0	0	1	1	0	0	0	0	0	0	0	0	1
2701901	"R1"	1	0	0	0	0	0	intro	1	0	0	[1,2,1,2,1,2]	1	2	1	2	1	2	The error bars tell me that the variations were between those values. There was more than one test run and there were differet results, but they were all within the range of the error bars.	blank	A	F	A	F	C	B	B	1	0	0	0	0	0	0	0	0	0	1	0	1	0	0	0	0	0	0	0	0	1
2701924	Masters	0	0	0	1	0	0	intro	1	0	0	[2,1,2,3,2,1]	2	1	2	3	2	1	The error bars show the standard deviation which shows the spread of data, or the variation, around the mean in each bar.	blank	A	F	A	F	B	B	B	1	0	0	0	0	0	0	0	0	0	1	0	1	0	0	0	0	0	0	0	0	1
2701930	"R1"	1	0	0	0	0	0	intro	1	0	0	[2,1,2,3,2,1]	2	1	2	3	2	1	The bars represent a standard deviation which shows a standard error accounted for in the experiment.	blank	E	C	A	F	B	B	B	0	0	1	0	0	0	1	0	0	1	0	0	1	0	0	0	0	0	0	0	0	1
2701951	"R1"	1	0	0	0	0	0	intro	1	0	0	[1,2,1,3,1,2]	1	2	1	3	1	2	I do not know.	blank	A	D	A	F	D	B	B	1	0	0	0	0	0	0	1	0	1	0	0	1	0	0	0	0	0	0	0	0	1
2701993	PUI	0	0	0	0	1	0	intro	1	0	0	[2,1,2,1,2,4]	2	1	2	1	2	4	Typically the error bars dislplay the standered deviation. And when used when graphing the overlap betwen the two, or lack of can display correlational diffrences.	blank	A	A	A	F	D	B	B	1	0	0	0	1	0	0	0	0	0	0	0	1	0	0	0	0	0	0	0	0	1
2701994	"R1"	1	0	0	0	0	0	intro	1	0	0	[2,1,2,2,1,1]	2	1	2	2	1	1	The data bars represent the means of the data as well as the standard deviations.	blank	A	A	A	C,D	B	A	B	1	0	0	0	1	0	0	0	0	0	0	0	1	0	0	0	0	0	0	0	0	0
2702024	"R1"	1	0	0	0	0	0	intro	1	0	0	[1,2,1,2,1,2]	1	2	1	2	1	2	The show the margin of error in the data set	blank	C	F	A	B	D	B	B	0	1	0	0	0	0	0	0	0	0	1	0	1	0	0	0	0	1	0	0	0	0
2702116	"R1"	1	0	0	0	0	0	intro	1	0	0	[1,3,2,1,2,3]	1	3	2	1	2	3	I do not know	blank	A	F	A	F	D	B	B	1	0	0	0	0	0	0	0	0	0	1	0	1	0	0	0	0	0	0	0	0	1
2702118	"R1"	1	0	0	0	0	0	intro	1	0	0	[1,1,1,3,1,1]	1	1	1	3	1	1	It provides the standard deviation, which is the variation of the results from the mean.	blank	A	F	A	F	D	B	B	1	0	0	0	0	0	0	0	0	0	1	0	1	0	0	0	0	0	0	0	0	1
2702119	"R1"	1	0	0	0	0	0	intro	1	0	0	[2,1,1,3,2,1]	2	1	1	3	2	1	The error bars show an uncertainty in the data collected, how some values may not fit into the pattern shown by majority of the valuse recorded in the data.	blank	A	F	A	D,F	B	A	B	1	0	0	0	0	0	0	0	0	0	1	0	1	0	0	0	0	0	0	0	0	0
2702123	"R1"	1	0	0	0	0	0	intro	1	0	0	[1,4,2,3,1,4]	1	4	2	3	1	4	I do not know.	blank	A	A	A	F	C	B	B	1	0	0	0	1	0	0	0	0	0	0	0	1	0	0	0	0	0	0	0	0	1
2702126	"R1"	1	0	0	0	0	0	intro	1	0	0	[1,1,2,3,2,3]	1	1	2	3	2	3	It shoes that the PF bacteria produces more insulin.	blank	A	A	A	F	D	B	B	1	0	0	0	1	0	0	0	0	0	0	0	1	0	0	0	0	0	0	0	0	1
2702130	"R1"	1	0	0	0	0	0	intro	1	0	0	[2,1,1,1,3,3]	2	1	1	1	3	3	I feel like they show you the amount of EC and PF can go up to. For example, for the EC one, it shows the max for every time is aroun 150, but the error bars can show us that it can possibly go up to around 200 EC.	blank	A	A	B	D	B	B	A	1	0	0	0	1	0	0	0	0	0	0	0	0	1	0	0	0	0	0	1	0	0
2702131	"R1"	1	0	0	0	0	0	intro	1	0	0	[2,1,2,1,2,1]	2	1	2	1	2	1	They prodive information on the possible variation of the hight of each bar graph.	blank	A	C	B	F	D	B	B	1	0	0	0	0	0	1	0	0	1	0	0	0	1	0	0	0	0	0	0	0	1
2702151	"R1"	1	0	0	0	0	0	intro	1	0	0	[1,1,2,3,1,2]	1	1	2	3	1	2	error bars show that there is room for error, since every cell is a little different, there cannot be one conclusice answer, it has to be a variety of different answers.	blank	C	F	D	F	B	B	B	0	1	0	0	0	0	0	0	0	0	1	0	0	0	0	1	0	0	0	0	0	1
2702157	"R1"	1	0	0	0	0	0	intro	1	0	0	[2,1,2,1,2,4]	2	1	2	1	2	4	They indicate uncertainty in measurement of the data values.	blank	A	A	A	G	B	C	B	1	0	0	0	1	0	0	0	0	0	0	0	1	0	0	0	0	0	0	0	0	0
2702351	PUI	0	0	0	0	1	0	intro	1	0	0	[1,2,1,2,1,2]	1	2	1	2	1	2	I do not know	blank	A	G	B	D	B	A	B	1	0	0	0	0	0	0	0	0	0	0	1	0	1	0	0	0	0	0	1	0	0
2702376	"R3"	0	0	1	0	0	0	intro	1	0	0	[1,1,1,1,2,1]	1	1	1	1	2	1	The bars show that there is an outlier of both shrubs and herbs.	blank	C	F	A	F	A	B	B	0	1	0	0	0	0	0	0	0	0	1	0	1	0	0	0	0	0	0	0	0	1
2702399	"R3"	0	0	1	0	0	0	intro	1	0	0	[2,1,2,1,3,1]	2	1	2	1	3	1	Although I am not entirely sure, my best guess would be that the error bars represent the amount of error that could be probable from the data set due to outlying points that would result in skewed means or data.	blank	G	G	B	H	D	C	B	0	0	0	1	0	0	0	0	0	0	0	1	0	1	0	0	0	0	0	0	0	0
2702405	"R1"	1	0	0	0	0	0	intro	1	0	0	[1,1,2,1,2,2]	1	1	2	1	2	2	I don't know	blank	C	A	B	F	D	B	B	0	1	0	0	1	0	0	0	0	0	0	0	0	1	0	0	0	0	0	0	0	1
2702459	"R1"	1	0	0	0	0	0	intro	1	0	0	[2,1,3,3,2,1]	2	1	3	3	2	1	The error bars measure the amount of variation&#047;dispersion of the data set in comparison to the mean. The larger the variation in relation to mean and the more the outliers, the more spread out the standard deviation error bars are. Also, even though the average of the bar is higher for PF, because there is overlap, the standard deviation error bar lets us know that some or most of teh values…	blank	A	F	B	B	B	B	B	1	0	0	0	0	0	0	0	0	0	1	0	0	1	0	0	0	1	0	0	0	0
2702473	"R1"	1	0	0	0	0	0	upper	0	1	0	[1,2,1,3,1,2]	1	2	1	3	1	2	I believe error bars are used to how much variation there is for the data set. Shows the highs and lows of the data set.	blank	E	A	B	F	C	B	B	0	0	1	0	1	0	0	0	0	0	0	0	0	1	0	0	0	0	0	0	0	1
2702516	PUI	0	0	0	0	1	0	intro	1	0	0	[1,1,4,1,4,2]	1	1	4	1	4	2	The error bars are the margins of error for the data. Example if there's a margin of error of .5 then the error bar will move .5 up and down along the bar.	blank								0	0	0	0	0	0	0	0	0	0	0	0	0	0	0	0	0	0	0	0	0	0
2702536	"R1"	1	0	0	0	0	0	intro	1	0	0	[1,1,1,3,1,1]	1	1	1	3	1	1	Shows the range of data from the lowest recorded data to the highest.	blank	A	A	B	B,C,F	B	B	B	1	0	0	0	1	0	0	0	0	0	0	0	0	1	0	0	0	0	0	0	0	0
2702559	"R3"	0	0	1	0	0	0	intro	1	0	0	[2,1,2,2,2,2]	2	1	2	2	2	2	I'm not sure.	blank	G	G	A	F	B	B	B	0	0	0	1	0	0	0	0	0	0	0	1	1	0	0	0	0	0	0	0	0	1
2702583	"R1"	1	0	0	0	0	0	intro	1	0	0	[1,1,1,2,2,2]	1	1	1	2	2	2	It probably represents the standard deviation	blank	A	F	B	F	D	B	B	1	0	0	0	0	0	0	0	0	0	1	0	0	1	0	0	0	0	0	0	0	1
2702593	"R1"	1	0	0	0	0	0	intro	1	0	0	[1,2,1,3,1,2]	1	2	1	3	1	2	The graph shows the possible error rate because the results could actually be higher than what is shown.	blank	A	C	A	F	E	B	B	1	0	0	0	0	0	1	0	0	1	0	0	1	0	0	0	0	0	0	0	0	1
2702604	"R3"	0	0	1	0	0	0	intro	1	0	0	[2,1,2,1,1,1]	2	1	2	1	1	1	The error bars shows the room for errror within the data collection.	blank	A	G	B	F	C	B	B	1	0	0	0	0	0	0	0	0	0	0	1	0	1	0	0	0	0	0	0	0	1
2702785	Masters	0	0	0	1	0	0	intro	1	0	0	[1,2,1,3,4,2]	1	2	1	3	4	2	I am unsure but I think it has to do with potential outliers in the data as well as potential errors in the gathering of the data	blank	D	A	B	D	B	A	B	0	1	0	0	1	0	0	0	0	0	0	0	0	1	0	0	0	0	0	1	0	0
2702792	Masters	0	0	0	1	0	0	intro	1	0	0	[1,2,1,2,1,2]	1	2	1	2	1	2	i do not know	blank	A	A	A	F	B	B	B	1	0	0	0	1	0	0	0	0	0	0	0	1	0	0	0	0	0	0	0	0	1
2702793	Masters	0	0	0	1	0	0	intro	1	0	0	[2,1,2,1,2,1]	2	1	2	1	2	1	The data is interpreted as an error and uncertainty.	blank	E	A	A	F	B	B	B	0	0	1	0	1	0	0	0	0	0	0	0	1	0	0	0	0	0	0	0	0	1
2702795	Masters	0	0	0	1	0	0	intro	1	0	0	[1,2,1,2,2,2]	1	2	1	2	2	2	The error bars show where the halfway point of the graph. The error bars seem to be more of a nuisance than any help.	blank	A	A	B	F	B	B	B	1	0	0	0	1	0	0	0	0	0	0	0	0	1	0	0	0	0	0	0	0	1
2702796	Masters	0	0	0	1	0	0	intro	1	0	0	[1,2,2,4,2,2]	1	2	2	4	2	2	I do not know	blank	A	E	A	F	B	C	B	1	0	0	0	0	0	0	0	1	1	0	0	1	0	0	0	0	0	0	0	0	1
2702798	Masters	0	0	0	1	0	0	intro	1	0	0	[1,4,2,2,2,4]	1	4	2	2	2	4	I am not sure what the error bars are used for.	blank	E	A	A	F	B	B	B	0	0	1	0	1	0	0	0	0	0	0	0	1	0	0	0	0	0	0	0	0	1
2702799	Masters	0	0	0	1	0	0	intro	1	0	0	[1,1,2,4,2,1]	1	1	2	4	2	1	The error bars show the standard deviation of each data set.	blank	C	F	A	F	D	B	B	0	1	0	0	0	0	0	0	0	0	1	0	1	0	0	0	0	0	0	0	0	1
2702852	"R3"	0	0	1	0	0	0	intro	1	0	0	[1,4,1,3,1,4]	1	4	1	3	1	4	I dont know	blank	A	G	B	F	D	A	B	1	0	0	0	0	0	0	0	0	0	0	1	0	1	0	0	0	0	0	0	0	1
2702932	"R3"	0	0	1	0	0	0	intro	1	0	0	[2,1,2,1,2,1]	2	1	2	1	2	1	Leaves room for error. Herb is 8 +&#047;- 1	blank	E	G	B	F	C	B	B	0	0	1	0	0	0	0	0	0	0	0	1	0	1	0	0	0	0	0	0	0	1
2702933	"R1"	1	0	0	0	0	0	intro	1	0	0	[1,1,4,3,2,1]	1	1	4	3	2	1	The error bars show us where some of the other data that was gathered is placed within the graph. This also shows us where the variation lies.	blank	C	B	A	F	C	B	B	0	1	0	0	0	1	0	0	0	1	0	0	1	0	0	0	0	0	0	0	0	1
2702941	Masters	0	0	0	1	0	0	intro	1	0	0	[1,1,1,3,1,1]	1	1	1	3	1	1	They show that there is room for error, meaning it can range from those points. It is the ranges of samples, giving the average space to change.	blank		C	A	F	C	A	B	0	0	0	0	0	0	1	0	0	1	0	0	1	0	0	0	0	0	0	0	0	1
2703021	"R1"	1	0	0	0	0	0	intro	1	0	0	[2,1,2,4,1,1]	2	1	2	4	1	1	Error bars represents one standard deviation above and below the data in order to illustrate if there is possible overlap in the data that would make the difference between the two points statistically insignificant.	blank	A	C	C	F	D		B	1	0	0	0	0	0	1	0	0	1	0	0	0	0	1	0	0	0	0	0	0	1
2703096	"R3"	0	0	1	0	0	0	intro	1	0	0	[2,1,2,1,2,1]	2	1	2	1	2	1	The error bar is there to show the error in the value of the bar. It could be less or it could be more than where the top of the orange bar is.	blank	G	C	A	F	E	A	B	0	0	0	1	0	0	1	0	0	1	0	0	1	0	0	0	0	0	0	0	0	1
2703163	"R1"	1	0	0	0	0	0	intro	1	0	0	[2,1,1,1,4,2]	2	1	1	1	4	2	error bars shows the reader that the data is not fully conclusive. It gives a range of data, and shows the standard deviation. A smaller error bar means the data is closer together and more conclusive.	blank	A	A	A	F	D	B	B	1	0	0	0	1	0	0	0	0	0	0	0	1	0	0	0	0	0	0	0	0	1
2703263	"R3"	0	0	1	0	0	0	intro	1	0	0	[4,1,2,1,2,4]	4	1	2	1	2	4	it represents the standard deviation of the data set. it shows the variation for each plant type.	blank	A	A	A	B	B	B	B	1	0	0	0	1	0	0	0	0	0	0	0	1	0	0	0	0	1	0	0	0	0
2703279	"R1"	1	0	0	0	0	0	intro	1	0	0	[2,1,1,1,2,1]	2	1	1	1	2	1	I'm not sure what error bars represent exactly, I just use the function sometimes on excel.	blank	E	F	A	D	B	A	B	0	0	1	0	0	0	0	0	0	0	1	0	1	0	0	0	0	0	0	1	0	0
2703295	"R3"	0	0	1	0	0	0	intro	1	0	0	[2,1,2,1,2,1]	2	1	2	1	2	1	The error bars give them a chance to show a margin of error to help show the area of mistakes when taking the data for the growth.	blank	G	C	B	D	C	B	B	0	0	0	1	0	0	1	0	0	1	0	0	0	1	0	0	0	0	0	1	0	0
2703326	"R1"	1	0	0	0	0	0	intro	1	0	0	[1,1,1,1,2,2]	1	1	1	1	2	2	I think the error bar shows that there is potential for the data to have outliers and that the experiment may have error that it did not account for and that they can not mitigate.	blank	A	D	A	B	C	B	B	1	0	0	0	0	0	0	1	0	1	0	0	1	0	0	0	0	1	0	0	0	0
2703349	"R1"	1	0	0	0	0	0	intro	1	0	0	[2,1,1,3,2,1]	2	1	1	3	2	1	The error bars tell you how much the data varies from the average	blank	C	F	A	F	B	B	B	0	1	0	0	0	0	0	0	0	0	1	0	1	0	0	0	0	0	0	0	0	1
2703366	Masters	0	0	0	1	0	0	intro	1	0	0	[2,1,1,1,2,1]	2	1	1	1	2	1	The error bars represent the variability of the data and gives the amount of error or uncertainty surrounding a reporte measurement. Error bars encompass the lowest and highest values so for the Natural bar, it is giving us the range of data from around 33 to 41, within a margin of error, and the Urban bar is telling is the range of data is from around 35 to 45, within a margin of error.	blank		G	A	F	D	B	B	0	0	0	0	0	0	0	0	0	0	0	1	1	0	0	0	0	0	0	0	0	1
2703409	"R1"	1	0	0	0	0	0	intro	1	0	0	[2,1,3,3,2,1]	2	1	3	3	2	1	The graph shows the amount of insulin each bacteria produces. PF produces more insulin as the standard deviation at the highest is greater than bacteria EC's production of insulin.	blank	A	F	B	G	B	B	B	1	0	0	0	0	0	0	0	0	0	1	0	0	1	0	0	0	0	0	0	0	0
2703458	"R1"	1	0	0	0	0	0	intro	1	0	0	[2,1,1,3,2,1]	2	1	1	3	2	1	The error bar tells us the error in calculating the mean.	blank	A	A	B	B,F	C	B	B	1	0	0	0	1	0	0	0	0	0	0	0	0	1	0	0	0	0	0	0	0	0
2703459	"R3"	0	0	1	0	0	0	intro	1	0	0	[1,1,2,3,2,2]	1	1	2	3	2	2	The error bars are there to show uncertainty, or to give a general idea of how precise the measurements are to being actual.	blank	C	A	A	F	E	B	B	0	1	0	0	1	0	0	0	0	0	0	0	1	0	0	0	0	0	0	0	0	1
2703523	"R3"	0	0	1	0	0	0	intro	1	0	0	[2,1,4,1,1,3]	2	1	4	1	1	3	I do not know.	blank	A	A	A	C	E	C	B	1	0	0	0	1	0	0	0	0	0	0	0	1	0	0	0	0	0	1	0	0	0
2703588	"R1"	1	0	0	0	0	0	intro	1	0	0	[2,1,1,1,2,1]	2	1	1	1	2	1	Error bars provide represent the lowest data and the largest data in the set and range away from the average.	blank	E	F	A	D	B	A	B	0	0	1	0	0	0	0	0	0	0	1	0	1	0	0	0	0	0	0	1	0	0
2703643	"R1"	1	0	0	0	0	0	intro	1	0	0	[2,1,4,2,2,2]	2	1	4	2	2	2	Error bars provide you with a visual representation of uncertainty in the measurements (margin of error).	blank	E	F	A	C	B	B	B	0	0	1	0	0	0	0	0	0	0	1	0	1	0	0	0	0	0	1	0	0	0
2703677	"R3"	0	0	1	0	0	0	intro	1	0	0	[1,3,2,3,2,2]	1	3	2	3	2	2	I do not know	blank	A	A	A	F	B	A	B	1	0	0	0	1	0	0	0	0	0	0	0	1	0	0	0	0	0	0	0	0	1
2703687	"R1"	1	0	0	0	0	0	intro	1	0	0	[2,1,1,1,2,1]	2	1	1	1	2	1	I do not know.	blank	A	D	A	F	D	B	B	1	0	0	0	0	0	0	1	0	1	0	0	1	0	0	0	0	0	0	0	0	1
2703694	"R1"	1	0	0	0	0	0	intro	1	0	0	[1,1,2,1,2,2]	1	1	2	1	2	2	The error bars represent the error percent margin that could be represented based on the indicated value. A greater&#047;higher error bar represents a higher chance of an incorrect value.	blank	A	D	A	B	D	B	B	1	0	0	0	0	0	0	1	0	1	0	0	1	0	0	0	0	1	0	0	0	0
2703696	"R1"	1	0	0	0	0	0	intro	1	0	0	[2,1,1,1,2,1]	2	1	1	1	2	1	They indicate error or uncertainty within the data collection.	blank	A	D	A	F	D	B	B	1	0	0	0	0	0	0	1	0	1	0	0	1	0	0	0	0	0	0	0	0	1
2703726	"R1"	1	0	0	0	0	0	intro	1	0	0	[4,1,3,3,3,1]	4	1	3	3	3	1	The error bars show how far off the answer could be from the answer that was said	blank	B	G	B	F	D	B	B	1	0	0	0	0	0	0	0	0	0	0	1	0	1	0	0	0	0	0	0	0	1
2703735	Masters	0	0	0	1	0	0	intro	1	0	0	[1,1,2,1,2,2]	1	1	2	1	2	2	Error bars demonstrate confidence, or lack thereof, in the accuracy of the data being displayed.	blank		A	A	F	B	B	B	0	0	0	0	1	0	0	0	0	0	0	0	1	0	0	0	0	0	0	0	0	1
2703741	"R1"	1	0	0	0	0	0	intro	1	0	0	[2,1,1,1,2,4]	2	1	1	1	2	4	The error bars inform us that there is still an overall difference in data even if there are errors in the grouping.	blank	C	A	B	B	D	A	B	0	1	0	0	1	0	0	0	0	0	0	0	0	1	0	0	0	1	0	0	0	0
2703816	"R1"	1	0	0	0	0	0	intro	1	0	0	[4,2,1,1,4,2]	4	2	1	1	4	2	I don't know	blank	C	A	A	D	E	C	B	0	1	0	0	1	0	0	0	0	0	0	0	1	0	0	0	0	0	0	1	0	0
2703836	Masters	0	0	0	1	0	0	intro	1	0	0	[1,4,2,1,2,3]	1	4	2	1	2	3	Error bars show us the areas of uncertainty in the graphs	blank		F	A	F	D	B	B	0	0	0	0	0	0	0	0	0	0	1	0	1	0	0	0	0	0	0	0	0	1
2703853	"R1"	1	0	0	0	0	0	intro	1	0	0	[2,1,1,1,2,4]	2	1	1	1	2	4	I do not know	blank	C	F		F	C	B	B	0	1	0	0	0	0	0	0	0	0	1	0	0	0	0	0	0	0	0	0	0	1
2703901	"R3"	0	0	1	0	0	0	intro	1	0	0	[1,1,2,2,1,2]	1	1	2	2	1	2	The error bars let me know that there is uncertainty in the area of the reported measurement.	blank	C	G	A	F	B	B	B	0	1	0	0	0	0	0	0	0	0	0	1	1	0	0	0	0	0	0	0	0	1
2703913	"R1"	1	0	0	0	0	0	intro	1	0	0	[1,1,2,3,1,2]	1	1	2	3	1	2	The error bars shows how incorrect the data could be. A value is determined and displayed on the graph.	blank	A	A	A	F	B	B	B	1	0	0	0	1	0	0	0	0	0	0	0	1	0	0	0	0	0	0	0	0	1
2703917	"R1"	1	0	0	0	0	0	upper	0	1	0	[1,1,1,3,2,2]	1	1	1	3	2	2	The error bars tell us the range of values each catagory could occupy. There are data points in each catagory that can be as high as the top of the error bar or as low as the bottom.	blank	G	F	B	F	C	B	B	0	0	0	1	0	0	0	0	0	0	1	0	0	1	0	0	0	0	0	0	0	1
2703922	Masters	0	0	0	1	0	0	intro	1	0	0	[1,2,2,1,2,1]	1	2	2	1	2	1	Error bars provide romm for error in things such as for what we have been talking about it would be weather there are miscounts.	blank	C	F	A	F	C	C	B	0	1	0	0	0	0	0	0	0	0	1	0	1	0	0	0	0	0	0	0	0	1
2703948	"R1"	1	0	0	0	0	0	intro	1	0	0	[1,1,2,2,4,4]	1	1	2	2	4	4	The error bar shows the estimated level of error in the measurements from the field data.	blank	A	D	A	F	C	B	B	1	0	0	0	0	0	0	1	0	1	0	0	1	0	0	0	0	0	0	0	0	1
2703967	"R1"	1	0	0	0	0	0	intro	1	0	0	[2,1,4,1,2,1]	2	1	4	1	2	1	I do not know.	blank	A	F	A	F	C	B	B	1	0	0	0	0	0	0	0	0	0	1	0	1	0	0	0	0	0	0	0	0	1
2704007	"R1"	1	0	0	0	0	0	upper	0	1	0	[1,1,2,1,1,1]	1	1	2	1	1	1	Error bars provide a basic notion of a measurement's accuracy from the reported value.	blank								0	0	0	0	0	0	0	0	0	0	0	0	0	0	0	0	0	0	0	0	0	0
2704017	"R1"	1	0	0	0	0	0	intro	1	0	0	[1,3,1,3,1,2]	1	3	1	3	1	2	I do not know	blank	A	F	B	F	D	B	B	1	0	0	0	0	0	0	0	0	0	1	0	0	1	0	0	0	0	0	0	0	1
2704019	"R1"	1	0	0	0	0	0	intro	1	0	0	[1,1,2,1,2,2]	1	1	2	1	2	2	Error bars display the high and low range for what the most accurate answer is. In case there is uncertainty in the data or the methods used to gather the data, the error bars indicate that the top of the bar may not be the 100% accurate results of the data, but simply the most accurate based off of what is known. The error bars allow for the reader to know that the correct answer is within the b…	blank	A	D	A	F	C	B	B	1	0	0	0	0	0	0	1	0	1	0	0	1	0	0	0	0	0	0	0	0	1
2704030	"R1"	1	0	0	0	0	0	intro	1	0	0	[1,1,2,1,4,4]	1	1	2	1	4	4	Shows the level of error in the data.	blank	C	A	B	D,F	B	B	B	0	1	0	0	1	0	0	0	0	0	0	0	0	1	0	0	0	0	0	0	0	0
2704047	Masters	0	0	0	1	0	0	upper	0	1	0	[3,1,3,1,2,1]	3	1	3	1	2	1	The error bars shows the standard deviation of the mean represented within the bar.	blank	B	A	B	C	B	A	B	1	0	0	0	1	0	0	0	0	0	0	0	0	1	0	0	0	0	1	0	0	0
2704050	"R1"	1	0	0	0	0	0	intro	1	0	0	[1,2,2,2,1,1]	1	2	2	2	1	1	I do not know	blank	G	F	B	D	B	B	B	0	0	0	1	0	0	0	0	0	0	1	0	0	1	0	0	0	0	0	1	0	0
2704053	"R1"	1	0	0	0	0	0	intro	1	0	0	[1,1,2,1,1,1]	1	1	2	1	1	1	They show the standard deviation and error with the data.	blank	C	B	B	F	C	B	B	0	1	0	0	0	1	0	0	0	1	0	0	0	1	0	0	0	0	0	0	0	1
2704059	"R1"	1	0	0	0	0	0	intro	1	0	0	[1,1,2,1,2,1]	1	1	2	1	2	1	The error bars represent the standard deviation from the data values used.	blank		D	A	A,F	C	B	B	0	0	0	0	0	0	0	1	0	1	0	0	1	0	0	0	0	0	0	0	0	0
2704063	"R1"	1	0	0	0	0	0	intro	1	0	0	[2,1,1,1,4,1]	2	1	1	1	4	1	I do not know	blank	A	D	A	H	C	B	B	1	0	0	0	0	0	0	1	0	1	0	0	1	0	0	0	0	0	0	0	0	0
2704099	"R1"	1	0	0	0	0	0	upper	0	1	0	[2,1,1,1,2,1]	2	1	1	1	2	1	Error bars reflect how precise a measurement is. The bigger the error the less precise the measurement is.	blank	E	A	B	B,D,F	B	B	B	0	0	1	0	1	0	0	0	0	0	0	0	0	1	0	0	0	0	0	0	0	0
2704104	Masters	0	0	0	1	0	0	nonmajor	0	0	1	[3,1,3,1,2,1]	3	1	3	1	2	1	The standard deviation between the accuracy of datas.	blank	C	G	A	B	C	B	A	0	1	0	0	0	0	0	0	0	0	0	1	1	0	0	0	0	1	0	0	0	0
2704105	Masters	0	0	0	1	0	0	nonmajor	0	0	1	[2,1,2,3,2,1]	2	1	2	3	2	1	I don't know&#013;&#010;My prediction: the mean of survival time increases with the decrease of the mutations	blank	G	A	A	B	C	B	A	0	0	0	1	1	0	0	0	0	0	0	0	1	0	0	0	0	1	0	0	0	0
2704110	"R1"	1	0	0	0	0	0	intro	1	0	0	[2,1,2,1,2,3]	2	1	2	1	2	3	I believe the error bars represent any uncertainty in the measurements.	blank	A	G	A	F	D	B	B	1	0	0	0	0	0	0	0	0	0	0	1	1	0	0	0	0	0	0	0	0	1
2704129	Masters	0	0	0	1	0	0	nonmajor	0	0	1	[2,1,2,3,2,1]	2	1	2	3	2	1	Error bars represent a &#034;window&#034; of data points someone would likely get if they emulated the same experiment. The larger the error bars, the greater uncertainty there is surrounding the specific data point found.	blank	D	G	A	D, F	C	B	B	0	1	0	0	0	0	0	0	0	0	0	1	1	0	0	0	0	0	0	0	0	0
2704185	"R1"	1	0	0	0	0	0	intro	1	0	0	[1,1,1,3,1,1]	1	1	1	3	1	1	The error bars show the interquartile range of the data set.	blank	A	F	B	B	C	B	B	1	0	0	0	0	0	0	0	0	0	1	0	0	1	0	0	0	1	0	0	0	0
2704192	"R1"	1	0	0	0	0	0	intro	1	0	0	[1,2,1,1,2,2]	1	2	1	1	2	2	It shows outliers in the data and how much the data is skewed from the average I believe	blank	C	G	A	F	D	B	B	0	1	0	0	0	0	0	0	0	0	0	1	1	0	0	0	0	0	0	0	0	1
2704218	"R3"	0	0	1	0	0	0	intro	1	0	0	[1,1,2,4,2,4]	1	1	2	4	2	4	The error bars show that the results could very anywhere between that line. The bar goes to the average, then the error bars show that it could still vary.	blank	A	A	A	F	B	B	B	1	0	0	0	1	0	0	0	0	0	0	0	1	0	0	0	0	0	0	0	0	1
2704222	"R1"	1	0	0	0	0	0	intro	1	0	0	[1,2,1,3,1,2]	1	2	1	3	1	2	The error bars provide information about the estimated error in a measurement. However, error bars can represent confidence intervals, standard deviation, or standard error. Without an explanation of what the error bars really are, we won't be able to pull information from them.	blank								0	0	0	0	0	0	0	0	0	0	0	0	0	0	0	0	0	0	0	0	0	0
2704248	"R1"	1	0	0	0	0	0	intro	1	0	0	[1,1,3,3,1,2]	1	1	3	3	1	2	The error bars are there is show uncertainity or any error in a data set when graphing.	blank	A	B	A	B	B	B	B	1	0	0	0	0	1	0	0	0	1	0	0	1	0	0	0	0	1	0	0	0	0
2704256	"R1"	1	0	0	0	0	0	intro	1	0	0	[1,1,2,1,4,2]	1	1	2	1	4	2	I think they represent the standard deviation, but I am not 100% sure.	blank	G	F	B	C	D	B	B	0	0	0	1	0	0	0	0	0	0	1	0	0	1	0	0	0	0	1	0	0	0
2704261	"R1"	1	0	0	0	0	0	intro	1	0	0	[1,3,1,3,2,1]	1	3	1	3	2	1	The error bars show the amount of possible error or deviations from the mean the data goes.	blank	A	A	B	F	C	B	B	1	0	0	0	1	0	0	0	0	0	0	0	0	1	0	0	0	0	0	0	0	1
2704265	"R1"	1	0	0	0	0	0	intro	1	0	0	[1,1,1,1,2,1]	1	1	1	1	2	1	The error bars allows us to known the standard deviations of each tested bacteria.	blank	A	A	B	D,F	B	B	B	1	0	0	0	1	0	0	0	0	0	0	0	0	1	0	0	0	0	0	0	0	0
2704270	"R1"	1	0	0	0	0	0	intro	1	0	0	[2,1,4,2,2,1]	2	1	4	2	2	1	The error bars provide some of the st. Dev to a range of values that are possible.	blank								0	0	0	0	0	0	0	0	0	0	0	0	0	0	0	0	0	0	0	0	0	0
2704273	"R1"	1	0	0	0	0	0	intro	1	0	0	[2,1,2,1,2,4]	2	1	2	1	2	4	i do not know	blank	E	E	A	D	C	B	B	0	0	1	0	0	0	0	0	1	1	0	0	1	0	0	0	0	0	0	1	0	0
2704297	"R1"	1	0	0	0	0	0	intro	1	0	0	[1,1,2,1,2,2]	1	1	2	1	2	2	the error bars show you the percent error in the experiment.	blank	A	F	A	F	D	B	B	1	0	0	0	0	0	0	0	0	0	1	0	1	0	0	0	0	0	0	0	0	1
2704315	"R1"	1	0	0	0	0	0	intro	1	0	0	[2,1,2,1,2,1]	2	1	2	1	2	1	I dont know	blank	C	G	A	H	D	A	C	0	1	0	0	0	0	0	0	0	0	0	1	1	0	0	0	0	0	0	0	0	0
2704316	"R1"	1	0	0	0	0	0	intro	1	0	0	[1,2,3,1,2,3]	1	2	3	1	2	3	I do not know	blank	G	F		C,F	C	B	A	0	0	0	1	0	0	0	0	0	0	1	0	0	0	0	0	0	0	0	0	0	0
2704319	"R1"	1	0	0	0	0	0	intro	1	0	0	[1,4,2,1,2,4]	1	4	2	1	2	4	Error bars represent variation of the corresponding coordinate.	blank	C	B	A	B	D	B	B	0	1	0	0	0	1	0	0	0	1	0	0	1	0	0	0	0	1	0	0	0	0
2704375	CC	0	0	0	0	0	1	intro	1	0	0	[1,4,2,1,1,2]	1	4	2	1	1	2	I think that the errors bar show how from one specific point, the difference can be shown, basically how much is the margen of difference, between one data and other. &#013;&#010;But I knwo that the meaning of having that data can vary, this is more a personal opinion.	blank	A	A	A	D	D	B	A	1	0	0	0	1	0	0	0	0	0	0	0	1	0	0	0	0	0	0	1	0	0
2704378	"R1"	1	0	0	0	0	0	intro	1	0	0	[1,1,2,1,4,2]	1	1	2	1	4	2	The error bars represent the max possible values that could've been recorded. This shows that there may be some amount of variation in the data up until that specific point that the scientist is taking into account.	blank	A	B	A	F	D	B	B	1	0	0	0	0	1	0	0	0	1	0	0	1	0	0	0	0	0	0	0	0	1
2704384	"R1"	1	0	0	0	0	0	intro	1	0	0	[1,1,1,3,1,2]	1	1	1	3	1	2	The error bars show a larger range of the data that could have been skewed by an outlier.	blank	A	F	A	F	B	B	B	1	0	0	0	0	0	0	0	0	0	1	0	1	0	0	0	0	0	0	0	0	1
2704400	"R1"	1	0	0	0	0	0	intro	1	0	0	[1,2,1,2,2,2]	1	2	1	2	2	2	The error bars show how close to the theoretical value the results are.	blank								0	0	0	0	0	0	0	0	0	0	0	0	0	0	0	0	0	0	0	0	0	0
2704404	"R1"	1	0	0	0	0	0	intro	1	0	0	[2,1,2,1,2,2]	2	1	2	1	2	2	The error bars tell the viewer of the data that the data collected has this much margin possibility of error in the results and that it may not be completly accurate.	blank	A	F	A	B,F	D	B	B	1	0	0	0	0	0	0	0	0	0	1	0	1	0	0	0	0	0	0	0	0	0
2704417	"R1"	1	0	0	0	0	0	intro	1	0	0	[2,1,1,1,2,2]	2	1	1	1	2	2	The error bars represent a range of data that may also be present in the experiment. It is a predicted range of data that demonstrates how accurate the presented data may be.	blank	A	A	A	B,F	C	B	B	1	0	0	0	1	0	0	0	0	0	0	0	1	0	0	0	0	0	0	0	0	0
2704441	"R1"	1	0	0	0	0	0	intro	1	0	0	[1,1,1,2,1,4]	1	1	1	2	1	4	Error bars shows the data on the graph is not set, the error bars allow different values to be shown that might be important to the data.	blank	A	D	A	F	D	B	B	1	0	0	0	0	0	0	1	0	1	0	0	1	0	0	0	0	0	0	0	0	1
2704447	CC	0	0	0	0	0	1	intro	1	0	0	[1,4,2,1,2,4]	1	4	2	1	2	4	I do not know what error bars can represent.	blank	A	G	A	D	E	C	B	1	0	0	0	0	0	0	0	0	0	0	1	1	0	0	0	0	0	0	1	0	0
2704450	"R1"	1	0	0	0	0	0	intro	1	0	0	[2,1,1,3,2,1]	2	1	1	3	2	1	The error bars represent the data ranges not expressed by the mean. This allows the viewer to visualize how much the range deviates from the calculated mean. This is the standard deviation.	blank	A	A	A	F	C	B	B	1	0	0	0	1	0	0	0	0	0	0	0	1	0	0	0	0	0	0	0	0	1
2704453	"R1"	1	0	0	0	0	0	intro	1	0	0	[4,4,1,1,1,3]	4	4	1	1	1	3	I do not know	blank	C	A	A	B,F	D	B	B	0	1	0	0	1	0	0	0	0	0	0	0	1	0	0	0	0	0	0	0	0	0
2704458	CC	0	0	0	0	0	1	intro	1	0	0	[1,1,4,1,1,4]	1	1	4	1	1	4	I assume the bars represent the exact point it ends with and compares the yes or no side. Yes was 1.6 and no has like 1.7-1.8	blank	C	F	A	B	B	B	B	0	1	0	0	0	0	0	0	0	0	1	0	1	0	0	0	0	1	0	0	0	0
2704461	Masters	0	0	0	1	0	0	intro	1	0	0	[2,1,1,3,2,1]	2	1	1	3	2	1	I did not know that those were called error bars, I thought they represented the minimum and maximum vallues in the data set. I guess I do not know what the error bars provide about the data.	blank		C	A	F	D	B	B	0	0	0	0	0	0	1	0	0	1	0	0	1	0	0	0	0	0	0	0	0	1
2704463	"R1"	1	0	0	0	0	0	intro	1	0	0	[2,1,2,2,2,1]	2	1	2	2	2	1	The error bars show the variation in the data. The true mean value could be any value within the data bar with a accuracy based on the p-value used.	blank	A	A	A	F	D	B	B	1	0	0	0	1	0	0	0	0	0	0	0	1	0	0	0	0	0	0	0	0	1
2704471	CC	0	0	0	0	0	1	intro	1	0	0	[1,2,1,3,1,2]	1	2	1	3	1	2	Because the error bars are not identified as representing the standard deviation, standard error, or a confidence interval, the information they provide is unclear. However, in general, one could assume that true lobster density for each category is contained somewhere within the range shown by the error bars.	blank	A	F	B	F	B	B	B	1	0	0	0	0	0	0	0	0	0	1	0	0	1	0	0	0	0	0	0	0	1
2704473	CC	0	0	0	0	0	1	intro	1	0	0	[2,1,1,1,2,2]	2	1	1	1	2	2	I think that it shows the deviation of the data while taking out all of the outliers.	blank	C	F	B	F	C	A	B	0	1	0	0	0	0	0	0	0	0	1	0	0	1	0	0	0	0	0	0	0	1
2704474	CC	0	0	0	0	0	1	intro	1	0	0	[1,2,2,3,1,1]	1	2	2	3	1	1	I do not know	blank	A	A	A	D	B	B	B	1	0	0	0	1	0	0	0	0	0	0	0	1	0	0	0	0	0	0	1	0	0
2704477	CC	0	0	0	0	0	1	intro	1	0	0	[1,1,3,1,2,1]	1	1	3	1	2	1	It shows the marigine of error indicating that there were some parts of the data which were above the average	blank	A	A	A	B,D,F	D	A	B	1	0	0	0	1	0	0	0	0	0	0	0	1	0	0	0	0	0	0	0	0	0
2704489	"R1"	1	0	0	0	0	0	intro	1	0	0	[1,1,1,1,2,2]	1	1	1	1	2	2	I do not know	blank	A	A	A	F	D	B	B	1	0	0	0	1	0	0	0	0	0	0	0	1	0	0	0	0	0	0	0	0	1
2704493	"R1"	1	0	0	0	0	0	intro	1	0	0	[1,2,2,1,2,2]	1	2	2	1	2	2	I do not know specifically but I beleive they show relative error in data or distance from mean to maximum.	blank								0	0	0	0	0	0	0	0	0	0	0	0	0	0	0	0	0	0	0	0	0	0
2704502	"R1"	1	0	0	0	0	0	intro	1	0	0	[1,1,2,1,2,2]	1	1	2	1	2	2	Error bars show how precise a measurement is.	blank	A	A	A	F	C	B	B	1	0	0	0	1	0	0	0	0	0	0	0	1	0	0	0	0	0	0	0	0	1
2704539	"R1"	1	0	0	0	0	0	intro	1	0	0	[2,1,1,1,2,1]	2	1	1	1	2	1	The bars provide room for data that may be caused by error whether that is a miscalculation, human error, instrument error, etc.	blank	C	F	A	B	D	B	B	0	1	0	0	0	0	0	0	0	0	1	0	1	0	0	0	0	1	0	0	0	0
2704546	"R1"	1	0	0	0	0	0	intro	1	0	0	[2,1,2,1,2,1]	2	1	2	1	2	1	The error bars provide us the margin of error of one standard deviation (I think) from the mean	blank	A	D	B	F,G	D	B	B	1	0	0	0	0	0	0	1	0	1	0	0	0	1	0	0	0	0	0	0	0	0
2704561	"R1"	1	0	0	0	0	0	intro	1	0	0	[3,1,3,3,1,1]	3	1	3	3	1	1	the error bars provide a range for thje data.	blank	A	D	B	B,E	D	B	B	1	0	0	0	0	0	0	1	0	1	0	0	0	1	0	0	0	0	0	0	0	0
2704564	"R1"	1	0	0	0	0	0	intro	1	0	0	[1,1,1,1,1,3]	1	1	1	1	1	3	The error bars represent the variation in each data set.	blank	A	B	A	G	C	B	B	1	0	0	0	0	1	0	0	0	1	0	0	1	0	0	0	0	0	0	0	0	0
2704574	"R1"	1	0	0	0	0	0	intro	1	0	0	[1,2,1,2,1,2]	1	2	1	2	1	2	I do not know	blank	E	F	A	F	B	A	B	0	0	1	0	0	0	0	0	0	0	1	0	1	0	0	0	0	0	0	0	0	1
2704615	"R1"	1	0	0	0	0	0	intro	1	0	0	[2,4,2,1,2,1]	2	4	2	1	2	1	Error bars are used to show where mistakes in the data could have been made.	blank	C	F	A	B	D	B	B	0	1	0	0	0	0	0	0	0	0	1	0	1	0	0	0	0	1	0	0	0	0
2704616	"R1"	1	0	0	0	0	0	intro	1	0	0	[2,1,2,1,2,1]	2	1	2	1	2	1	I do not know.	blank	G	B	A	F	C	B	B	0	0	0	1	0	1	0	0	0	1	0	0	1	0	0	0	0	0	0	0	0	1
2704622	"R1"	1	0	0	0	0	0	intro	1	0	0	[1,2,1,3,4,2]	1	2	1	3	4	2	The bars represent the area within oe standard deviation of the mean,	blank	A	C	B	C,F	D	B	B	1	0	0	0	0	0	1	0	0	1	0	0	0	1	0	0	0	0	0	0	0	0
2704624	"R1"	1	0	0	0	0	0	intro	1	0	0	[2,1,2,1,2,1]	2	1	2	1	2	1	I think othis indicates potential error made when either collecting data or making a graph.	blank	E	F	B	B	C	B	A	0	0	1	0	0	0	0	0	0	0	1	0	0	1	0	0	0	1	0	0	0	0
2704638	"R1"	1	0	0	0	0	0	intro	1	0	0	[1,1,1,1,2,2]	1	1	1	1	2	2	Error bars provide you with information regarding the outliyer data points&#047;where there is room for error. For example, while the average value for the &#034;yes&#034; graph bar is approximatly 1.3, according to the error bars there could be data points showing the values of approximatly 0.95 or 1.65.	blank	A	D	A	B	C	B	B	1	0	0	0	0	0	0	1	0	1	0	0	1	0	0	0	0	1	0	0	0	0
2704642	"R1"	1	0	0	0	0	0	intro	1	0	0	[2,1,2,3,2,1]	2	1	2	3	2	1	The error bars provide us with information about how much (numerical) variation there was in the data set used to calculate the mean for each category. They help put the mean into context. If there is a very large spread of data for one (orange) bar, it would be difficult to say whether the data can be trusted (do the bacteria actually produce insulin or is there systematic error resulting in wil…	blank	A	A	B	B	D	B	B	1	0	0	0	1	0	0	0	0	0	0	0	0	1	0	0	0	1	0	0	0	0
2704656	"R1"	1	0	0	0	0	0	intro	1	0	0	[4,2,2,1,2,1]	4	2	2	1	2	1	I beleive that the error bars provide what the actual measurement was and how far off the recorded measurement was from the actual measurement.	blank	A	B	A	F	D	B	B	1	0	0	0	0	1	0	0	0	1	0	0	1	0	0	0	0	0	0	0	0	1
2704667	Masters	0	0	0	1	0	0	nonmajor	0	0	1	[4,2,4,2,4,4]	4	2	4	2	4	4	I do not know&#013;&#010;&#013;&#010;But I think something with standard deviation. Though, I've never fully learned in-depth what that is.	blank	C	G	A	F	C	B	B	0	1	0	0	0	0	0	0	0	0	0	1	1	0	0	0	0	0	0	0	0	1
2704674	Masters	0	0	0	1	0	0	intro	1	0	0	[2,1,2,1,2,1]	2	1	2	1	2	1	Error bars are used to explain the possibiloty of uncertainty during data collection.	blank		B	B	F	C	B	B	0	0	0	0	0	1	0	0	0	1	0	0	0	1	0	0	0	0	0	0	0	1
2704682	"R1"	1	0	0	0	0	0	intro	1	0	0	[2,1,1,3,2,1]	2	1	1	3	2	1	The error bars show the variation between the field data, and how that differs from the mean represented by the solid bar.	blank	A	D	A	F	D	B	B	1	0	0	0	0	0	0	1	0	1	0	0	1	0	0	0	0	0	0	0	0	1
2704687	"R1"	1	0	0	0	0	0	intro	1	0	0	[2,1,1,3,2,1]	2	1	1	3	2	1	I believe that the error bars show the variablity in the data set, like the upper and lower limits of the data, while the bars themselves show the mean.	blank	A	C	A	B	D	B	B	1	0	0	0	0	0	1	0	0	1	0	0	1	0	0	0	0	1	0	0	0	0
2704695	"R1"	1	0	0	0	0	0	intro	1	0	0	[1,1,1,3,1,3]	1	1	1	3	1	3	I don't know	blank	A	D	A	F	D	B	B	1	0	0	0	0	0	0	1	0	1	0	0	1	0	0	0	0	0	0	0	0	1
2704705	"R1"	1	0	0	0	0	0	intro	1	0	0	[2,1,1,1,2,1]	2	1	1	1	2	1	The error bars represent the standard deviation from the mean, both above and below.	blank	C	F	A	F	B	B	B	0	1	0	0	0	0	0	0	0	0	1	0	1	0	0	0	0	0	0	0	0	1
2704713	"R1"	1	0	0	0	0	0	intro	1	0	0	[1,1,1,2,1,1]	1	1	1	2	1	1	The error bars show possible outcomes of data but those data points dont represent the true mean.	blank	A	A	B	D,F	B	B	B	1	0	0	0	1	0	0	0	0	0	0	0	0	1	0	0	0	0	0	0	0	0
2704746	"R1"	1	0	0	0	0	0	intro	1	0	0	[1,3,1,3,2,2]	1	3	1	3	2	2	maybe it represents outliers	blank	C	G	B	A,F	D	B	B	0	1	0	0	0	0	0	0	0	0	0	1	0	1	0	0	0	0	0	0	0	0
2704760	"R1"	1	0	0	0	0	0	intro	1	0	0	[2,1,2,1,2,2]	2	1	2	1	2	2	I do not know	blank	A	C	A	F	D	B	B	1	0	0	0	0	0	1	0	0	1	0	0	1	0	0	0	0	0	0	0	0	1
2704763	"R1"	1	0	0	0	0	0	intro	1	0	0	[1,1,1,2,2,1]	1	1	1	2	2	1	The error labels provide information on how far off the accuracy of the data could be.	blank	A	A	A	B	B	B	B	1	0	0	0	1	0	0	0	0	0	0	0	1	0	0	0	0	1	0	0	0	0
2704781	"R1"	1	0	0	0	0	0	intro	1	0	0	[1,1,3,3,2,2]	1	1	3	3	2	2	The error bars give you the standard deviation (How much do the data points on average deviate from the mean.	blank	A	A		B	B	B	B	1	0	0	0	1	0	0	0	0	0	0	0	0	0	0	0	0	1	0	0	0	0
2704795	Masters	0	0	0	1	0	0	intro	1	0	0	[1,2,3,1,4,3]	1	2	3	1	4	3	They show that the data can vary between those lines.	blank		A	A	F	D	B	B	0	0	0	0	1	0	0	0	0	0	0	0	1	0	0	0	0	0	0	0	0	1
2704817	Masters	0	0	0	1	0	0	intro	1	0	0	[1,1,2,1,1,2]	1	1	2	1	1	2	I do not know.	blank		B	A	F	B	A	B	0	0	0	0	0	1	0	0	0	1	0	0	1	0	0	0	0	0	0	0	0	1
2704845	"R1"	1	0	0	0	0	0	intro	1	0	0	[2,1,2,2,2,1]	2	1	2	2	2	1	The error bars provide information about the variation in the numbers as well as the standard deviation of each bacterial species.	blank	A	B	A	B	D	B	B	1	0	0	0	0	1	0	0	0	1	0	0	1	0	0	0	0	1	0	0	0	0
2704874	"R1"	1	0	0	0	0	0	intro	1	0	0	[1,2,1,3,1,3]	1	2	1	3	1	3	I do not know.	blank	A	A	A	F	D	B	B	1	0	0	0	1	0	0	0	0	0	0	0	1	0	0	0	0	0	0	0	0	1
2704876	Masters	0	0	0	1	0	0	intro	1	0	0	[1,2,1,4,1,2]	1	2	1	4	1	2	I do not know	blank	C	A	B	C	B	B	B	0	1	0	0	1	0	0	0	0	0	0	0	0	1	0	0	0	0	1	0	0	0
2704889	"R1"	1	0	0	0	0	0	intro	1	0	0	[2,1,2,3,2,4]	2	1	2	3	2	4	The error bars represent how much the data variates from the average.	blank	G	F	A	D		A	B	0	0	0	1	0	0	0	0	0	0	1	0	1	0	0	0	0	0	0	1	0	0
2704894	"R1"	1	0	0	0	0	0	intro	1	0	0	[2,1,2,1,3,1]	2	1	2	1	3	1	The error bars show what the answers could have been with errors in place.	blank	C	G	A	F	B	B	B	0	1	0	0	0	0	0	0	0	0	0	1	1	0	0	0	0	0	0	0	0	1
2704897	"R1"	1	0	0	0	0	0	intro	1	0	0	[1,1,2,3,1,1]	1	1	2	3	1	1	The error bars provide you with what the true value could be due to a source of error. We want the error bars to be as short as possible.	blank	A	A	A	F	C	B	B	1	0	0	0	1	0	0	0	0	0	0	0	1	0	0	0	0	0	0	0	0	1
2704899	"R1"	1	0	0	0	0	0	intro	1	0	0	[1,1,2,2,1,1]	1	1	2	2	1	1	They show the possible range of error that the correct data value could be?	blank	A	A	B	H				1	0	0	0	1	0	0	0	0	0	0	0	0	1	0	0	0	0	0	0	0	0
2704916	Masters	0	0	0	1	0	0	intro	1	0	0	[2,2,1,2,1,1]	2	2	1	2	1	1	Error bars give you an idea of the percision of the data and how far off the estimated data may be from the true number.	blank	E	F	A	F	E	C	B	0	0	1	0	0	0	0	0	0	0	1	0	1	0	0	0	0	0	0	0	0	1
2704926	"R1"	1	0	0	0	0	0	intro	1	0	0	[1,1,4,3,1,1]	1	1	4	3	1	1	The error bars measure the uncertinty of measurment in data and demonstrate variability.	blank	A	A	A	F	C	B	B	1	0	0	0	1	0	0	0	0	0	0	0	1	0	0	0	0	0	0	0	0	1
2704933	Masters	0	0	0	1	0	0	upper	0	1	0	[2,1,1,3,2,1]	2	1	1	3	2	1	It depends on what type error bars they are. If they are standard error error bars they will show the range of the data, but if they are standard deviation error bars they would show the accuracy&#047;precision of data that has been taken.	blank	B	B	A	F	C	B	B	1	0	0	0	0	1	0	0	0	1	0	0	1	0	0	0	0	0	0	0	0	1
2704936	Masters	0	0	0	1	0	0	intro	1	0	0	[1,2,1,1,2,1]	1	2	1	1	2	1	The bars are error bars. they shoe the perecnt error.	blank	A	A	A	F	D	B	B	1	0	0	0	1	0	0	0	0	0	0	0	1	0	0	0	0	0	0	0	0	1
2704941	"R1"	1	0	0	0	0	0	intro	1	0	0	[1,2,1,3,1,2]	1	2	1	3	1	2	The uncertainity in each measurement.	blank		A	A	B	D	B	B	0	0	0	0	1	0	0	0	0	0	0	0	1	0	0	0	0	1	0	0	0	0
2704971	"R1"	1	0	0	0	0	0	intro	1	0	0	[2,1,2,1,2,1]	2	1	2	1	2	1	The error bars show the 25th and 75th percentile scores	blank	A	F	B	B,F	D	C	C	1	0	0	0	0	0	0	0	0	0	1	0	0	1	0	0	0	0	0	0	0	0
2704989	Masters	0	0	0	1	0	0	intro	1	0	0	[2,1,2,1,2,1]	2	1	2	1	2	1	Error bars show hwo much deviastion there is in between points, a longer bar shows more variation.	blank		A	B	F	B	A	B	0	0	0	0	1	0	0	0	0	0	0	0	0	1	0	0	0	0	0	0	0	1
2705007	Tech-2Y	0	0	0	0	0	1	intro	1	0	0	[1,2,1,3,2,3]	1	2	1	3	2	3	I do not know.	blank		G			E	C	B	0	0	0	0	0	0	0	0	0	0	0	1	0	0	0	0	0	0	0	0	0	0
2705018	"R1"	1	0	0	0	0	0	intro	1	0	0	[2,2,2,1,2,2]	2	2	2	1	2	2	They provide information about the amount of error possibly present in the data shown.	blank		A	E	H	D	B	B	0	0	0	0	1	0	0	0	0	0	0	0	0	0	0	0	0	0	0	0	0	0
2705019	Masters	0	0	0	1	0	0	intro	1	0	0	[2,1,1,1,2,2]	2	1	1	1	2	2	The error bars on bar graphs simply show the range of data on the Y-axis. This is helpful because bar graphs show an average of a data set, which may have outliers that heavily influnce the average.	blank		F	B	F	D	B	B	0	0	0	0	0	0	0	0	0	0	1	0	0	1	0	0	0	0	0	0	0	1
2705028	"R3"	0	0	1	0	0	0	intro	1	0	0	[1,1,2,2,2,1]	1	1	2	2	2	1	I do not know	blank		C	A	F	C	B	B	0	0	0	0	0	0	1	0	0	1	0	0	1	0	0	0	0	0	0	0	0	1
2705043	Masters	0	0	0	1	0	0	upper	0	1	0	[1,2,1,3,1,2]	1	2	1	3	1	2	The error bars show the amount of variation within the data by illustating how far form the mean the max and min values are.	blank	G	A	A	F	C	B	B	0	0	0	1	1	0	0	0	0	0	0	0	1	0	0	0	0	0	0	0	0	1
2705047	"R1"	1	0	0	0	0	0	intro	1	0	0	[4,2,1,2,1,1]	4	2	1	2	1	1	I do not know	blank	E	G	B	F	C	A	B	0	0	1	0	0	0	0	0	0	0	0	1	0	1	0	0	0	0	0	0	0	1
2705050	"R1"	1	0	0	0	0	0	intro	1	0	0	[1,1,2,1,2,2]	1	1	2	1	2	2	Error bars provide the amount of error that is possible to make within the standard deviation of the mean.	blank								0	0	0	0	0	0	0	0	0	0	0	0	0	0	0	0	0	0	0	0	0	0
2705051	Masters	0	0	0	1	0	0	intro	1	0	0	[2,1,4,1,2,4]	2	1	4	1	2	4	The 95% confidence interval for the mean of each category. This represents the range of data values in which there is 95% certainty that the true mean of each category lies within this range of data points.	blank	A	F	A	F	D	B	B	1	0	0	0	0	0	0	0	0	0	1	0	1	0	0	0	0	0	0	0	0	1
2705061	"R3"	0	0	1	0	0	0	intro	1	0	0	[1,2,1,1,1,4]	1	2	1	1	1	4	i believe it shows it is uncertain of the value like an estimate but i am not 100 percent sure	blank	G	A	A	C	B	B	B	0	0	0	1	1	0	0	0	0	0	0	0	1	0	0	0	0	0	1	0	0	0
2705071	"R1"	1	0	0	0	0	0	intro	1	0	0	[1,2,1,2,1,2]	1	2	1	2	1	2	I do not know. I assume that error bars show the potenial variation for data, like similar to a range.	blank	C	F	A	C	C	B	B	0	1	0	0	0	0	0	0	0	0	1	0	1	0	0	0	0	0	1	0	0	0
2705077	"R1"	1	0	0	0	0	0	intro	1	0	0	[1,2,1,2,1,2]	1	2	1	2	1	2	Error bars show how far from that repoted value the true value could be.	blank	C	F	A	F	D	B	B	0	1	0	0	0	0	0	0	0	0	1	0	1	0	0	0	0	0	0	0	0	1
2705080	Masters	0	0	0	1	0	0	upper	0	1	0	[2,1,2,3,3,4]	2	1	2	3	3	4	Error bars show variation in the data.	blank	G	F	A	F	C	B	B	0	0	0	1	0	0	0	0	0	0	1	0	1	0	0	0	0	0	0	0	0	1
2705081	"R1"	1	0	0	0	0	0	intro	1	0	0	[2,4,4,1,2,1]	2	4	4	1	2	1	Error bars essentially highlight or show the variation of the points of the bar charts.	blank	A	D	A	B	B	B	B	1	0	0	0	0	0	0	1	0	1	0	0	1	0	0	0	0	1	0	0	0	0
2705090	"R1"	1	0	0	0	0	0	intro	1	0	0	[2,1,2,1,2,1]	2	1	2	1	2	1	The possible range of variation between each data set.	blank	C	C	B	B	D	B	A	0	1	0	0	0	0	1	0	0	1	0	0	0	1	0	0	0	1	0	0	0	0
2705091	Masters	0	0	0	1	0	0	upper	0	1	0	[2,1,4,1,2,1]	2	1	4	1	2	1	Error bars provide statistical analysis and shows te variablity of the data. The larger the error bars are the more variablity there is in the data.	blank	E	A	A	C	C	A	B	0	0	1	0	1	0	0	0	0	0	0	0	1	0	0	0	0	0	1	0	0	0
2705099	"R1"	1	0	0	0	0	0	intro	1	0	0	[1,3,2,3,2,3]	1	3	2	3	2	3	The error bars show more of the data range that is apart from the mean allowing for the interpretator to understand that there was data that contributed to the mean but was more of an outlier, creating more understanding of the data.	blank	A	A	A	D,G	B	B	B	1	0	0	0	1	0	0	0	0	0	0	0	1	0	0	0	0	0	0	0	0	0
2705129	"R1"	1	0	0	0	0	0	intro	1	0	0	[1,2,2,3,1,1]	1	2	2	3	1	1	I do not know	blank	C	A	A	B	D	B	B	0	1	0	0	1	0	0	0	0	0	0	0	1	0	0	0	0	1	0	0	0	0
2705131	"R1"	1	0	0	0	0	0	intro	1	0	0	[2,1,2,1,2,4]	2	1	2	1	2	4	I do not know.	blank	E	D	A	C	B	A	B	0	0	1	0	0	0	0	1	0	1	0	0	1	0	0	0	0	0	1	0	0	0
2705134	"R1"	1	0	0	0	0	0	intro	1	0	0	[2,1,2,1,2,1]	2	1	2	1	2	1	I do not know.	blank	C	F	B	B,F	D	B	A	0	1	0	0	0	0	0	0	0	0	1	0	0	1	0	0	0	0	0	0	0	0
2705143	Masters	0	0	0	1	0	0	upper	0	1	0	[2,1,2,3,3,1]	2	1	2	3	3	1	the error bars represent the varation from the mean	blank	D	A	B	D	A	A	B	0	1	0	0	1	0	0	0	0	0	0	0	0	1	0	0	0	0	0	1	0	0
2705144	Masters	0	0	0	1	0	0	upper	0	1	0	[1,1,4,1,1,3]	1	1	4	1	1	3	The graph represents that EC doesn't have that much impact in comparison to PF	blank	G	A	A	B	C	B	B	0	0	0	1	1	0	0	0	0	0	0	0	1	0	0	0	0	1	0	0	0	0
2705147	Masters	0	0	0	1	0	0	upper	0	1	0	[1,1,3,3,2,4]	1	1	3	3	2	4	I do not know	blank	E	F	B	D	E	A	B	0	0	1	0	0	0	0	0	0	0	1	0	0	1	0	0	0	0	0	1	0	0
2705150	"R1"	1	0	0	0	0	0	intro	1	0	0	[1,4,1,1,1,4]	1	4	1	1	1	4	Its when your not exactly sure how much the density of the lobsters is, but you have a good estimate so you use a error bar for the rest of the graph from around where you were last certain I believe.	blank	E	A	A	B	A	A	B	0	0	1	0	1	0	0	0	0	0	0	0	1	0	0	0	0	1	0	0	0	0
2705166	Masters	0	0	0	1	0	0	upper	0	1	0	[1,1,4,1,2,1]	1	1	4	1	2	1	Error bars provide variation. In this case how much variation is shown for ecoli and PF.	blank	G	F	A	F	B	B	B	0	0	0	1	0	0	0	0	0	0	1	0	1	0	0	0	0	0	0	0	0	1
2705181	Masters	0	0	0	1	0	0	upper	0	1	0	[3,1,2,2,2,1]	3	1	2	2	2	1	The error bar help estimate how precise the measurments are.	blank	E	A	A	C	B	A	B	0	0	1	0	1	0	0	0	0	0	0	0	1	0	0	0	0	0	1	0	0	0
2705192	"R1"	1	0	0	0	0	0	intro	1	0	0	[2,1,2,3,2,1]	2	1	2	3	2	1	The error bars tell the person looking at the graph that depending on which samples you collect and analyze, the data could vary within that range.	blank	A	E	A	F	D	B	B	1	0	0	0	0	0	0	0	1	1	0	0	1	0	0	0	0	0	0	0	0	1
2705202	Masters	0	0	0	1	0	0	intro	1	0	0	[1,1,1,2,1,1]	1	1	1	2	1	1	The error bars shows the variation among the results, which could cause an error in the average.	blank		F	B	F	B	B	B	0	0	0	0	0	0	0	0	0	0	1	0	0	1	0	0	0	0	0	0	0	1
2705210	"R1"	1	0	0	0	0	0	intro	1	0	0	[2,1,2,2,3,1]	2	1	2	2	3	1	The error bars tell us if the variables are significantly different from each other. Since the error bars overlap, there is no significant difference of the variable at the natural site vs the urban site.	blank		F	A	F	D	B	B	0	0	0	0	0	0	0	0	0	0	1	0	1	0	0	0	0	0	0	0	0	1
2705222	"R1"	1	0	0	0	0	0	intro	1	0	0	[1,1,2,1,1,1]	1	1	2	1	1	1	Error bars can express variance as well as how reliable the mean is in the data set.	blank	C	A	B	B	C	B	B	0	1	0	0	1	0	0	0	0	0	0	0	0	1	0	0	0	1	0	0	0	0
2705224	"R1"	1	0	0	0	0	0	intro	1	0	0	[1,1,1,1,1,1]	1	1	1	1	1	1	i do not know	blank	A	A	A	C	C	B	B	1	0	0	0	1	0	0	0	0	0	0	0	1	0	0	0	0	0	1	0	0	0
2705231	"R1"	1	0	0	0	0	0	intro	1	0	0	[2,1,2,1,2,2]	2	1	2	1	2	2	The urban bar has a larger error bar, which means the data has more spread from the mean while the natural bar has a small error bar, which means the data is closer to the mean. The smaller the error bar, the more reliable the mean is.	blank		A	A	B	C	B	B	0	0	0	0	1	0	0	0	0	0	0	0	1	0	0	0	0	1	0	0	0	0
2705264	"R1"	1	0	0	0	0	0	intro	1	0	0	[1,2,1,3,1,2]	1	2	1	3	1	2	They error bars show you the mean and the standard devation in order to see the outlires.	blank	A	D	A	G	C	B	B	1	0	0	0	0	0	0	1	0	1	0	0	1	0	0	0	0	0	0	0	0	0
2705285	"R1"	1	0	0	0	0	0	intro	1	0	0	[1,1,2,1,2,2]	1	1	2	1	2	2	To indication error in the data	blank	A	A	A	B	B	B	B	1	0	0	0	1	0	0	0	0	0	0	0	1	0	0	0	0	1	0	0	0	0
2705299	"R1"	1	0	0	0	0	0	intro	1	0	0	[1,3,2,3,2,3]	1	3	2	3	2	3	Error bars tell how precise the data represented in the bar is. Larger error indicates how the data could be more inaccurate. Smaller error bars show more precise&#047;accurate data.	blank	A	A	A	F	C	B	B	1	0	0	0	1	0	0	0	0	0	0	0	1	0	0	0	0	0	0	0	0	1
2705316	"R3"	0	0	1	0	0	0	intro	1	0	0	[2,1,2,1,3,2]	2	1	2	1	3	2	The error bars allow you to see the lowest and highest value for each bar graphs data. If the standard error bars overlap then you can infer that the difference is not the significant but if they have a large gap between the bottom on one and the top on the other than you can infer that the data is significant.	blank	E	G	A	F	B	B	B	0	0	1	0	0	0	0	0	0	0	0	1	1	0	0	0	0	0	0	0	0	1
2705322	"R1"	1	0	0	0	0	0	intro	1	0	0	[1,1,2,3,1,1]	1	1	2	3	1	1	I believe these error bars represent standard deviation, which is the average amount of variability in a data set.	blank	C	F	A	D	D	B	B	0	1	0	0	0	0	0	0	0	0	1	0	1	0	0	0	0	0	0	1	0	0
2705331	"R1"	1	0	0	0	0	0	intro	1	0	0	[2,1,3,4,3,4]	2	1	3	4	3	4	I'm not entirely sure but they show the range of what the data could be when the study is repeated.	blank	A	D	D	B,F	D	C	B	1	0	0	0	0	0	0	1	0	1	0	0	0	0	0	1	0	0	0	0	0	0
2705340	"R1"	1	0	0	0	0	0	intro	1	0	0	[2,1,2,1,2,1]	2	1	2	1	2	1	The error bars show how much each of those data sets varied from the mean that is displayed. This comes in handy when comparing two means that are similar because it tells you if they are really that different or if they are almost the same.	blank	A	D	A	B,F	C	B	B	1	0	0	0	0	0	0	1	0	1	0	0	1	0	0	0	0	0	0	0	0	0
2705342	"R1"	1	0	0	0	0	0	intro	1	0	0	[2,1,2,1,2,1]	2	1	2	1	2	1	The error bars show the confidence interval where the ture value of the data will be in the range of the error bar given. The data that was found, the current orange bar, is the data found in the given data set, but the error bar allows for the data collector to be confident that the next time the data is collected, the data will be within that error bar.	blank	A	D	A	B	D	A	B	1	0	0	0	0	0	0	1	0	1	0	0	1	0	0	0	0	1	0	0	0	0
2705353	"R1"	1	0	0	0	0	0	intro	1	0	0	[1,1,2,1,4,2]	1	1	2	1	4	2	The point of error bars on a graph are to indicate the error or uncertainty of a certain measurement (shows reader there might be a certain margin of error up to a certain point in the data).	blank	A	D	A	F	D	B	B	1	0	0	0	0	0	0	1	0	1	0	0	1	0	0	0	0	0	0	0	0	1
2705373	"R1"	1	0	0	0	0	0	intro	1	0	0	[1,1,2,2,4,4]	1	1	2	2	4	4	Each bar has +&#047;- of the graph similar in Chemistry how we have an estimate with a +&#047;- 1.00	blank								0	0	0	0	0	0	0	0	0	0	0	0	0	0	0	0	0	0	0	0	0	0
2705396	"R1"	1	0	0	0	0	0	intro	1	0	0	[1,2,4,2,1,2]	1	2	4	2	1	2	Assuming the error bars are showing SD or another measure of variability, I know that on average all the data in each bar varies about 50, or the length of the bar, from the mean of each x-variable's data set.	blank	A	A	A	C,D,F	D	B	B	1	0	0	0	1	0	0	0	0	0	0	0	1	0	0	0	0	0	0	0	0	0
2705415	"R1"	1	0	0	0	0	0	intro	1	0	0	[1,4,1,1,1,4]	1	4	1	1	1	4	The error bars show uncertainity within the data.	blank	C	G	A	F	B	B	B	0	1	0	0	0	0	0	0	0	0	0	1	1	0	0	0	0	0	0	0	0	1
2705421	"R1"	1	0	0	0	0	0	intro	1	0	0	[2,1,1,2,2,1]	2	1	1	2	2	1	I don't know	blank	C	A	B	F	B	B	B	0	1	0	0	1	0	0	0	0	0	0	0	0	1	0	0	0	0	0	0	0	1
2705457	"R1"	1	0	0	0	0	0	intro	1	0	0	[2,1,2,1,2,2]	2	1	2	1	2	2	The error bars tell the person interprettating the data that the data is &#034;stastically significant&#034;, meaning that the data is not due to chance. The longer the error bars, the greater the standard deviation is from the mean. If the error bars overlap it is a cue that the data may not be statistically significant.	blank	A	A	A	H	B	C	B	1	0	0	0	1	0	0	0	0	0	0	0	1	0	0	0	0	0	0	0	0	0
2705460	"R1"	1	0	0	0	0	0	intro	1	0	0	[1,1,4,1,2,4]	1	1	4	1	2	4	the error bars represent the standard deviation	blank	A	A	A	F	D	B	B	1	0	0	0	1	0	0	0	0	0	0	0	1	0	0	0	0	0	0	0	0	1
2705470	"R1"	1	0	0	0	0	0	intro	1	0	0	[1,4,1,3,1,1]	1	4	1	3	1	1	The error bars show the varience of the data by representing the mean as well as the average variation in the positive and negative direction from the mean (standard deviation).	blank	A	D	A	F	D	B	B	1	0	0	0	0	0	0	1	0	1	0	0	1	0	0	0	0	0	0	0	0	1
2705473	"R1"	1	0	0	0	0	0	intro	1	0	0	[2,1,2,1,2,2]	2	1	2	1	2	2	The uncertainty of the dataset.	blank	A	B	B	F	D	B	B	1	0	0	0	0	1	0	0	0	1	0	0	0	1	0	0	0	0	0	0	0	1
2705475	"R1"	1	0	0	0	0	0	intro	1	0	0	[1,1,2,2,1,1]	1	1	2	2	1	1	The error bars provide the standard deviation in each bar.	blank	A	B	B	B	B	B	B	1	0	0	0	0	1	0	0	0	1	0	0	0	1	0	0	0	1	0	0	0	0
2705476	"R1"	1	0	0	0	0	0	intro	1	0	0	[2,1,2,1,2,1]	2	1	2	1	2	1	It shows any measurement of errors. It shows uncertainty and any possible errors present. It's an estimation.	blank	A	A	B	D,E	A	B	B	1	0	0	0	1	0	0	0	0	0	0	0	0	1	0	0	0	0	0	0	0	0
2705478	"R1"	1	0	0	0	0	0	intro	1	0	0	[2,2,1,2,1,2]	2	2	1	2	1	2	The error bars account for errors in the collection of data, so it shows that the true value of the bar could be anywhere within the error bar.	blank	A	A	A	F	B	B	B	1	0	0	0	1	0	0	0	0	0	0	0	1	0	0	0	0	0	0	0	0	1
2705485	"R1"	1	0	0	0	0	0	intro	1	0	0	[1,2,1,3,1,2]	1	2	1	3	1	2	While the orange bar tells the viewer the mean, error bars serve to create a data range where the actual mean value of the data falls between, incase the mean is not exactly accurate.	blank	A	D	A	F	C	B	B	1	0	0	0	0	0	0	1	0	1	0	0	1	0	0	0	0	0	0	0	0	1
2705491	"R1"	1	0	0	0	0	0	intro	1	0	0	[1,1,1,2,1,2]	1	1	1	2	1	2	Error bars help to show uncertain numbers when showing a mean.	blank								0	0	0	0	0	0	0	0	0	0	0	0	0	0	0	0	0	0	0	0	0	0
2705509	"R1"	1	0	0	0	0	0	intro	1	0	0	[1,1,2,1,2,3]	1	1	2	1	2	3	I think the error bars help show the possible data so it helps in showing what could've been the data so it's more accurate in helping prove or disprove a prediction	blank	E	A	A	B	D	A	B	0	0	1	0	1	0	0	0	0	0	0	0	1	0	0	0	0	1	0	0	0	0
2705512	"R1"	1	0	0	0	0	0	intro	1	0	0	[2,1,1,1,2,1]	2	1	1	1	2	1	i do not know, maybe the range of error that could have occured	blank	C	A	A	F	B	B	B	0	1	0	0	1	0	0	0	0	0	0	0	1	0	0	0	0	0	0	0	0	1
2705531	"R1"	1	0	0	0	0	0	intro	1	0	0	[1,2,1,3,1,2]	1	2	1	3	1	2	Error bars show uncertainty of data. Since the measurements being shown are means, there are possible values that could be above or below the mean. The error bars indicate this data.	blank		A	A	B	C	B	B	0	0	0	0	1	0	0	0	0	0	0	0	1	0	0	0	0	1	0	0	0	0
2705546	"R1"	1	0	0	0	0	0	intro	1	0	0	[2,1,4,1,1,4]	2	1	4	1	1	4	In the bar graph below the error bars are there to indicate uncertainty or the variation of data displayed.	blank	E	C	A	D,F	D	B	B	0	0	1	0	0	0	1	0	0	1	0	0	1	0	0	0	0	0	0	0	0	0
2705567	"R1"	1	0	0	0	0	0	intro	1	0	0	[3,2,2,3,2,4]	3	2	2	3	2	4	Error bars depict a margin accounting for uncertainty or error(to be redundant) in measures.	blank	A	D	A	G	D	B	B	1	0	0	0	0	0	0	1	0	1	0	0	1	0	0	0	0	0	0	0	0	0
2705590	"R1"	1	0	0	0	0	0	intro	1	0	0	[4,2,2,2,1,2]	4	2	2	2	1	2	I do not know. Possibly room for error, like their collected data could be off by that much.	blank	A	B	A	F	D	B	B	1	0	0	0	0	1	0	0	0	1	0	0	1	0	0	0	0	0	0	0	0	1
2705594	"R3"	0	0	1	0	0	0	intro	1	0	0	[1,4,2,1,2,1]	1	4	2	1	2	1	It is showing the margin of error that is possible for this collection of data	blank	B	A	A	C	D	B	B	1	0	0	0	1	0	0	0	0	0	0	0	1	0	0	0	0	0	1	0	0	0
2705606	"R1"	1	0	0	0	0	0	intro	1	0	0	[1,3,1,3,4,4]	1	3	1	3	4	4	The bars show margin of error.	blank	A	D	A	B	B	A	B	1	0	0	0	0	0	0	1	0	1	0	0	1	0	0	0	0	1	0	0	0	0
2705610	"R1"	1	0	0	0	0	0	intro	1	0	0	[1,1,2,1,2,2]	1	1	2	1	2	2	The error bars represent the standard deviation from the mean value presented along the y-axis.	blank	G	F	B	F	C	B	B	0	0	0	1	0	0	0	0	0	0	1	0	0	1	0	0	0	0	0	0	0	1
2705617	"R1"	1	0	0	0	0	0	intro	1	0	0	[1,1,2,2,4,4]	1	1	2	2	4	4	The error bars provide the information that the mean insulin concentration of each speices could be as high as the top of the error bar or as low as the bottom of the error bar. The error bars are placed because they show the uncertainty in the data and they indicate estimated error that could have occurred when calcuting the mean.	blank	A	A	A	F	C	B	B	1	0	0	0	1	0	0	0	0	0	0	0	1	0	0	0	0	0	0	0	0	1
2705621	"R1"	1	0	0	0	0	0	intro	1	0	0	[1,1,2,1,2,1]	1	1	2	1	2	1	The standard error bars show if there is a significance.	blank	A	A	A	F	D	B	B	1	0	0	0	1	0	0	0	0	0	0	0	1	0	0	0	0	0	0	0	0	1
2705628	"R1"	1	0	0	0	0	0	intro	1	0	0	[2,2,3,2,1,1]	2	2	3	2	1	1	The error bars, I believe, indicate the standard error and the amount of potential variation there may be within each data set. However, I am not certain.	blank	A	F	C	F	C	B	B	1	0	0	0	0	0	0	0	0	0	1	0	0	0	1	0	0	0	0	0	0	1
2705639	"R1"	1	0	0	0	0	0	intro	1	0	0	[1,2,2,1,1,1]	1	2	2	1	1	1	Error bars shows that the data is estimated and not exact.	blank	C	F	A	A	D	B	B	0	1	0	0	0	0	0	0	0	0	1	0	1	0	0	0	1	0	0	0	0	0
2705641	"R1"	1	0	0	0	0	0	intro	1	0	0	[3,1,3,1,3,1]	3	1	3	1	3	1	The error bars tell you the standard deviations of the data (how far each data point strays from the mean)	blank		A	A	B	C	A	B	0	0	0	0	1	0	0	0	0	0	0	0	1	0	0	0	0	1	0	0	0	0
2705643	"R1"	1	0	0	0	0	0	intro	1	0	0	[2,1,4,1,2,4]	2	1	4	1	2	4	I do not know	blank	C	F	A	C,E	E	A	B	0	1	0	0	0	0	0	0	0	0	1	0	1	0	0	0	0	0	0	0	0	0
2705656	"R1"	1	0	0	0	0	0	intro	1	0	0	[1,1,1,1,1,2]	1	1	1	1	1	2	I do not know	blank	C	D	A	G	B	B	A	0	1	0	0	0	0	0	1	0	1	0	0	1	0	0	0	0	0	0	0	0	0
2705659	"R1"	1	0	0	0	0	0	intro	1	0	0	[1,2,2,1,2,2]	1	2	2	1	2	2	The short error bar shows that there is less erorr on the graph and the results are concentrated. The longer error graph shows that there is a higher probability of error in the graph.	blank	A	A	A	C	B	A	B	1	0	0	0	1	0	0	0	0	0	0	0	1	0	0	0	0	0	1	0	0	0
2705672	"R1"	1	0	0	0	0	0	intro	1	0	0	[2,1,2,3,2,1]	2	1	2	3	2	1	Error bars help graph readers estimate the amount of error or possibility of variation in a data set. I would say that the error bars help tell us how much the data can range and how confident we can be about the data shown on the graph.	blank	C	F	A	B,F	B	B	B	0	1	0	0	0	0	0	0	0	0	1	0	1	0	0	0	0	0	0	0	0	0
2705674	"R1"	1	0	0	0	0	0	intro	1	0	0	[2,1,2,1,1,1]	2	1	2	1	1	1	I do not know.	blank	A	D	A	C	B	A		1	0	0	0	0	0	0	1	0	1	0	0	1	0	0	0	0	0	1	0	0	0
2705682	"R1"	1	0	0	0	0	0	intro	1	0	0	[1,1,3,3,1,2]	1	1	3	3	1	2	Error bars show data that they aren't entirely sure fit the datadue to an error or something along those lines but is what is collected.	blank	C	A	A	D,F	B	B	B	0	1	0	0	1	0	0	0	0	0	0	0	1	0	0	0	0	0	0	0	0	0
2705689	"R1"	1	0	0	0	0	0	intro	1	0	0	[4,1,1,1,2,2]	4	1	1	1	2	2	The error bars represent the statistical uncertainty that comes with expressing the measured data. In this case, measuring lobster density may have left room for error (e.g. outlier in sample), and the error bars take such error into account and display the maximum density as a range.	blank	A	D	A	B	B	B	B	1	0	0	0	0	0	0	1	0	1	0	0	1	0	0	0	0	1	0	0	0	0
2705695	"R1"	1	0	0	0	0	0	intro	1	0	0	[2,4,1,1,1,2]	2	4	1	1	1	2	That is the margin of error that the exact value of the data could fall within.	blank	A	F	A	B,C	D	B	B	1	0	0	0	0	0	0	0	0	0	1	0	1	0	0	0	0	0	0	0	0	0
2705699	Masters	0	0	0	1	0	0	upper	0	1	0	[2,1,2,1,2,1]	2	1	2	1	2	1	the error bars generally represent the range of the data set used to produce the average.	blank	C	A	B	F	C	B	B	0	1	0	0	1	0	0	0	0	0	0	0	0	1	0	0	0	0	0	0	0	1
2705721	"R1"	1	0	0	0	0	0	intro	1	0	0	[1,1,2,1,2,1]	1	1	2	1	2	1	The errors let the graph reader know that other factors could have affected the data collected, The error bar give a range of possible data results.	blank	A	A	A	C	B	B	B	1	0	0	0	1	0	0	0	0	0	0	0	1	0	0	0	0	0	1	0	0	0
2705723	"R1"	1	0	0	0	0	0	intro	1	0	0	[1,2,1,2,1,2]	1	2	1	2	1	2	The error bars provide the range of which the data could have been due to error factors with the data.	blank	B	D	B	D,F	D	A	B	1	0	0	0	0	0	0	1	0	1	0	0	0	1	0	0	0	0	0	0	0	0
2705746	"R1"	1	0	0	0	0	0	intro	1	0	0	[1,1,2,1,2,4]	1	1	2	1	2	4	It shows a range of how big or small the data can be in.	blank	A	A	B	C	D	A	B	1	0	0	0	1	0	0	0	0	0	0	0	0	1	0	0	0	0	1	0	0	0
2705757	"R1"	1	0	0	0	0	0	intro	1	0	0	[2,1,2,1,2,2]	2	1	2	1	2	2	Error bars show how far the data might be from the true mean, or the standard deviation of the data. This information is important, as a smaller error bar shows less randomness, and can be better trusted than data with a large error bars.	blank		A	B	B	B	B	B	0	0	0	0	1	0	0	0	0	0	0	0	0	1	0	0	0	1	0	0	0	0
2705787	"R1"	1	0	0	0	0	0	intro	1	0	0	[1,3,1,3,1,3]	1	3	1	3	1	3	The error bars express the level of uncertainty in regard to the accuracy of the obtained data values in each category.	blank		A	B	F	D	B	B	0	0	0	0	1	0	0	0	0	0	0	0	0	1	0	0	0	0	0	0	0	1
2705790	Masters	0	0	0	1	0	0	nonmajor	0	0	1	[1,2,1,3,1,2]	1	2	1	3	1	2	I am a bit unsure, but if I had to guess I would say the error bars give a general idea of the measurements within a certain data set.	blank	E	G	A	F	B	B	B	0	0	1	0	0	0	0	0	0	0	0	1	1	0	0	0	0	0	0	0	0	1
2705800	"R1"	1	0	0	0	0	0	intro	1	0	0	[1,1,1,3,1,1]	1	1	1	3	1	1	Error bars depict the uncertainity of the data, usually due to a large variation. In IB biology our error bars were just our calculated standard deviations.	blank	A	D	A	B	B	B	B	1	0	0	0	0	0	0	1	0	1	0	0	1	0	0	0	0	1	0	0	0	0
2705812	"R1"	1	0	0	0	0	0	intro	1	0	0	[3,1,2,3,3,4]	3	1	2	3	3	4	The error bars show the variation in the data and I believe it shows the accuracy of the data collected. So, a longer error bar is less preferred because there is more room for error in the data as opposed to a smaller error bar.	blank	A	D	A	B	D	B	B	1	0	0	0	0	0	0	1	0	1	0	0	1	0	0	0	0	1	0	0	0	0
2705836	"R1"	1	0	0	0	0	0	intro	1	0	0	[4,3,1,2,1,2]	4	3	1	2	1	2	I'm not too sure if this is correct but the error bars show the variation of the data depicted on the graph.	blank	A	A	A	B	C	B	B	1	0	0	0	1	0	0	0	0	0	0	0	1	0	0	0	0	1	0	0	0	0
2705859	Masters	0	0	0	1	0	0	nonmajor	0	0	1	[1,2,3,1,2,2]	1	2	3	1	2	2	I do not know.	blank	B	G	A	B	C	C	A	1	0	0	0	0	0	0	0	0	0	0	1	1	0	0	0	0	1	0	0	0	0
2705865	"R1"	1	0	0	0	0	0	intro	1	0	0	[1,4,4,4,1,4]	1	4	4	4	1	4	error bars indicate the erro&#047;uncerntainty in a reported measurement	blank	G	F	A	C,D	D	B	B	0	0	0	1	0	0	0	0	0	0	1	0	1	0	0	0	0	0	0	0	0	0
2705870	"R1"	1	0	0	0	0	0	intro	1	0	0	[1,1,2,1,2,1]	1	1	2	1	2	1	The error bar shows that there is no significant difference between information shown by EC and PF.	blank	A	E	A	B	D	B	B	1	0	0	0	0	0	0	0	1	1	0	0	1	0	0	0	0	1	0	0	0	0
2705882	"R1"	1	0	0	0	0	0	intro	1	0	0	[1,1,2,1,2,2]	1	1	2	1	2	2	Isn't it the amrgin of error	blank		A	A	D	B	A	B	0	0	0	0	1	0	0	0	0	0	0	0	1	0	0	0	0	0	0	1	0	0
2705886	"R1"	1	0	0	0	0	0	intro	1	0	0	[2,1,1,1,2,1]	2	1	1	1	2	1	They tell you how much variation could come from an data and shows the likelyhood of values being in between there.	blank	A	D	A	B	B	B	B	1	0	0	0	0	0	0	1	0	1	0	0	1	0	0	0	0	1	0	0	0	0
2705907	"R1"	1	0	0	0	0	0	intro	1	0	0	[2,2,1,1,2,2]	2	2	1	1	2	2	The error bars are confidence intervals that shows that the actual data could potentially be in that range. Tells us if the data is statistically significant or not&#013;&#010;	blank	A	C	B	C	E	A	B	1	0	0	0	0	0	1	0	0	1	0	0	0	1	0	0	0	0	1	0	0	0
2705973	"R1"	1	0	0	0	0	0	intro	1	0	0	[2,1,1,1,2,4]	2	1	1	1	2	4	I do not know	blank	A	G	B	F	D	B	B	1	0	0	0	0	0	0	0	0	0	0	1	0	1	0	0	0	0	0	0	0	1
2705977	"R1"	1	0	0	0	0	0	intro	1	0	0	[1,1,2,2,1,1]	1	1	2	2	1	1	The standard deviation in lobster density in the no-fishing bar is larger than the standard deviation in the yes-fishing bar.	blank	A	C	B	F	C	B	B	1	0	0	0	0	0	1	0	0	1	0	0	0	1	0	0	0	0	0	0	0	1
2705981	"R1"	1	0	0	0	0	0	intro	1	0	0	[1,1,2,2,2,1]	1	1	2	2	2	1	The error bars indicate the uncertainty of the data which include the outlying data points and its distance away from the mean.	blank	E	F	A	C	D	B	B	0	0	1	0	0	0	0	0	0	0	1	0	1	0	0	0	0	0	1	0	0	0
2705982	"R1"	1	0	0	0	0	0	intro	1	0	0	[1,2,1,2,1,2]	1	2	1	2	1	2	I do not know	blank	E	D	A	F	B	A	B	0	0	1	0	0	0	0	1	0	1	0	0	1	0	0	0	0	0	0	0	0	1
2705993	"R1"	1	0	0	0	0	0	intro	1	0	0	[2,1,1,1,2,1]	2	1	1	1	2	1	It reveals the error of a reported measurement.	blank	A	A	A	F,G	D	B	B	1	0	0	0	1	0	0	0	0	0	0	0	1	0	0	0	0	0	0	0	0	0
2705995	"R1"	1	0	0	0	0	0	intro	1	0	0	[1,4,1,3,1,2]	1	4	1	3	1	2	I am not completely sure, but I believe the error bars show the level of uncertainty of the meausure shown in the bar graph.	blank	G	G	A	D	C	B	B	0	0	0	1	0	0	0	0	0	0	0	1	1	0	0	0	0	0	0	1	0	0
2706001	"R1"	1	0	0	0	0	0	intro	1	0	0	[2,1,1,1,2,1]	2	1	1	1	2	1	NOt sure	blank	C	G	B	B	C	B	B	0	1	0	0	0	0	0	0	0	0	0	1	0	1	0	0	0	1	0	0	0	0
2706013	Masters	0	0	0	1	0	0	intro	1	0	0	[2,2,1,1,2,2]	2	2	1	1	2	2	The amount of error&#047;uncertainity in a measurement.	blank								0	0	0	0	0	0	0	0	0	0	0	0	0	0	0	0	0	0	0	0	0	0
2706029	"R1"	1	0	0	0	0	0	intro	1	0	0	[2,1,2,1,2,1]	2	1	2	1	2	1	The error bars show the areas of uncertainty that any data set may have.	blank	A	A	A	D		A	B	1	0	0	0	1	0	0	0	0	0	0	0	1	0	0	0	0	0	0	1	0	0
2706039	"R1"	1	0	0	0	0	0	intro	1	0	0	[3,3,4,3,4,4]	3	3	4	3	4	4	I do not know	blank	C	C	B	B	B	A	B	0	1	0	0	0	0	1	0	0	1	0	0	0	1	0	0	0	1	0	0	0	0
2706045	"R1"	1	0	0	0	0	0	intro	1	0	0	[1,2,1,1,2,2]	1	2	1	1	2	2	I do not know.	blank	E	G	A	D,E	B	B	B	0	0	1	0	0	0	0	0	0	0	0	1	1	0	0	0	0	0	0	0	0	0
2706058	"R1"	1	0	0	0	0	0	intro	1	0	0	[2,1,1,1,2,1]	2	1	1	1	2	1	The error bars represent the variation or percentage error for the data.	blank	A	D	A	B	D	B	B	1	0	0	0	0	0	0	1	0	1	0	0	1	0	0	0	0	1	0	0	0	0
2706063	"R1"	1	0	0	0	0	0	intro	1	0	0	[2,1,1,1,2,1]	2	1	1	1	2	1	It shows the means and the outliers for both categories whether the area is allowed to be fished in or not	blank	A	A	A	B	B	B	B	1	0	0	0	1	0	0	0	0	0	0	0	1	0	0	0	0	1	0	0	0	0
2706073	CC	0	0	0	0	0	1	intro	1	0	0	[1,2,3,2,1,4]	1	2	3	2	1	4	It is the outliers	blank	E	F	B	F	E	A	B	0	0	1	0	0	0	0	0	0	0	1	0	0	1	0	0	0	0	0	0	0	1
2706075	"R3"	0	0	1	0	0	0	intro	1	0	0	[1,1,1,3,1,1]	1	1	1	3	1	1	The error bars are used as a rough estimate for what the numerical data could be.	blank	C	A	A	F	D	B	B	0	1	0	0	1	0	0	0	0	0	0	0	1	0	0	0	0	0	0	0	0	1
2706077	"R1"	1	0	0	0	0	0	intro	1	0	0	[2,1,1,1,1,1]	2	1	1	1	1	1	The error bars provide information about the variability of data and indicate uncertainty in the measurment.	blank	C	F	A	F	B	B	B	0	1	0	0	0	0	0	0	0	0	1	0	1	0	0	0	0	0	0	0	0	1
2706078	"R1"	1	0	0	0	0	0	intro	1	0	0	[2,1,2,1,2,1]	2	1	2	1	2	1	The error bars show that there is not a strong difference between the two variables bevcause the bars are overlapping.	blank	A	F	A	F	C	B	B	1	0	0	0	0	0	0	0	0	0	1	0	1	0	0	0	0	0	0	0	0	1
2706084	"R1"	1	0	0	0	0	0	intro	1	0	0	[1,2,2,2,1,2]	1	2	2	2	1	2	The error bars provide how precise measurement in data may be when presented in a graph.	blank	A	D	A	C	C	A	B	1	0	0	0	0	0	0	1	0	1	0	0	1	0	0	0	0	0	1	0	0	0
2706091	"R1"	1	0	0	0	0	0	intro	1	0	0	[1,4,1,1,2,1]	1	4	1	1	2	1	The errors bars are providing the standard deviation of the graph.	blank								0	0	0	0	0	0	0	0	0	0	0	0	0	0	0	0	0	0	0	0	0	0
2706099	"R1"	1	0	0	0	0	0	intro	1	0	0	[1,1,2,2,1,2]	1	1	2	2	1	2	As shown by the error bars, there is small difference between the &#034;Yes&#034; and &#034;No&#034; data.	blank	A	F	A	F	D	B	B	1	0	0	0	0	0	0	0	0	0	1	0	1	0	0	0	0	0	0	0	0	1
2706103	"R1"	1	0	0	0	0	0	intro	1	0	0	[1,2,2,1,2,2]	1	2	2	1	2	2	I think it is gibing a gener ide of how preciuse the reported value is interms of what is being calculated.	blank	E	F	A	C	C	A	B	0	0	1	0	0	0	0	0	0	0	1	0	1	0	0	0	0	0	1	0	0	0
2706112	"R1"	1	0	0	0	0	0	intro	1	0	0	[1,1,1,3,2,1]	1	1	1	3	2	1	The error bar provides you with the information regarding how far the true values may be from the mean value.	blank	A	A	B	H	D	B	B	1	0	0	0	1	0	0	0	0	0	0	0	0	1	0	0	0	0	0	0	0	0
2706131	"R1"	1	0	0	0	0	0	intro	1	0	0	[2,1,1,1,1,2]	2	1	1	1	1	2	I think the error bars provide what the bar could've been if there was no error in the data.	blank	A	A	A	C	B	A	B	1	0	0	0	1	0	0	0	0	0	0	0	1	0	0	0	0	0	1	0	0	0
2706135	"R1"	1	0	0	0	0	0	intro	1	0	0	[1,1,3,2,2,3]	1	1	3	2	2	3	Error bars communicate the margin of errors regarding the collection of data and te measurements taken.	blank	A	A	B	B	B	B	B	1	0	0	0	1	0	0	0	0	0	0	0	0	1	0	0	0	1	0	0	0	0
2706148	"R3"	0	0	1	0	0	0	intro	1	0	0	[1,1,2,1,2,2]	1	1	2	1	2	2	I do not know.	blank	G	F	A	F	D	A	B	0	0	0	1	0	0	0	0	0	0	1	0	1	0	0	0	0	0	0	0	0	1
2706215	CC	0	0	0	0	0	1	intro	1	0	0	[1,2,2,3,1,3]	1	2	2	3	1	3	I do not know	blank	C	A	B	F	B	B	B	0	1	0	0	1	0	0	0	0	0	0	0	0	1	0	0	0	0	0	0	0	1
2706217	"R1"	1	0	0	0	0	0	intro	1	0	0	[1,3,1,3,1,2]	1	3	1	3	1	2	i dont know	blank	E	A	A	D	C	B	B	0	0	1	0	1	0	0	0	0	0	0	0	1	0	0	0	0	0	0	1	0	0
2706231	"R1"	1	0	0	0	0	0	intro	1	0	0	[1,1,2,1,2,1]	1	1	2	1	2	1	I do not know	blank	A	G	A	B	C	B	B	1	0	0	0	0	0	0	0	0	0	0	1	1	0	0	0	0	1	0	0	0	0
2706234	"R1"	1	0	0	0	0	0	intro	1	0	0	[1,1,1,1,2,2]	1	1	1	1	2	2	The error bars show the average of the data, and represents the overall data gathered.	blank	C	F	A	F	B	B	B	0	1	0	0	0	0	0	0	0	0	1	0	1	0	0	0	0	0	0	0	0	1
2706239	"R3"	0	0	1	0	0	0	intro	1	0	0	[1,1,2,1,2,1]	1	1	2	1	2	1	The error bars show that there was more data and that the orange bar is just the average of the information given.	blank	C	F	A	F	B	A	B	0	1	0	0	0	0	0	0	0	0	1	0	1	0	0	0	0	0	0	0	0	1
2706240	"R1"	1	0	0	0	0	0	intro	1	0	0	[1,2,2,2,1,1]	1	2	2	2	1	1	Error bars show the uncertainty in a measurement.	blank	A	A	A	C	B	A	B	1	0	0	0	1	0	0	0	0	0	0	0	1	0	0	0	0	0	1	0	0	0
2706244	"R1"	1	0	0	0	0	0	intro	1	0	0	[1,3,1,1,2,1]	1	3	1	1	2	1	I do not know	blank								0	0	0	0	0	0	0	0	0	0	0	0	0	0	0	0	0	0	0	0	0	0
2706251	"R1"	1	0	0	0	0	0	intro	1	0	0	[2,1,2,1,2,1]	2	1	2	1	2	1	it represent a 0.5 margin of error.	blank	C	A	A	C	C	B	B	0	1	0	0	1	0	0	0	0	0	0	0	1	0	0	0	0	0	1	0	0	0
2706253	CC	0	0	0	0	0	1	intro	1	0	0	[1,1,3,2,2,2]	1	1	3	2	2	2	That there were data points that went below and above the avg answer.	blank	C	F	A	F	D	B	B	0	1	0	0	0	0	0	0	0	0	1	0	1	0	0	0	0	0	0	0	0	1
2706254	Masters	0	0	0	1	0	0	nonmajor	0	0	1	[2,1,1,3,2,1]	2	1	1	3	2	1	Errot bars can show how uncertain the graph really can be. In using the error bar to show how much higher or lower a number in the bar can be and it helps estimate what is right from what is wrong. As the orange area is determined for the number to atleast that high but with the error bar it shows it could potentially be higher.	blank	A	G	B	F	B	B	B	1	0	0	0	0	0	0	0	0	0	0	1	0	1	0	0	0	0	0	0	0	1
2706255	CC	0	0	0	0	0	1	intro	1	0	0	[2,3,2,2,1,4]	2	3	2	2	1	4	They represent outliers in data.	blank	A	G	E	H	B	B	B	1	0	0	0	0	0	0	0	0	0	0	1	0	0	0	0	0	0	0	0	0	0
2706260	"R1"	1	0	0	0	0	0	intro	1	0	0	[2,3,1,3,1,3]	2	3	1	3	1	3	The error bars provide the predicted maximum and minimums for the graph I think and the orange bars represents the actual data.	blank	C	F	B	B	C	B	B	0	1	0	0	0	0	0	0	0	0	1	0	0	1	0	0	0	1	0	0	0	0
2706265	"R1"	1	0	0	0	0	0	intro	1	0	0	[1,1,4,1,2,4]	1	1	4	1	2	4	Although I am not entirely sure. the error bars may show standard deviation or outliers from the data set.	blank	E	A	A	B	C	B	B	0	0	1	0	1	0	0	0	0	0	0	0	1	0	0	0	0	1	0	0	0	0
2706268	"R1"	1	0	0	0	0	0	intro	1	0	0	[1,1,1,3,2,3]	1	1	1	3	2	3	It shows the lowest and highest values that make up each bar.	blank	A	B	B	F	D	B	B	1	0	0	0	0	1	0	0	0	1	0	0	0	1	0	0	0	0	0	0	0	1
2706288	"R1"	1	0	0	0	0	0	intro	1	0	0	[2,1,1,1,2,1]	2	1	1	1	2	1	The error bars show how &#034;off&#034; the data may be. Right?	blank	C	F	B	F	D	B	B	0	1	0	0	0	0	0	0	0	0	1	0	0	1	0	0	0	0	0	0	0	1
2706289	"R1"	1	0	0	0	0	0	intro	1	0	0	[1,1,2,3,1,4]	1	1	2	3	1	4	The arrows in the bars represent the standard deviation. This helps show the percent error that occured while collecting data.	blank	C	F	A	D,F	C	B	B	0	1	0	0	0	0	0	0	0	0	1	0	1	0	0	0	0	0	0	0	0	0
2706291	CC	0	0	0	0	0	1	intro	1	0	0	[2,1,1,2,1,4]	2	1	1	2	1	4	the error bars show the outlier in each data pile. they shownthe minimum and maximum datapoint in that range.the orange represets the mean of all of that dtatpoints in that range.	blank	D	C	A	F	B	B	B	0	1	0	0	0	0	1	0	0	1	0	0	1	0	0	0	0	0	0	0	0	1
2706292	"R1"	1	0	0	0	0	0	intro	1	0	0	[2,1,2,1,1,2]	2	1	2	1	1	2	The error bars show the errors that make the data unreliable. They show that anywhere in the black bars is where the true value is possible.	blank	A	G	B	B	B	B	B	1	0	0	0	0	0	0	0	0	0	0	1	0	1	0	0	0	1	0	0	0	0
2706300	"R1"	1	0	0	0	0	0	intro	1	0	0	[2,2,1,1,1,2]	2	2	1	1	1	2	I do not know.	blank	F	F	A	D	C	A	B	0	0	1	0	0	0	0	0	0	0	1	0	1	0	0	0	0	0	0	1	0	0
2706308	CC	0	0	0	0	0	1	intro	1	0	0	[1,2,1,2,1,1]	1	2	1	2	1	1	Error bars depict the uncertainty or variation in the data	blank	D	F	A	D,F	C	B	B	0	1	0	0	0	0	0	0	0	0	1	0	1	0	0	0	0	0	0	0	0	0
2706311	CC	0	0	0	0	0	1	intro	1	0	0	[2,2,2,1,1,4]	2	2	2	1	1	4	The error bars provide the error in measurement	blank	A	A	A	B	B	C	B	1	0	0	0	1	0	0	0	0	0	0	0	1	0	0	0	0	1	0	0	0	0
2706314	CC	0	0	0	0	0	1	intro	1	0	0	[1,2,1,3,1,3]	1	2	1	3	1	3	This shows the room for error in the data. The orange bars represent the averages.	blank								0	0	0	0	0	0	0	0	0	0	0	0	0	0	0	0	0	0	0	0	0	0
2706322	"R1"	1	0	0	0	0	0	intro	1	0	0	[2,1,1,2,1,3]	2	1	1	2	1	3	The error bars show variation in range of urchin density.	blank				F	D	B	B	0	0	0	0	0	0	0	0	0	0	0	0	0	0	0	0	0	0	0	0	0	1
2706325	CC	0	0	0	0	0	1	intro	1	0	0								It provides that the deta is not accurate	blank	D	F	B	D	D	B	B	0	1	0	0	0	0	0	0	0	0	1	0	0	1	0	0	0	0	0	1	0	0
2706327	CC	0	0	0	0	0	1	intro	1	0	0	[4,1,4,1,1,1]	4	1	4	1	1	1	error bars provide margins of error, which helps whoever is trying to interpret the graph to see how precise or how far off the measurement might be.	blank	A	A	A	D	B	B	B	1	0	0	0	1	0	0	0	0	0	0	0	1	0	0	0	0	0	0	1	0	0
2706331	CC	0	0	0	0	0	1	intro	1	0	0	[4,2,2,1,2,1]	4	2	2	1	2	1	I do not know	blank	E	A	B	D	C	B	B	0	0	1	0	1	0	0	0	0	0	0	0	0	1	0	0	0	0	0	1	0	0
2706354	"R1"	1	0	0	0	0	0	intro	1	0	0	[1,2,2,1,2,3]	1	2	2	1	2	3	I do not know.	blank	C	F	B	B,G	D	B	B	0	1	0	0	0	0	0	0	0	0	1	0	0	1	0	0	0	0	0	0	0	0
2706362	"R1"	1	0	0	0	0	0	intro	1	0	0	[1,2,1,2,1,2]	1	2	1	2	1	2	The error bars show the range of error, giving a general idea of how precise the measurement was. The top of the error bar is the mean + 1 standard deviation and the bottom is the mean - 1 standard deviation.	blank	C	F	A	F	D	B	B	0	1	0	0	0	0	0	0	0	0	1	0	1	0	0	0	0	0	0	0	0	1
2706393	"R1"	1	0	0	0	0	0	intro	1	0	0	[1,4,4,2,1,4]	1	4	4	2	1	4	I am unsure.	blank	C	D	A	F	C	B	B	0	1	0	0	0	0	0	1	0	1	0	0	1	0	0	0	0	0	0	0	0	1
2706404	"R1"	1	0	0	0	0	0	intro	1	0	0	[2,1,2,1,2,2]	2	1	2	1	2	2	I do not know	blank	A	A	A	F	C	B	B	1	0	0	0	1	0	0	0	0	0	0	0	1	0	0	0	0	0	0	0	0	1
2706415	"R1"	1	0	0	0	0	0	intro	1	0	0	[1,1,4,1,2,2]	1	1	4	1	2	2	I do not know	blank	A	A	A	B	D	B	B	1	0	0	0	1	0	0	0	0	0	0	0	1	0	0	0	0	1	0	0	0	0
2706422	"R1"	1	0	0	0	0	0	intro	1	0	0	[2,1,2,1,2,1]	2	1	2	1	2	1	I do not know	blank	E	G	A	F	C	B	B	0	0	1	0	0	0	0	0	0	0	0	1	1	0	0	0	0	0	0	0	0	1
2706426	"R1"	1	0	0	0	0	0	intro	1	0	0	[1,3,2,3,1,3]	1	3	2	3	1	3	The error bars do not indicate a statistically significant difference between the values.	blank		A	A	F	C	B	B	0	0	0	0	1	0	0	0	0	0	0	0	1	0	0	0	0	0	0	0	0	1
2706435	"R1"	1	0	0	0	0	0	intro	1	0	0	[1,1,2,2,2,2]	1	1	2	2	2	2	Error bars show standard deviation, or how wideset the data is. It shows how variable the data set is and how far from the true value the data is.	blank	E	F	A	B	D	B	B	0	0	1	0	0	0	0	0	0	0	1	0	1	0	0	0	0	1	0	0	0	0
2706453	"R1"	1	0	0	0	0	0	intro	1	0	0	[2,1,2,1,2,1]	2	1	2	1	2	1	Error bars on a graph indicate the amount of variation in the data. With the image above, the error bars are close in length, signifying that the data is more than likely valid and has the ability to draw conclusions from it.	blank	A	A	A	F	D	B	B	1	0	0	0	1	0	0	0	0	0	0	0	1	0	0	0	0	0	0	0	0	1
2706462	"R1"	1	0	0	0	0	0	intro	1	0	0	[2,1,1,1,2,1]	2	1	1	1	2	1	The error bars provide you with the margin of error	blank		A	A	B	B	B	B	0	0	0	0	1	0	0	0	0	0	0	0	1	0	0	0	0	1	0	0	0	0
2706479	"R1"	1	0	0	0	0	0	intro	1	0	0	[2,2,2,1,2,1]	2	2	2	1	2	1	The type of information teh error bars provide an estimate on human error in getting the data.	blank	A	B		B	E	C	B	1	0	0	0	0	1	0	0	0	1	0	0	0	0	0	0	0	1	0	0	0	0
2706492	"R1"	1	0	0	0	0	0	intro	1	0	0	[1,1,1,1,4,2]	1	1	1	1	4	2	Error bars shows that the value can be changed because it can either be added or subtracted.	blank	A	D	A	C	B	B	B	1	0	0	0	0	0	0	1	0	1	0	0	1	0	0	0	0	0	1	0	0	0
2706502	"R1"	1	0	0	0	0	0	intro	1	0	0	[2,4,2,1,3,1]	2	4	2	1	3	1	i do not know	blank	C	F	A	F	D	B	B	0	1	0	0	0	0	0	0	0	0	1	0	1	0	0	0	0	0	0	0	0	1
2706504	"R1"	1	0	0	0	0	0	intro	1	0	0	[1,2,1,1,2,1]	1	2	1	1	2	1	I do not know	blank	E	F	B	B	B	B	B	0	0	1	0	0	0	0	0	0	0	1	0	0	1	0	0	0	1	0	0	0	0
2706513	"R1"	1	0	0	0	0	0	intro	1	0	0	[2,1,4,3,2,1]	2	1	4	3	2	1	The error bars show the mean, and 1st and 3rd quartile of the data.	blank	A	D	A	F	D	B	B	1	0	0	0	0	0	0	1	0	1	0	0	1	0	0	0	0	0	0	0	0	1
2706518	"R1"	1	0	0	0	0	0	intro	1	0	0	[1,1,1,2,1,1]	1	1	1	2	1	1	+&#047;- value to data shown	blank	G	F	A	D,F	B	A	B	0	0	0	1	0	0	0	0	0	0	1	0	1	0	0	0	0	0	0	0	0	0
2706537	"R1"	1	0	0	0	0	0	intro	1	0	0	[1,1,2,1,4,1]	1	1	2	1	4	1	The error bars show the standard deviation for each set of data.	blank	G	F	A	F	C	B	B	0	0	0	1	0	0	0	0	0	0	1	0	1	0	0	0	0	0	0	0	0	1
2706547	"R1"	1	0	0	0	0	0	intro	1	0	0	[1,1,1,2,3,1]	1	1	1	2	3	1	Error bars display the error or uncertainty in the data&#047;measurement.	blank	E	F	B	B	B	A	B	0	0	1	0	0	0	0	0	0	0	1	0	0	1	0	0	0	1	0	0	0	0
2706549	"R1"	1	0	0	0	0	0	intro	1	0	0	[2,1,1,1,1,1]	2	1	1	1	1	1	The error bars show the mean.	blank	C	A	B	C	C	C	B	0	1	0	0	1	0	0	0	0	0	0	0	0	1	0	0	0	0	1	0	0	0
2706557	"R1"	1	0	0	0	0	0	intro	1	0	0	[1,1,2,1,4,2]	1	1	2	1	4	2	Error bars are to show the level of uncertainity about the data that one has collected, (how much of it could be a mistake or error)	blank	B	F	A	F	D	B	B	1	0	0	0	0	0	0	0	0	0	1	0	1	0	0	0	0	0	0	0	0	1
2706571	"R1"	1	0	0	0	0	0	intro	1	0	0	[1,1,2,1,2,1]	1	1	2	1	2	1	It shows the buffer between what could be right, the number is not very certain so they use error bars as a buffer zone.	blank	A	C	A	D	B	A	B	1	0	0	0	0	0	1	0	0	1	0	0	1	0	0	0	0	0	0	1	0	0
2706585	"R1"	1	0	0	0	0	0	intro	1	0	0	[1,1,2,3,4,4]	1	1	2	3	4	4	i dont know	blank	A	A	A	A,C,D	B	B	B	1	0	0	0	1	0	0	0	0	0	0	0	1	0	0	0	0	0	0	0	0	0
2706597	"R1"	1	0	0	0	0	0	intro	1	0	0	[1,2,1,2,1,2]	1	2	1	2	1	2	The uncertancy bars indicate the room for error in the data set.	blank	A	A	A	F	B	B	B	1	0	0	0	1	0	0	0	0	0	0	0	1	0	0	0	0	0	0	0	0	1
2706599	"R1"	1	0	0	0	0	0	intro	1	0	0	[1,1,2,2,1,3]	1	1	2	2	1	3	I do not know	blank	A	A	A	B	D	B	B	1	0	0	0	1	0	0	0	0	0	0	0	1	0	0	0	0	1	0	0	0	0
2706602	"R1"	1	0	0	0	0	0	intro	1	0	0	[4,4,4,4,4,4]	4	4	4	4	4	4	The errors bars provide the level of uncertainty of each measurement.	blank	A	D	A	B	D	B	B	1	0	0	0	0	0	0	1	0	1	0	0	1	0	0	0	0	1	0	0	0	0
2706620	"R1"	1	0	0	0	0	0	intro	1	0	0	[3,1,2,2,3,2]	3	1	2	2	3	2	The error bars provide us with the information about the raw field data that is not displayed on the graph. For example, the numbers 10, 20, and 30 have a mean of 20. But so do 19, 21, and 22. An error bar displays the variation in data from one dataset to another. &#013;&#010;In the graph above, the error bars inform us that while the mean of the &#034;No&#034; variable is higher, it also has a …	blank	E	G	B	F	D	B	B	0	0	1	0	0	0	0	0	0	0	0	1	0	1	0	0	0	0	0	0	0	1
2706624	"R1"	1	0	0	0	0	0	intro	1	0	0	[2,1,2,1,2,2]	2	1	2	1	2	2	The error bars indicate the error or uncertainty in a reported measurement. They give the reader a general idea of how percise each measurement is.	blank	E	F	A	F	B	B	B	0	0	1	0	0	0	0	0	0	0	1	0	1	0	0	0	0	0	0	0	0	1
2706630	"R1"	1	0	0	0	0	0	intro	1	0	0	[1,2,1,4,4,2]	1	2	1	4	4	2	I believe error bars show the variation of the data and show the error&#047;uncertainty in the data.	blank	A	F	B	H	E	B	B	1	0	0	0	0	0	0	0	0	0	1	0	0	1	0	0	0	0	0	0	0	0
2706636	"R1"	1	0	0	0	0	0	intro	1	0	0	[2,1,1,3,2,1]	2	1	1	3	2	1	The error bars show how much the data presented in the graph could vary do to limiting factors in the gathering or interpretation of the data.	blank	A	A	A	F	C	B	B	1	0	0	0	1	0	0	0	0	0	0	0	1	0	0	0	0	0	0	0	0	1
2706648	"R1"	1	0	0	0	0	0	intro	1	0	0	[2,1,1,1,2,2]	2	1	1	1	2	2	Error bars show the margin of error that may have occured during the experiment.	blank	C	G	A	C	D	B	B	0	1	0	0	0	0	0	0	0	0	0	1	1	0	0	0	0	0	1	0	0	0
2706650	"R1"	1	0	0	0	0	0	intro	1	0	0	[3,2,4,3,2,1]	3	2	4	3	2	1	the margin of error in the measurement of the lobster population.	blank	A	D		C	D	B	B	1	0	0	0	0	0	0	1	0	1	0	0	0	0	0	0	0	0	1	0	0	0
2706659	"R1"	1	0	0	0	0	0	intro	1	0	0	[2,2,1,2,1,2]	2	2	1	2	1	2	The error bars show the range where the data could fall due to natural variation in data collection or error when measuring data. They could show something like a confidence interval, which uses distribution and standard error to guess the range where the mean data may fall if a specific percentage of the times the experiment is conducted (ex. 95% of the time) . It can also reflect error in the d…	blank	A	D	A	F	D	B		1	0	0	0	0	0	0	1	0	1	0	0	1	0	0	0	0	0	0	0	0	1
2706669	"R1"	1	0	0	0	0	0	intro	1	0	0	[2,2,1,3,1,1]	2	2	1	3	1	1	I'm not sure what the avtual number is but the information is how far the data deviates up and down.	blank	G	F	B	D	C	B	B	0	0	0	1	0	0	0	0	0	0	1	0	0	1	0	0	0	0	0	1	0	0
2706683	"R2"	0	1	0	0	0	0	intro	1	0	0	[1,1,4,1,4,3]	1	1	4	1	4	3	I believe that if they are both in the same range then they can be compared, but when theyre not then they cannot be compared.	blank	G	A	A	D	E	B	A	0	0	0	1	1	0	0	0	0	0	0	0	1	0	0	0	0	0	0	1	0	0
2706694	"R1"	1	0	0	0	0	0	intro	1	0	0	[2,1,2,3,2,1]	2	1	2	3	2	1	Error bars show precise the data is. If there are smaller error bars then there is more precision and bigger ones show less precise.	blank	A	A	A	B	B	B	B	1	0	0	0	1	0	0	0	0	0	0	0	1	0	0	0	0	1	0	0	0	0
2706701	"R2"	0	1	0	0	0	0	intro	1	0	0	[2,2,1,3,3,1]	2	2	1	3	3	1	I think it helps to show how accurate&#047;reliable the data is. If one bar is bigger thn the other that magin or error could make a difference	blank	E	F	A	D	B	A	B	0	0	1	0	0	0	0	0	0	0	1	0	1	0	0	0	0	0	0	1	0	0
2706703	"R1"	1	0	0	0	0	0	intro	1	0	0	[2,1,2,1,2,2]	2	1	2	1	2	2	Error bars represent estimated errors in a measurement. This allows students to show that there is uncertainty in this value meaning that there are some values that are beyond the mean or below the mean.	blank	C	D	A	B	C	A	B	0	1	0	0	0	0	0	1	0	1	0	0	1	0	0	0	0	1	0	0	0	0
2706716	"R1"	1	0	0	0	0	0	intro	1	0	0	[1,2,2,3,1,4]	1	2	2	3	1	4	I do not know.	blank	A	A	A	C	B	A	B	1	0	0	0	1	0	0	0	0	0	0	0	1	0	0	0	0	0	1	0	0	0
2706726	"R1"	1	0	0	0	0	0	intro	1	0	0	[1,1,2,4,2,4]	1	1	2	4	2	4	It provide the possible value of errors made in the experiement, how far the result could have lead us.	blank	E	D	A	H	E	C	B	0	0	1	0	0	0	0	1	0	1	0	0	1	0	0	0	0	0	0	0	0	0
2706729	"R1"	1	0	0	0	0	0	intro	1	0	0	[2,1,1,1,2,1]	2	1	1	1	2	1	The error bars show that the y axis could have data that reaches up to the top of the error bar, or it could be capped at the bottom of the error bar.	blank	C	G	A	B	B	B	B	0	1	0	0	0	0	0	0	0	0	0	1	1	0	0	0	0	1	0	0	0	0
2706741	"R1"	1	0	0	0	0	0	intro	1	0	0	[2,1,2,1,3,1]	2	1	2	1	3	1	I believe the mean, along with a range depending on the possible error.	blank	A	A	B	D,F	D	B	B	1	0	0	0	1	0	0	0	0	0	0	0	0	1	0	0	0	0	0	0	0	0
2706753	"R1"	1	0	0	0	0	0	intro	1	0	0	[4,1,2,1,2,1]	4	1	2	1	2	1	The error bars help show estimation error during the data collection so we could know how precise the measurement is with a S.D. or S.E.	blank	F	A	B	B	D	C	C	0	0	1	0	1	0	0	0	0	0	0	0	0	1	0	0	0	1	0	0	0	0
2706758	"R1"	1	0	0	0	0	0	intro	1	0	0	[2,1,2,3,2,1]	2	1	2	3	2	1	The error bars show one standard deviation above and below the mean.	blank		F	B	F	B	B	B	0	0	0	0	0	0	0	0	0	0	1	0	0	1	0	0	0	0	0	0	0	1
2706760	"R1"	1	0	0	0	0	0	intro	1	0	0	[1,1,2,2,1,2]	1	1	2	2	1	2	Error bars essentially show the variation between an known point and an uncertain point.	blank	E	A	A	H	C	B	B	0	0	1	0	1	0	0	0	0	0	0	0	1	0	0	0	0	0	0	0	0	0
2706771	"R1"	1	0	0	0	0	0	intro	1	0	0	[1,2,2,3,1,2]	1	2	2	3	1	2	The error bars show the error or variance of the data, and in this case that the data is below what it should be.	blank	A	D	A	F	C	B	B	1	0	0	0	0	0	0	1	0	1	0	0	1	0	0	0	0	0	0	0	0	1
2706772	"R1"	1	0	0	0	0	0	intro	1	0	0	[2,1,2,2,1,2]	2	1	2	2	1	2	I do not know	blank	A	A	B	D,F	B	B	B	1	0	0	0	1	0	0	0	0	0	0	0	0	1	0	0	0	0	0	0	0	0
2706781	"R1"	1	0	0	0	0	0	intro	1	0	0	[1,4,2,2,1,4]	1	4	2	2	1	4	Error bars are there to indicate any uncertainty	blank	G	F	A	F	B	B	B	0	0	0	1	0	0	0	0	0	0	1	0	1	0	0	0	0	0	0	0	0	1
2706796	"R1"	1	0	0	0	0	0	intro	1	0	0	[1,2,2,1,2,1]	1	2	2	1	2	1	I do not know	blank	C	C	A	D	D	B	B	0	1	0	0	0	0	1	0	0	1	0	0	1	0	0	0	0	0	0	1	0	0
2706814	"R1"	1	0	0	0	0	0	intro	1	0	0	[2,1,2,1,2,1]	2	1	2	1	2	1	I do not know, but I am guessing that the error bars show the potential difference between the averages in the data.	blank	C	D	A	B	D	B	B	0	1	0	0	0	0	0	1	0	1	0	0	1	0	0	0	0	1	0	0	0	0
2706833	"R1"	1	0	0	0	0	0	intro	1	0	0	[1,4,2,1,1,3]	1	4	2	1	1	3	I do not know	blank	E	A	A	H	E	C	B	0	0	1	0	1	0	0	0	0	0	0	0	1	0	0	0	0	0	0	0	0	0
2706844	"R1"	1	0	0	0	0	0	intro	1	0	0	[1,2,1,2,1,2]	1	2	1	2	1	2	They show margin for error while collecting the data so the results could actually be as high or low as the bars.	blank	C	G	B	F	D	B	B	0	1	0	0	0	0	0	0	0	0	0	1	0	1	0	0	0	0	0	0	0	1
2706870	"R1"	1	0	0	0	0	0	intro	1	0	0	[2,1,2,1,2,1]	2	1	2	1	2	1	The standard deviation of the bars, providing information on how inaccurate the data migh be based on outliers and amount of data points.	blank	A	F	D	F	C	B	B	1	0	0	0	0	0	0	0	0	0	1	0	0	0	0	1	0	0	0	0	0	1
2706937	"R1"	1	0	0	0	0	0	intro	1	0	0	[1,2,1,3,1,2]	1	2	1	3	1	2	The error bars show there is a potential amount of error in the data shown, an equal amount + or - the data shown.	blank	A	D	A	F	D	B	B	1	0	0	0	0	0	0	1	0	1	0	0	1	0	0	0	0	0	0	0	0	1
2706953	"R1"	1	0	0	0	0	0	intro	1	0	0	[2,1,4,2,2,1]	2	1	4	2	2	1	Since the error bars are overlapping, the difference in numbers between the two groups is not significant.	blank	C	D	A	F	D	B	B	0	1	0	0	0	0	0	1	0	1	0	0	1	0	0	0	0	0	0	0	0	1
2706960	"R1"	1	0	0	0	0	0	intro	1	0	0	[2,1,2,1,2,1]	2	1	2	1	2	1	I do not know	blank	E	F	A	F	B	B	B	0	0	1	0	0	0	0	0	0	0	1	0	1	0	0	0	0	0	0	0	0	1
2706966	"R1"	1	0	0	0	0	0	intro	1	0	0	[2,1,2,1,2,3]	2	1	2	1	2	3	that also shows the standdard deviation, tfor example, that there were some cases of having yes fishing with as high as 1.5 lobster density.	blank	C	D	B	F	D	B	B	0	1	0	0	0	0	0	1	0	1	0	0	0	1	0	0	0	0	0	0	0	1
2706990	CC	0	0	0	0	0	1	intro	1	0	0	[1,1,2,2,2,1]	1	1	2	2	2	1	Unsure.	blank		F	B	F	B	B	B	0	0	0	0	0	0	0	0	0	0	1	0	0	1	0	0	0	0	0	0	0	1
2706993	CC	0	0	0	0	0	1	intro	1	0	0	[1,2,4,1,1,2]	1	2	4	1	1	2	The bars show variance and margin of error of the data but is not necissarily part of the data.	blank		D	B	F	C	B	B	0	0	0	0	0	0	0	1	0	1	0	0	0	1	0	0	0	0	0	0	0	1
2706996	"R1"	1	0	0	0	0	0	intro	1	0	0	[1,4,2,4,1,4]	1	4	2	4	1	4	I do not know.	blank	A	D	A	C	D	B	B	1	0	0	0	0	0	0	1	0	1	0	0	1	0	0	0	0	0	1	0	0	0
2706997	CC	0	0	0	0	0	1	intro	1	0	0	[2,1,1,1,2,3]	2	1	1	1	2	3	Error bars is kind of a way for graphs to say &#034;give or take&#034;. It lets the viewer know that there is room for error.	blank	A	F	A	F	C	B	B	1	0	0	0	0	0	0	0	0	0	1	0	1	0	0	0	0	0	0	0	0	1
2706998	"R2"	0	1	0	0	0	0	intro	1	0	0	[1,2,1,2,1,2]	1	2	1	2	1	2	Error bars provide context as to where the max of the data sets lie.	blank	A	G	A	F	D	B		1	0	0	0	0	0	0	0	0	0	0	1	1	0	0	0	0	0	0	0	0	1
2706999	CC	0	0	0	0	0	1	intro	1	0	0	[1,2,3,2,1,2]	1	2	3	2	1	2	I do not know.	blank								0	0	0	0	0	0	0	0	0	0	0	0	0	0	0	0	0	0	0	0	0	0
2707003	"R1"	1	0	0	0	0	0	intro	1	0	0	[2,1,2,1,3,1]	2	1	2	1	3	1	The error bars provide the uncertainty in the collection of the samples for the data.	blank	A	D	B	F	B	B	B	1	0	0	0	0	0	0	1	0	1	0	0	0	1	0	0	0	0	0	0	0	1
2707007	CC	0	0	0	0	0	1	intro	1	0	0	[1,2,2,3,1,3]	1	2	2	3	1	3	I believe error bars are to show the largest outlier against the lowest outlier, however I could be wrong about this.	blank	C	F	B	D	B	A	B	0	1	0	0	0	0	0	0	0	0	1	0	0	1	0	0	0	0	0	1	0	0
2707010	CC	0	0	0	0	0	1	intro	1	0	0	[1,4,4,1,1,2]	1	4	4	1	1	2	I am unsure.	blank	D	G	A	D,F	B	B	B	0	1	0	0	0	0	0	0	0	0	0	1	1	0	0	0	0	0	0	0	0	0
2707014	CC	0	0	0	0	0	1	intro	1	0	0	[2,4,2,1,1,1]	2	4	2	1	1	1	I do not know. They could possibly represent the margin of error for the data in each category.	blank	A	A	A	D	B	B	B	1	0	0	0	1	0	0	0	0	0	0	0	1	0	0	0	0	0	0	1	0	0
2707019	CC	0	0	0	0	0	1	intro	1	0	0	[1,1,1,1,2,1]	1	1	1	1	2	1	I do not know	blank	C	F	A	D	B	A	B	0	1	0	0	0	0	0	0	0	0	1	0	1	0	0	0	0	0	0	1	0	0
2707020	CC	0	0	0	0	0	1	intro	1	0	0	[2,1,4,1,1,3]	2	1	4	1	1	3	i do not know	blank			B	D	A	A	B	0	0	0	0	0	0	0	0	0	0	0	0	0	1	0	0	0	0	0	1	0	0
2707025	CC	0	0	0	0	0	1	intro	1	0	0	[1,2,4,1,1,1]	1	2	4	1	1	1	we can observe that the bars shows varience and margin of error of the data	blank								0	0	0	0	0	0	0	0	0	0	0	0	0	0	0	0	0	0	0	0	0	0
2707026	"R1"	1	0	0	0	0	0	intro	1	0	0	[2,1,2,1,2,1]	2	1	2	1	2	1	It represents the amount of possible uncertainty in the measurement of that data.	blank	E	F	B	G	D	B	B	0	0	1	0	0	0	0	0	0	0	1	0	0	1	0	0	0	0	0	0	0	0
2707031	"R1"	1	0	0	0	0	0	intro	1	0	0	[2,1,1,1,2,4]	2	1	1	1	2	4	How much error could have happened while doing the experiment	blank	C	G	B	F	C	B	B	0	1	0	0	0	0	0	0	0	0	0	1	0	1	0	0	0	0	0	0	0	1
2707032	"R1"	1	0	0	0	0	0	intro	1	0	0	[4,1,2,2,1,1]	4	1	2	2	1	1	I do not know	blank	A	B	A	F	C	B	B	1	0	0	0	0	1	0	0	0	1	0	0	1	0	0	0	0	0	0	0	0	1
2707034	"R1"	1	0	0	0	0	0	intro	1	0	0	[1,4,2,1,2,1]	1	4	2	1	2	1	I do not know.	blank	A	F	A	F	D	B	B	1	0	0	0	0	0	0	0	0	0	1	0	1	0	0	0	0	0	0	0	0	1
2707039	"R3"	0	0	1	0	0	0	intro	1	0	0	[1,1,2,1,1,2]	1	1	2	1	1	2	The error bars represent where the orange bar should be. It was human error that made the bars too small.	blank	E	A	A	F	D	B	B	0	0	1	0	1	0	0	0	0	0	0	0	1	0	0	0	0	0	0	0	0	1
2707051	"R1"	1	0	0	0	0	0	intro	1	0	0	[1,2,1,3,2,3]	1	2	1	3	2	3	It shows areas where the data might be off, and the scale at which it might be off by	blank	G	G	A	F	D	B	B	0	0	0	1	0	0	0	0	0	0	0	1	1	0	0	0	0	0	0	0	0	1
2707052	"R1"	1	0	0	0	0	0	intro	1	0	0	[1,1,2,1,3,2]	1	1	2	1	3	2	The error bars show variation in data and how data can be spread about the mean.	blank	A	F	A	B,F,G	C	B	B	1	0	0	0	0	0	0	0	0	0	1	0	1	0	0	0	0	0	0	0	0	0
2707055	"R1"	1	0	0	0	0	0	intro	1	0	0	[1,1,2,1,1,3]	1	1	2	1	1	3	i do not know	blank	E	F	A	C	B	A	B	0	0	1	0	0	0	0	0	0	0	1	0	1	0	0	0	0	0	1	0	0	0
2707064	"R1"	1	0	0	0	0	0	intro	1	0	0	[2,1,2,1,2,1]	2	1	2	1	2	1	The error bars indicate the uncertainty in some of the EC and PF values.	blank	C	F	A	F	C	B	B	0	1	0	0	0	0	0	0	0	0	1	0	1	0	0	0	0	0	0	0	0	1
2707065	"R1"	1	0	0	0	0	0	intro	1	0	0	[1,2,3,1,4,2]	1	2	3	1	4	2	It shows you the margain of error in the experiment.	blank	E	F	B	F	D	B	B	0	0	1	0	0	0	0	0	0	0	1	0	0	1	0	0	0	0	0	0	0	1
2707066	"R1"	1	0	0	0	0	0	intro	1	0	0	[3,1,1,3,2,2]	3	1	1	3	2	2	Error bars show the standard deviation from the mean of data, or the spread of the data better.	blank	A	B	A	C	B	A	B	1	0	0	0	0	1	0	0	0	1	0	0	1	0	0	0	0	0	1	0	0	0
2707069	"R1"	1	0	0	0	0	0	intro	1	0	0	[2,1,1,3,2,3]	2	1	1	3	2	3	I believe that error bars show in the bar portion where majority of the data is found. I want to say 75%, while the lines sticking out show the other 25% of the data and where it is found. This allows us to more easily interprete the spread of the data and where it is found.	blank	A	F		F	B	B	B	1	0	0	0	0	0	0	0	0	0	1	0	0	0	0	0	0	0	0	0	0	1
2707077	"R1"	1	0	0	0	0	0	intro	1	0	0	[1,4,2,3,1,3]	1	4	2	3	1	3	I do not know	blank	E	A	A	D	A	A	B	0	0	1	0	1	0	0	0	0	0	0	0	1	0	0	0	0	0	0	1	0	0
2707078	"R1"	1	0	0	0	0	0	intro	1	0	0	[1,2,1,2,1,4]	1	2	1	2	1	4	Error bars show how the data is skewed.	blank	D	F	A	C	B	A	B	0	1	0	0	0	0	0	0	0	0	1	0	1	0	0	0	0	0	1	0	0	0
2707083	"R1"	1	0	0	0	0	0	intro	1	0	0	[2,1,1,1,2,2]	2	1	1	1	2	2	standard deviation	blank	F	A	A	D	B	B	A	0	0	1	0	1	0	0	0	0	0	0	0	1	0	0	0	0	0	0	1	0	0
2707084	"R1"	1	0	0	0	0	0	intro	1	0	0	[2,1,2,1,1,2]	2	1	2	1	1	2	I do not know	blank								0	0	0	0	0	0	0	0	0	0	0	0	0	0	0	0	0	0	0	0	0	0
2707094	"R1"	1	0	0	0	0	0	intro	1	0	0	[2,1,2,3,2,1]	2	1	2	3	2	1	The error bars demonstarte that majority of the data in the interquartile range lies between the range of the error bars.	blank	A	D	A	B	D	B	B	1	0	0	0	0	0	0	1	0	1	0	0	1	0	0	0	0	1	0	0	0	0
2707101	"R1"	1	0	0	0	0	0	intro	1	0	0	[2,1,4,1,2,4]	2	1	4	1	2	4	I don't know!	blank	C	G	A	G	D	B	B	0	1	0	0	0	0	0	0	0	0	0	1	1	0	0	0	0	0	0	0	0	0
2707109	"R1"	1	0	0	0	0	0	intro	1	0	0	[2,1,2,1,2,1]	2	1	2	1	2	1	It shows you the maragin in which an error can take place and not be an outlier to the rest of the data set.	blank	C	G	B	F	C	B	B	0	1	0	0	0	0	0	0	0	0	0	1	0	1	0	0	0	0	0	0	0	1
2707112	"R1"	1	0	0	0	0	0	intro	1	0	0	[2,1,2,1,2,1]	2	1	2	1	2	1	I do not know.	blank	G	A	A	F	C	A	B	0	0	0	1	1	0	0	0	0	0	0	0	1	0	0	0	0	0	0	0	0	1
2707123	"R1"	1	0	0	0	0	0	intro	1	0	0	[1,1,2,2,1,2]	1	1	2	2	1	2	These error bars show possible error or uncertainty in data collection. It shows that if there was an error, the true data point would be within those black lines.	blank	E	F	B	B	D	A	B	0	0	1	0	0	0	0	0	0	0	1	0	0	1	0	0	0	1	0	0	0	0
2707124	CC	0	0	0	0	0	1	intro	1	0	0	[1,2,1,2,2,2]	1	2	1	2	2	2	I do not know	blank	C	A	A	D,F	B	B	B	0	1	0	0	1	0	0	0	0	0	0	0	1	0	0	0	0	0	0	0	0	0
2707141	"R1"	1	0	0	0	0	0	intro	1	0	0	[3,1,3,2,1,1]	3	1	3	2	1	1	I believe it shows standard deviation of the mean.	blank		F	B	B	C	B	B	0	0	0	0	0	0	0	0	0	0	1	0	0	1	0	0	0	1	0	0	0	0
2707149	"R1"	1	0	0	0	0	0	intro	1	0	0	[1,1,2,4,1,4]	1	1	2	4	1	4	Error bars provide you with more information about the range of the graph because you can tell where outliers fall.	blank	E	F	A	C	D	B	B	0	0	1	0	0	0	0	0	0	0	1	0	1	0	0	0	0	0	1	0	0	0
2707154	"R1"	1	0	0	0	0	0	intro	1	0	0	[1,4,4,3,2,4]	1	4	4	3	2	4	I do not know.	blank	E	A	A	C,F	B	A	B	0	0	1	0	1	0	0	0	0	0	0	0	1	0	0	0	0	0	0	0	0	0
2707157	"R1"	1	0	0	0	0	0	intro	1	0	0	[2,1,2,3,2,1]	2	1	2	3	2	1	They represent the standard deviation of all the data collected from the calculated mean.	blank	D	F	A	C	D	A	B	0	1	0	0	0	0	0	0	0	0	1	0	1	0	0	0	0	0	1	0	0	0
2707159	"R1"	1	0	0	0	0	0	intro	1	0	0	[2,1,2,3,2,1]	2	1	2	3	2	1	The standard deviation of the average of the data. It takes the average of how far each point is away from the average.	blank	C	A	B	F	C	B	B	0	1	0	0	1	0	0	0	0	0	0	0	0	1	0	0	0	0	0	0	0	1
2707160	"R1"	1	0	0	0	0	0	intro	1	0	0	[2,1,2,1,2,1]	2	1	2	1	2	1	It adds accuracy to the data shown when using mean values instead of field data.	blank	G	F	A	A,C,F	D	A	B	0	0	0	1	0	0	0	0	0	0	1	0	1	0	0	0	0	0	0	0	0	0
2707164	"R1"	1	0	0	0	0	0	intro	1	0	0	[1,1,1,2,1,2]	1	1	1	2	1	2	i'm pretty sure they show the mean with one standard deviation above and below, either that or error bars show the margin of error that data can have	blank	C	D	A	F	D	B	B	0	1	0	0	0	0	0	1	0	1	0	0	1	0	0	0	0	0	0	0	0	1
2707174	"R1"	1	0	0	0	0	0	intro	1	0	0	[2,1,2,1,2,1]	2	1	2	1	2	1	I believe error bars show you a margin of error within the data. Rather than a set value, it gives you the data with some variation.	blank	E	F	A	C	D	B	B	0	0	1	0	0	0	0	0	0	0	1	0	1	0	0	0	0	0	1	0	0	0
2707176	"R1"	1	0	0	0	0	0	intro	1	0	0	[1,2,2,1,2,2]	1	2	2	1	2	2	The error bars provides information about the uncertainty in the mean.	blank	A	A		C	D	C	B	1	0	0	0	1	0	0	0	0	0	0	0	0	0	0	0	0	0	1	0	0	0
2707177	"R1"	1	0	0	0	0	0	intro	1	0	0	[2,1,1,2,1,2]	2	1	1	2	1	2	It show the standard deviation.	blank	C	F	A	B	C	A	B	0	1	0	0	0	0	0	0	0	0	1	0	1	0	0	0	0	1	0	0	0	0
2707178	"R3"	0	0	1	0	0	0	nonmajor	0	0	1	[4,1,2,1,1,2]	4	1	2	1	1	2	They show the full average of what there is and then the middle is the mean.	blank	A	G	B	F	D	B	B	1	0	0	0	0	0	0	0	0	0	0	1	0	1	0	0	0	0	0	0	0	1
2707181	"R1"	1	0	0	0	0	0	intro	1	0	0	[4,4,4,4,4,4]	4	4	4	4	4	4	I dont know	blank	C	G	A	F	D	B	B	0	1	0	0	0	0	0	0	0	0	0	1	1	0	0	0	0	0	0	0	0	1
2707182	"R1"	1	0	0	0	0	0	intro	1	0	0	[2,1,1,1,2,2]	2	1	1	1	2	2	It shows the standard deviation and outliers	blank		F	A	B	D	B	B	0	0	0	0	0	0	0	0	0	0	1	0	1	0	0	0	0	1	0	0	0	0
2707185	"R1"	1	0	0	0	0	0	intro	1	0	0	[2,2,2,2,2,1]	2	2	2	2	2	1	Something about standard error	blank	C	G	B	F	B	A	B	0	1	0	0	0	0	0	0	0	0	0	1	0	1	0	0	0	0	0	0	0	1
2707190	"R1"	1	0	0	0	0	0	intro	1	0	0	[1,2,1,2,1,1]	1	2	1	2	1	1	The error bars show how close the data is to the mean of the data set.	blank	G	F	A		D	B	B	0	0	0	1	0	0	0	0	0	0	1	0	1	0	0	0	0	0	0	0	0	0
2707195	"R1"	1	0	0	0	0	0	intro	1	0	0	[1,3,2,3,1,4]	1	3	2	3	1	4	They represent the amount of +&#047;- error that may have been done during measurements&#047;uncertainty due to lack of details.	blank	G	D	A	F	C	A	C	0	0	0	1	0	0	0	1	0	1	0	0	1	0	0	0	0	0	0	0	0	1
2707202	"R1"	1	0	0	0	0	0	intro	1	0	0	[2,1,2,1,2,1]	2	1	2	1	2	1	The erro bars represent the variability of data.	blank	C	F	B	D	A	B	B	0	1	0	0	0	0	0	0	0	0	1	0	0	1	0	0	0	0	0	1	0	0
2707208	"R1"	1	0	0	0	0	0	intro	1	0	0	[1,1,3,1,1,1]	1	1	3	1	1	1	I think the error bars provide information about the standard deviation of the data.	blank	A	C	A	B	B	B	A	1	0	0	0	0	0	1	0	0	1	0	0	1	0	0	0	0	1	0	0	0	0
2707221	"R1"	1	0	0	0	0	0	intro	1	0	0	[1,1,1,3,2,2]	1	1	1	3	2	2	The error bars represent how much the data deviates from the mean&#047;how spread apart it is. a longer error bar suggests that the data is less precise and sometimes less acurate.	blank	A	C	A	F	D	B	B	1	0	0	0	0	0	1	0	0	1	0	0	1	0	0	0	0	0	0	0	0	1
2707236	"R1"	1	0	0	0	0	0	intro	1	0	0	[2,2,1,1,1,3]	2	2	1	1	1	3	error bars show the uncertainity or sources of error	blank	G	F	A	E	C	B	B	0	0	0	1	0	0	0	0	0	0	1	0	1	0	0	0	0	0	0	0	1	0
2707238	"R1"	1	0	0	0	0	0	intro	1	0	0	[1,1,1,3,1,1]	1	1	1	3	1	1	The error bars show that within each group (Yes and No) large amounts of variation in data is present. Since the range of bars between Yes and No largely overlap, it can also be assumed that the distance between the groups is not statistically significant.	blank	G	F	B	C	D	A	B	0	0	0	1	0	0	0	0	0	0	1	0	0	1	0	0	0	0	1	0	0	0
2707243	"R1"	1	0	0	0	0	0	intro	1	0	0	[1,3,2,3,1,3]	1	3	2	3	1	3	Error bars demonstrate the variability or potential inaccuracies of the data. In this graph for example, the error bars show us that for Urban sites, the y-value may not be under 40, which is suggested without the error bars. The error bars tell us that for Urban sites, the y-value can actually increase to around 45. The error bars express how accurate or inaccurate our data was and visually depi…	blank		A	A	B	D	B	B	0	0	0	0	1	0	0	0	0	0	0	0	1	0	0	0	0	1	0	0	0	0
2707255	"R2"	0	1	0	0	0	0	intro	1	0	0	[1,1,2,2,1,2]	1	1	2	2	1	2	The error bars provide the standard deviation.	blank	C	F	B	F	D	A	B	0	1	0	0	0	0	0	0	0	0	1	0	0	1	0	0	0	0	0	0	0	1
2707270	"R3"	0	0	1	0	0	0	nonmajor	0	0	1	[1,1,2,2,2,4]	1	1	2	2	2	4	I do not know	blank	A	A	A	C	A	B	B	1	0	0	0	1	0	0	0	0	0	0	0	1	0	0	0	0	0	1	0	0	0
2707271	"R1"	1	0	0	0	0	0	intro	1	0	0	[1,2,1,3,1,2]	1	2	1	3	1	2	The error bars are meant to convey the statistical error that the means have. With any real world data, there will be variation between repetitions of each experiment, so one mean might not be the true value of the population. The error bars are statistically calculated to show that with the given data, the true mean for each category will most likely fall within the given range. All of this mean…	blank		F	B	F	C	B	B	0	0	0	0	0	0	0	0	0	0	1	0	0	1	0	0	0	0	0	0	0	1
2707276	"R1"	1	0	0	0	0	0	intro	1	0	0	[1,1,2,1,2,3]	1	1	2	1	2	3	I do not know	blank	C	G	B	F	D	B	B	0	1	0	0	0	0	0	0	0	0	0	1	0	1	0	0	0	0	0	0	0	1
2707302	"R1"	1	0	0	0	0	0	intro	1	0	0	[2,1,1,2,2,1]	2	1	1	2	2	1	Error bars represent the possible &#034;unknowns&#034; in data collection. There can be slight varaition in raw field data, as number collections may be slightly higher or lower than researchers collect. This helps the scientific community better interpret the data and understand why numbers may be represented in a way not expected.	blank	A	F	A	F	C	B	B	1	0	0	0	0	0	0	0	0	0	1	0	1	0	0	0	0	0	0	0	0	1
2707322	"R1"	1	0	0	0	0	0	intro	1	0	0	[1,1,2,1,2,3]	1	1	2	1	2	3	Error bars are an indication of data points that fall beyond the other points, like outliers. (Maybe, I'm not sure)	blank	A	F	A	B	B	B	B	1	0	0	0	0	0	0	0	0	0	1	0	1	0	0	0	0	1	0	0	0	0
2707323	"R3"	0	0	1	0	0	0	intro	1	0	0	[2,1,1,3,2,1]	2	1	1	3	2	1	I believe the error bars show the range of data that is closest to the mean.	blank	A	B	B	F	B	A	B	1	0	0	0	0	1	0	0	0	1	0	0	0	1	0	0	0	0	0	0	0	1
2707353	"R1"	1	0	0	0	0	0	intro	1	0	0	[1,2,2,2,1,2]	1	2	2	2	1	2	The error bars tell you that in the case of the data not being accurate there is a margin of error from the data where the true value could fall under whether it be higher or lower than the recorded data.	blank	D	F	B	B	B	A	B	0	1	0	0	0	0	0	0	0	0	1	0	0	1	0	0	0	1	0	0	0	0
2707354	"R1"	1	0	0	0	0	0	intro	1	0	0	[2,1,2,1,2,2]	2	1	2	1	2	2	I do not know.	blank	A	A	A	C,F	B	A	B	1	0	0	0	1	0	0	0	0	0	0	0	1	0	0	0	0	0	0	0	0	0
2707390	"R1"	1	0	0	0	0	0	intro	1	0	0	[1,1,2,2,2,1]	1	1	2	2	2	1	The error bars show me the highest and lowest data points in the mean. The bar only shows the mean of all the numbers but the error bars show the highest and lowest values.	blank	A	C	A	D,F	D	B	B	1	0	0	0	0	0	1	0	0	1	0	0	1	0	0	0	0	0	0	0	0	0
2707392	"R1"	1	0	0	0	0	0	intro	1	0	0	[2,1,2,1,1,1]	2	1	2	1	1	1	I'm not exactly sure, but I think it has something to do with variation from the mean.	blank	A	A	A	D	C	B	B	1	0	0	0	1	0	0	0	0	0	0	0	1	0	0	0	0	0	0	1	0	0
2707396	"R1"	1	0	0	0	0	0	intro	1	0	0	[2,1,2,3,2,1]	2	1	2	3	2	1	The error bar displays the difference between the specific data in the average data of each bar chart, providing the average and error values of the &#034;YES&#034; and &#034;No&#034; categories	blank	C	F	B	B	D	B	A	0	1	0	0	0	0	0	0	0	0	1	0	0	1	0	0	0	1	0	0	0	0
2707397	"R1"	1	0	0	0	0	0	intro	1	0	0	[1,2,1,2,1,2]	1	2	1	2	1	2	The error bars represent the amount of possible error or unreliability in the data.	blank	C	D	A	C	D	A	B	0	1	0	0	0	0	0	1	0	1	0	0	1	0	0	0	0	0	1	0	0	0
2707402	"R3"	0	0	1	0	0	0	intro	1	0	0	[1,1,1,2,2,2]	1	1	1	2	2	2	Before this question I did not know that the bars are refered to as &#034;error bars&#034;. Now that I know they are called error bars, I think it is safe to assume that they represent human error in data collection. That the numbers could be higher or lower by x amount.	blank	B	G	A	F	D	B	B	1	0	0	0	0	0	0	0	0	0	0	1	1	0	0	0	0	0	0	0	0	1
2707406	"R1"	1	0	0	0	0	0	intro	1	0	0	[2,1,4,1,2,3]	2	1	4	1	2	3	I do no know	blank	C	F	B	B	B	A	B	0	1	0	0	0	0	0	0	0	0	1	0	0	1	0	0	0	1	0	0	0	0
2707413	"R1"	1	0	0	0	0	0	intro	1	0	0	[2,1,2,1,1,2]	2	1	2	1	1	2	I do not know.	blank	C	D	B	B	B	B	B	0	1	0	0	0	0	0	1	0	1	0	0	0	1	0	0	0	1	0	0	0	0
2707432	"R1"	1	0	0	0	0	0	intro	1	0	0	[1,2,1,3,1,2]	1	2	1	3	1	2	I do not truly know, but I imagine error bars to be similar to cat plot charts, showing the highest value and lowest values of the data to show the range.	blank	A	D	B	C	B	B		1	0	0	0	0	0	0	1	0	1	0	0	0	1	0	0	0	0	1	0	0	0
2707437	"R1"	1	0	0	0	0	0	intro	1	0	0	[1,1,1,3,1,2]	1	1	1	3	1	2	Error bars describe to us how much the data deviates or the standard error range of the data.	blank	A	D	A	B	D	B	B	1	0	0	0	0	0	0	1	0	1	0	0	1	0	0	0	0	1	0	0	0	0
2707443	"R1"	1	0	0	0	0	0	intro	1	0	0	[1,1,1,1,2,2]	1	1	1	1	2	2	I believe error bars show how off the data could possible be.	blank	C	G	B		B	A	B	0	1	0	0	0	0	0	0	0	0	0	1	0	1	0	0	0	0	0	0	0	0
2707447	"R1"	1	0	0	0	0	0	intro	1	0	0	[1,1,2,3,1,1]	1	1	2	3	1	1	It shows that the data could stretch to the max of those data points due to outliers and other factors	blank	E	A	A	B	D	B	B	0	0	1	0	1	0	0	0	0	0	0	0	1	0	0	0	0	1	0	0	0	0
2707448	"R1"	1	0	0	0	0	0	intro	1	0	0	[3,1,3,1,2,1]	3	1	3	1	2	1	The error bars provide the information that the data of lobster density varies by the height of the error bars.	blank	A	D	B	C	D	B	B	1	0	0	0	0	0	0	1	0	1	0	0	0	1	0	0	0	0	1	0	0	0
2707453	"R1"	1	0	0	0	0	0	intro	1	0	0	[1,1,2,1,2,2]	1	1	2	1	2	2	the error bars account for any errors in the data or possible incorect data points	blank	A	D	A	B	B	B	B	1	0	0	0	0	0	0	1	0	1	0	0	1	0	0	0	0	1	0	0	0	0
2707466	"R3"	0	0	1	0	0	0	nonmajor	0	0	1	[4,1,2,1,2,3]	4	1	2	1	2	3	I do not know	blank	A	F	A	C	E	B	B	1	0	0	0	0	0	0	0	0	0	1	0	1	0	0	0	0	0	1	0	0	0
2707471	"R1"	1	0	0	0	0	0	intro	1	0	0	[1,1,1,3,2,1]	1	1	1	3	2	1	it shows the standard deviation of the point?	blank	G	G	B	B	D	B	B	0	0	0	1	0	0	0	0	0	0	0	1	0	1	0	0	0	1	0	0	0	0
2707477	"R1"	1	0	0	0	0	0	intro	1	0	0	[2,1,1,3,2,1]	2	1	1	3	2	1	They provide the interquartile range of the data.	blank	G	C	B	F	D	A	B	0	0	0	1	0	0	1	0	0	1	0	0	0	1	0	0	0	0	0	0	0	1
2707524	"R2"	0	1	0	0	0	0	intro	1	0	0	[1,2,4,2,1,2]	1	2	4	2	1	2	The error bars show the amount of variability in the data set.	blank	C	A	A	F	B	A	B	0	1	0	0	1	0	0	0	0	0	0	0	1	0	0	0	0	0	0	0	0	1
2707567	"R3"	0	0	1	0	0	0	nonmajor	0	0	1	[1,2,2,1,1,4]	1	2	2	1	1	4	this can throw off the data when in a bar grap or something you can chose to exclude this outcasting number. this is just a guess i also am not very sure on how to interpret this one.	blank	A	G	A	F	B	A	B	1	0	0	0	0	0	0	0	0	0	0	1	1	0	0	0	0	0	0	0	0	1
2707578	"R3"	0	0	1	0	0	0	nonmajor	0	0	1	[1,4,2,2,2,4]	1	4	2	2	2	4	I do not know	blank	A	G	A	F	B	C	B	1	0	0	0	0	0	0	0	0	0	0	1	1	0	0	0	0	0	0	0	0	1
2707625	"R3"	0	0	1	0	0	0	intro	1	0	0	[2,1,2,1,2,1]	2	1	2	1	2	1	The error bars can represent standard deviation from the set of data given, indicating that there may have been some uncertainty or error in the data collection.	blank	G	A	A	F	B	A	B	0	0	0	1	1	0	0	0	0	0	0	0	1	0	0	0	0	0	0	0	0	1
2707688	"R1"	1	0	0	0	0	0	intro	1	0	0	[1,1,1,1,1,2]	1	1	1	1	1	2	Error graphs show you all possible conditions that could have affected the data been collected while showing the data that has been collected.	blank	B	A	A	C,G	B	A	B	1	0	0	0	1	0	0	0	0	0	0	0	1	0	0	0	0	0	0	0	0	0
2707748	"R3"	0	0	1	0	0	0	intro	1	0	0	[1,1,1,3,1,1]	1	1	1	3	1	1	The error bars provide the range of the data.	blank	A	G	A	F	B	B	B	1	0	0	0	0	0	0	0	0	0	0	1	1	0	0	0	0	0	0	0	0	1
2707761	"R3"	0	0	1	0	0	0	nonmajor	0	0	1	[2,1,1,1,2,1]	2	1	1	1	2	1	The error bar shows where the data could possibly go wrong.	blank	B	A	A	F	C	B	B	1	0	0	0	1	0	0	0	0	0	0	0	1	0	0	0	0	0	0	0	0	1
2707795	"R3"	0	0	1	0	0	0	intro	1	0	0	[1,1,2,1,2,2]	1	1	2	1	2	2	The error bars show the possible errors in the data which showshow uncertain the data is. Since the error bars overlap quite a bit, the data is most likely not very significant.	blank	A	A	A	F	C	B	B	1	0	0	0	1	0	0	0	0	0	0	0	1	0	0	0	0	0	0	0	0	1
2707799	"R3"	0	0	1	0	0	0	intro	1	0	0	[1,1,2,2,2,1]	1	1	2	2	2	1	The error bars who you the highest and lowest of the data for the corresponding type.	blank	A	C	E	F	B	B	B	1	0	0	0	0	0	1	0	0	1	0	0	0	0	0	0	0	0	0	0	0	1
2707810	"R3"	0	0	1	0	0	0	intro	1	0	0	[2,1,2,1,2,1]	2	1	2	1	2	1	The error bars represent the possible error or uncertainty in the data whiling giving a general idea baout how percise the data is	blank	C	F	A	F	D	B	B	0	1	0	0	0	0	0	0	0	0	1	0	1	0	0	0	0	0	0	0	0	1
2707820	"R3"	0	0	1	0	0	0	intro	1	0	0	[1,1,1,2,2,1]	1	1	1	2	2	1	The error bars show that during the proses there was meny spots errors can occer. Error bars are normaly around 5%.	blank	A	G	A	A,F	B	B	B	1	0	0	0	0	0	0	0	0	0	0	1	1	0	0	0	0	0	0	0	0	0
2707903	"R2"	0	1	0	0	0	0	upper	0	1	0	[2,1,2,1,2,2]	2	1	2	1	2	2	Error bars are graphical representations of the variability of data and used on graphs to indicate the error or uncertainty in a reported measurement. They give a general idea of how precise a measurement is, or conversely, how far from the reported value the true (error free) value might be.	blank	G	A	B	F	B	C	B	0	0	0	1	1	0	0	0	0	0	0	0	0	1	0	0	0	0	0	0	0	1
2707942	"R2"	0	1	0	0	0	0	upper	0	1	0	[2,1,2,1,2,1]	2	1	2	1	2	1	Errors bars help display the variability of the data that was collected. When collecting data human errors and other errors can impact the results. The error bars help show how precise the measurement is compared the reported measruement.	blank	E	A	A	F	B	B	B	0	0	1	0	1	0	0	0	0	0	0	0	1	0	0	0	0	0	0	0	0	1
2707943	"R2"	0	1	0	0	0	0	upper	0	1	0	[1,2,1,2,1,2]	1	2	1	2	1	2	The error bars shwot eh outliers that messed up the data that is being compared.	blank	G	A	A	F	C	B	B	0	0	0	1	1	0	0	0	0	0	0	0	1	0	0	0	0	0	0	0	0	1
2707986	"R2"	0	1	0	0	0	0	upper	0	1	0	[1,2,1,3,1,2]	1	2	1	3	1	2	The error bars show the spread of the data, and smaller error bars show that there is a smaller spread of data and larger data bars show that there is a larger spread of the data.	blank	G	A	B	F	D	B	B	0	0	0	1	1	0	0	0	0	0	0	0	0	1	0	0	0	0	0	0	0	1
2707991	"R1"	1	0	0	0	0	0	intro	1	0	0	[1,1,4,1,4,1]	1	1	4	1	4	1	I do not know	blank	A	D	A	C	B	B	B	1	0	0	0	0	0	0	1	0	1	0	0	1	0	0	0	0	0	1	0	0	0
2708011	"R3"	0	0	1	0	0	0	intro	1	0	0	[1,2,1,3,2,1]	1	2	1	3	2	1	Margin of error.	blank	A	A	B	F	B	B	B	1	0	0	0	1	0	0	0	0	0	0	0	0	1	0	0	0	0	0	0	0	1
2708017	"R2"	0	1	0	0	0	0	upper	0	1	0	[1,1,3,1,2,2]	1	1	3	1	2	2	I do not know.	blank	G	A	B	F	B	B	B	0	0	0	1	1	0	0	0	0	0	0	0	0	1	0	0	0	0	0	0	0	1
2708059	"R2"	0	1	0	0	0	0	upper	0	1	0	[1,1,2,3,2,1]	1	1	2	3	2	1	i do not know	blank	G	A	A	F	C	A	B	0	0	0	1	1	0	0	0	0	0	0	0	1	0	0	0	0	0	0	0	0	1
2708075	"R2"	0	1	0	0	0	0	intro	1	0	0	[2,1,2,3,3,1]	2	1	2	3	3	1	The error bars show the range of possibilities for the height of the bar. With the 'yes' error bar spanning the entirety of the bar, it is showing that 'yes' is happening by chance.	blank	G	F	A	F	D	B	B	0	0	0	1	0	0	0	0	0	0	1	0	1	0	0	0	0	0	0	0	0	1
2708076	"R2"	0	1	0	0	0	0	upper	0	1	0	[2,1,1,1,2,1]	2	1	1	1	2	1	Error bars show the standard deviation of the data.	blank	D	A	A	F	B	B	B	0	1	0	0	1	0	0	0	0	0	0	0	1	0	0	0	0	0	0	0	0	1
2708094	"R1"	1	0	0	0	0	0	intro	1	0	0	[2,1,2,3,1,3]	2	1	2	3	1	3	I do not know.	blank								0	0	0	0	0	0	0	0	0	0	0	0	0	0	0	0	0	0	0	0	0	0
2708114	"R3"	0	0	1	0	0	0	intro	1	0	0	[1,1,1,1,1,1]	1	1	1	1	1	1	Error bars show how far the data can be off in either direction.	blank	C	A	B	F	C	A	B	0	1	0	0	1	0	0	0	0	0	0	0	0	1	0	0	0	0	0	0	0	1
2708140	"R3"	0	0	1	0	0	0	intro	1	0	0	[3,1,2,4,2,1]	3	1	2	4	2	1	Error bars provide the graph reader with a clear range of where unidentified data can be placed, whihc serves as another range that can be used as evidence, or help interpret the graph.	blank	E	F	A	C	D	B	B	0	0	1	0	0	0	0	0	0	0	1	0	1	0	0	0	0	0	1	0	0	0
2708155	"R3"	0	0	1	0	0	0	nonmajor	0	0	1	[1,2,1,2,1,2]	1	2	1	2	1	2	The error bars represent variability of the data and where it could fluctuate outside of the orange bar.	blank	A	G	A	F	C	B	B	1	0	0	0	0	0	0	0	0	0	0	1	1	0	0	0	0	0	0	0	0	1
2708163	"R3"	0	0	1	0	0	0	nonmajor	0	0	1	[1,2,2,1,2,2]	1	2	2	1	2	2	The error in the bar graph would be showing that the data isnt signigicantly different or not	blank								0	0	0	0	0	0	0	0	0	0	0	0	0	0	0	0	0	0	0	0	0	0
2708169	"R3"	0	0	1	0	0	0	intro	1	0	0	[1,1,2,1,2,1]	1	1	2	1	2	1	standard deviations	blank	E	A	A	F	B	A	B	0	0	1	0	1	0	0	0	0	0	0	0	1	0	0	0	0	0	0	0	0	1
2708175	"R3"	0	0	1	0	0	0	intro	1	0	0	[2,1,2,1,2,1]	2	1	2	1	2	1	I don't know.	blank								0	0	0	0	0	0	0	0	0	0	0	0	0	0	0	0	0	0	0	0	0	0
2708190	"R2"	0	1	0	0	0	0	upper	0	1	0	[2,1,2,3,2,1]	2	1	2	3	2	1	this provides you with the variability of the data even when just the means are shown with the bars	blank	G	A	B	F	D	B	B	0	0	0	1	1	0	0	0	0	0	0	0	0	1	0	0	0	0	0	0	0	1
2708250	"R2"	0	1	0	0	0	0	upper	0	1	0	[4,1,2,1,3,1]	4	1	2	1	3	1	It shows the confidence intervals, standard errors, standard deviations, or other quantities	blank	G	A	B	F	D	B		0	0	0	1	1	0	0	0	0	0	0	0	0	1	0	0	0	0	0	0	0	1
2708256	"R2"	0	1	0	0	0	0	upper	0	1	0	[2,1,2,1,3,1]	2	1	2	1	3	1	The error bars show the uncertainty, and shows where the values could also be at.	blank	C	A	B	F	B	B	B	0	1	0	0	1	0	0	0	0	0	0	0	0	1	0	0	0	0	0	0	0	1
2708285	"R2"	0	1	0	0	0	0	upper	0	1	0	[1,3,2,2,1,3]	1	3	2	2	1	3	The error bars show the uncertainty within a value.	blank	C	A	A	F	C	B	B	0	1	0	0	1	0	0	0	0	0	0	0	1	0	0	0	0	0	0	0	0	1
2708300	"R2"	0	1	0	0	0	0	upper	0	1	0	[1,3,3,3,1,2]	1	3	3	3	1	2	Error bars represent the uncertainty reported in the experiment	blank	G	A	A	F	D	B	B	0	0	0	1	1	0	0	0	0	0	0	0	1	0	0	0	0	0	0	0	0	1
2708323	"R1"	1	0	0	0	0	0	intro	1	0	0	[2,1,1,3,2,1]	2	1	1	3	2	1	standard deviation?	blank		F	B	B, F	D	B	B	0	0	0	0	0	0	0	0	0	0	1	0	0	1	0	0	0	0	0	0	0	0
2708351	"R2"	0	1	0	0	0	0	upper	0	1	0	[2,1,2,2,2,1]	2	1	2	2	2	1	It shows you that the top of the bar, which is the calculated mean, is likely to actually lie within the area encompassed by the bars. This shows that while there is a difference between the two, they are both within each others margin of error and should be treated as if they are may in fact be equal.	blank	G	B	B	F	D	B	B	0	0	0	1	0	1	0	0	0	1	0	0	0	1	0	0	0	0	0	0	0	1
2708381	"R1"	1	0	0	0	0	0	intro	1	0	0	[1,4,1,1,1,4]	1	4	1	1	1	4	i don't know	blank								0	0	0	0	0	0	0	0	0	0	0	0	0	0	0	0	0	0	0	0	0	0
2708389	"R2"	0	1	0	0	0	0	upper	0	1	0	[2,1,1,3,2,3]	2	1	1	3	2	3	The error bars in a graph show the level of uncertainty within a set of data. The larger the error bars from the bar graph the higher the level of uncertainty.	blank	G	A	B	F	B	B	B	0	0	0	1	1	0	0	0	0	0	0	0	0	1	0	0	0	0	0	0	0	1
2708392	"R3"	0	0	1	0	0	0	nonmajor	0	0	1	[1,1,2,2,1,3]	1	1	2	2	1	3	They show outliers.	blank	A	G	A	F	B	B	B	1	0	0	0	0	0	0	0	0	0	0	1	1	0	0	0	0	0	0	0	0	1
2708401	"R3"	0	0	1	0	0	0	intro	1	0	0	[2,1,2,1,1,1]	2	1	2	1	1	1	They provide the average of the amounts that were collected.	blank	A	A	A	F	C	B	B	1	0	0	0	1	0	0	0	0	0	0	0	1	0	0	0	0	0	0	0	0	1
2708430	"R3"	0	0	1	0	0	0	nonmajor	0	0	1	[1,2,3,1,2,3]	1	2	3	1	2	3	They help show the difference in comparison of the &#034;yes&#034; bar to the &#034;no&#034; bar compared to the data presented in the Y-axis.	blank	A	F	A	F	D	B	B	1	0	0	0	0	0	0	0	0	0	1	0	1	0	0	0	0	0	0	0	0	1
2708433	"R3"	0	0	1	0	0	0	nonmajor	0	0	1	[1,2,4,2,1,2]	1	2	4	2	1	2	I do not know	blank	A	A	A	F	D	B	B	1	0	0	0	1	0	0	0	0	0	0	0	1	0	0	0	0	0	0	0	0	1
2708436	"R3"	0	0	1	0	0	0	nonmajor	0	0	1	[1,1,2,1,2,1]	1	1	2	1	2	1	I think that the error bars represent the outliers, the minimum and the highest maximum.	blank	A	F	A	F	D	B	B	1	0	0	0	0	0	0	0	0	0	1	0	1	0	0	0	0	0	0	0	0	1
2708438	"R3"	0	0	1	0	0	0	nonmajor	0	0	1	[2,2,2,1,4,2]	2	2	2	1	4	2	It shows the mean of the number set. We did this in class when we graphed lines ourselves.	blank	A	A	A	F	B	B	B	1	0	0	0	1	0	0	0	0	0	0	0	1	0	0	0	0	0	0	0	0	1
2708444	"R3"	0	0	1	0	0	0	nonmajor	0	0	1	[2,1,3,1,3,3]	2	1	3	1	3	3	Outliers	blank	C	F	A	F	D	B	B	0	1	0	0	0	0	0	0	0	0	1	0	1	0	0	0	0	0	0	0	0	1
2708452	"R3"	0	0	1	0	0	0	nonmajor	0	0	1	[1,4,2,2,4,2]	1	4	2	2	4	2	i dont know	blank	A	F	A	H	B	A	B	1	0	0	0	0	0	0	0	0	0	1	0	1	0	0	0	0	0	0	0	0	0
2708462	"R1"	1	0	0	0	0	0	intro	1	0	0	[1,2,2,3,2,3]	1	2	2	3	2	3	i do not know	blank	A	C	A	F	B	B	B	1	0	0	0	0	0	1	0	0	1	0	0	1	0	0	0	0	0	0	0	0	1
2708465	"R3"	0	0	1	0	0	0	nonmajor	0	0	1	[2,3,2,1,2,1]	2	3	2	1	2	1	It shows how likely how the results are off--the variety and outliers within cample group.	blank	D	F	A	B	B	B	B	0	1	0	0	0	0	0	0	0	0	1	0	1	0	0	0	0	1	0	0	0	0
2708467	"R3"	0	0	1	0	0	0	nonmajor	0	0	1	[4,1,3,1,2,1]	4	1	3	1	2	1	I dont know	blank								0	0	0	0	0	0	0	0	0	0	0	0	0	0	0	0	0	0	0	0	0	0
2708469	"R3"	0	0	1	0	0	0	nonmajor	0	0	1	[1,2,2,1,2,1]	1	2	2	1	2	1	This would show the outliers of the data	blank	A	F	A	F	C	A	B	1	0	0	0	0	0	0	0	0	0	1	0	1	0	0	0	0	0	0	0	0	1
2708471	"R3"	0	0	1	0	0	0	nonmajor	0	0	1	[4,1,4,1,2,3]	4	1	4	1	2	3	I do not know.	blank	A	G	A	D	B	A	B	1	0	0	0	0	0	0	0	0	0	0	1	1	0	0	0	0	0	0	1	0	0
2708494	"R3"	0	0	1	0	0	0	nonmajor	0	0	1	[1,1,4,4,2,3]	1	1	4	4	2	3	i do not know	blank	A	G	A	C	B	A	B	1	0	0	0	0	0	0	0	0	0	0	1	1	0	0	0	0	0	1	0	0	0
2708516	"R3"	0	0	1	0	0	0	nonmajor	0	0	1	[1,1,2,1,1,4]	1	1	2	1	1	4	I do not know	blank	A	F	A	F	B	B	B	1	0	0	0	0	0	0	0	0	0	1	0	1	0	0	0	0	0	0	0	0	1
2708560	"R1"	1	0	0	0	0	0	intro	1	0	0	[1,2,2,3,1,2]	1	2	2	3	1	2	The error bars show what deviation there is in the area	blank		G	B	B	B	B	B	0	0	0	0	0	0	0	0	0	0	0	1	0	1	0	0	0	1	0	0	0	0
2708561	"R3"	0	0	1	0	0	0	intro	1	0	0	[1,1,2,1,4,2]	1	1	2	1	4	2	The error bars show the margin of error for the data.	blank	E	A	B	F	B	A	B	0	0	1	0	1	0	0	0	0	0	0	0	0	1	0	0	0	0	0	0	0	1
2708580	"R1"	1	0	0	0	0	0	intro	1	0	0	[1,4,1,1,1,4]	1	4	1	1	1	4	I do not know.	blank		G	A	D	B	B	B	0	0	0	0	0	0	0	0	0	0	0	1	1	0	0	0	0	0	0	1	0	0
2708590	"R3"	0	0	1	0	0	0	nonmajor	0	0	1	[1,1,2,1,2,4]	1	1	2	1	2	4	I am not entirely sure what an error bar represents. From past experiences, these bars typically represent some form of variation or spread within the data, whether it is standard deviation or variance. So perhaps the error bars are showing spread within a single category of data. Specifically, yes and no, numerically.	blank	E	G	A	F	C	B	B	0	0	1	0	0	0	0	0	0	0	0	1	1	0	0	0	0	0	0	0	0	1
2708591	"R3"	0	0	1	0	0	0	nonmajor	0	0	1	[1,2,1,1,1,2]	1	2	1	1	1	2	Error bars indicate the range of variation or uncertainty in the data. So, the data could be within the range, or the full data set could be if taking a mean.	blank	A	G	A	D	D	B	B	1	0	0	0	0	0	0	0	0	0	0	1	1	0	0	0	0	0	0	1	0	0
2708614	"R3"	0	0	1	0	0	0	intro	1	0	0	[1,3,2,3,1,3]	1	3	2	3	1	3	The error bars show that there is likey no signifgant data due to the overlap of error bars	blank	B	F		F	B	B	B	1	0	0	0	0	0	0	0	0	0	1	0	0	0	0	0	0	0	0	0	0	1
2708618	"R3"	0	0	1	0	0	0	nonmajor	0	0	1	[2,1,2,1,2,1]	2	1	2	1	2	1	I believe the error bars serve to visualize the possible upper and lower potentials for error or miscalculation. (might have something to do with statisctically significant differences although I am not %100 sure if thats what they indicate)	blank	A	F	B	F	C	A	B	1	0	0	0	0	0	0	0	0	0	1	0	0	1	0	0	0	0	0	0	0	1
2708621	"R3"	0	0	1	0	0	0	nonmajor	0	0	1	[1,2,2,1,2,4]	1	2	2	1	2	4	I am not sure	blank	B	G	A		D	B	B	1	0	0	0	0	0	0	0	0	0	0	1	1	0	0	0	0	0	0	0	0	0
2708622	"R3"	0	0	1	0	0	0	nonmajor	0	0	1	[2,1,2,1,2,1]	2	1	2	1	2	1	The error bars take into account any outliers that may influence data	blank	B	F	A	F	D	B	B	1	0	0	0	0	0	0	0	0	0	1	0	1	0	0	0	0	0	0	0	0	1
2708623	"R3"	0	0	1	0	0	0	nonmajor	0	0	1	[1,2,2,1,1,3]	1	2	2	1	1	3	There are two black bars that both stop at 60, but they're uneven and I'm not sure what the graph is for.	blank	A	E	A	B	C	B	B	1	0	0	0	0	0	0	0	1	1	0	0	1	0	0	0	0	1	0	0	0	0
2708625	"R3"	0	0	1	0	0	0	nonmajor	0	0	1	[1,2,1,1,1,3]	1	2	1	1	1	3	I do not know.	blank	B	G	A	F	D	A	B	1	0	0	0	0	0	0	0	0	0	0	1	1	0	0	0	0	0	0	0	0	1
2708626	"R3"	0	0	1	0	0	0	nonmajor	0	0	1	[1,2,2,3,1,1]	1	2	2	3	1	1	I'm unsure, I have a faint idea of what error bars are and what they communicate but I'm not sure I recall enough to articulate. For the most part I know they're significant in displaying variation.	blank	C	F	B	C	B	C	B	0	1	0	0	0	0	0	0	0	0	1	0	0	1	0	0	0	0	1	0	0	0
2708642	"R3"	0	0	1	0	0	0	intro	1	0	0	[2,3,1,3,4,1]	2	3	1	3	4	1	I do not know	blank	A	G	B	D	B	A	B	1	0	0	0	0	0	0	0	0	0	0	1	0	1	0	0	0	0	0	1	0	0
2708656	"R3"	0	0	1	0	0	0	intro	1	0	0	[1,2,4,2,1,2]	1	2	4	2	1	2	The error bars help with indicating whether the data between the variables are significantly different from each other. In this case, as the error bars are overlapping one another, it is implying that there is data from shrub and herb that are very similar to each other. Therefore, it shows how there is no significant difference between the two variables and further stastical test needs to be car…	blank	A	G	A	B	C	B	A	1	0	0	0	0	0	0	0	0	0	0	1	1	0	0	0	0	1	0	0	0	0
2708736	"R3"	0	0	1	0	0	0	nonmajor	0	0	1	[1,2,1,2,1,4]	1	2	1	2	1	4	I do not know.	blank	A	G	B	D	A	B	B	1	0	0	0	0	0	0	0	0	0	0	1	0	1	0	0	0	0	0	1	0	0
2708894	"R1"	1	0	0	0	0	0	intro	1	0	0	[1,2,1,1,2,3]	1	2	1	1	2	3	The error bars showcase that the data could be between the bars due to the environment that could affect the data.	blank	A	D	B	B	D	B	B	1	0	0	0	0	0	0	1	0	1	0	0	0	1	0	0	0	1	0	0	0	0
2708921	Masters	0	0	0	1	0	0	intro	1	0	0	[1,4,1,1,4,2]	1	4	1	1	4	2	I do not know.	blank	A	A	B	C	B	A	B	1	0	0	0	1	0	0	0	0	0	0	0	0	1	0	0	0	0	1	0	0	0
2708925	"R1"	1	0	0	0	0	0	intro	1	0	0	[4,1,2,1,1,4]	4	1	2	1	1	4	I do not know.	blank		A	B	F	C	B	B	0	0	0	0	1	0	0	0	0	0	0	0	0	1	0	0	0	0	0	0	0	1
2708963	"R2"	0	1	0	0	0	0	intro	1	0	0	[1,2,1,1,1,2]	1	2	1	1	1	2	They show the confidence level of the data collected.	blank	A	A	A	F	B	A	B	1	0	0	0	1	0	0	0	0	0	0	0	1	0	0	0	0	0	0	0	0	1
2709023	"R1"	1	0	0	0	0	0	intro	1	0	0	[2,1,2,1,2,3]	2	1	2	1	2	3	Error bars give a area of error in data and variability.	blank		G	A	D	B	B	B	0	0	0	0	0	0	0	0	0	0	0	1	1	0	0	0	0	0	0	1	0	0
2709033	"R1"	1	0	0	0	0	0	intro	1	0	0	[2,1,2,3,3,2]	2	1	2	3	3	2	The error bars display the standard deviation in relation to the mean of the data set.	blank	A	F	A	F	D	B	B	1	0	0	0	0	0	0	0	0	0	1	0	1	0	0	0	0	0	0	0	0	1
2709078	"R3"	0	0	1	0	0	0	intro	1	0	0	[1,1,4,1,2,2]	1	1	4	1	2	2	I don't know	blank	A	G	A	F	D	A	B	1	0	0	0	0	0	0	0	0	0	0	1	1	0	0	0	0	0	0	0	0	1
2709087	"R2"	0	1	0	0	0	0	upper	0	1	0	[3,4,1,2,2,1]	3	4	1	2	2	1	The error bars show how far from the recorded values that the data could be. They show the range of data that was not taken into account based on errors in record.	blank	G	A	A	F	E	B	B	0	0	0	1	1	0	0	0	0	0	0	0	1	0	0	0	0	0	0	0	0	1
2709114	"R3"	0	0	1	0	0	0	nonmajor	0	0	1	[1,2,1,3,1,1]	1	2	1	3	1	1	The error bars provide the information of the lower quartile (Q1) and the upper quartile (Q3).	blank	A	F	A	F	D	B	B	1	0	0	0	0	0	0	0	0	0	1	0	1	0	0	0	0	0	0	0	0	1
2709128	"R3"	0	0	1	0	0	0	nonmajor	0	0	1	[1,2,1,1,2,2]	1	2	1	1	2	2	the error bars represent the variability of the data and they are often used to show error or uncertanity.	blank	A	G	A	C	D	B	B	1	0	0	0	0	0	0	0	0	0	0	1	1	0	0	0	0	0	1	0	0	0
2709142	"R3"	0	0	1	0	0	0	nonmajor	0	0	1	[1,3,2,3,2,3]	1	3	2	3	2	3	I dont remember	blank	A	G	A	D	B	A	B	1	0	0	0	0	0	0	0	0	0	0	1	1	0	0	0	0	0	0	1	0	0
2709157	"R3"	0	0	1	0	0	0	intro	1	0	0	[1,4,1,1,1,4]	1	4	1	1	1	4	The error bars show the variability of the data.	blank	A	G	B	F	C	B	B	1	0	0	0	0	0	0	0	0	0	0	1	0	1	0	0	0	0	0	0	0	1
2709239	"R3"	0	0	1	0	0	0	nonmajor	0	0	1	[1,1,1,3,1,1]	1	1	1	3	1	1	The error bars show the full variation.	blank	B	A	A	F	B	B	B	1	0	0	0	1	0	0	0	0	0	0	0	1	0	0	0	0	0	0	0	0	1
2709297	"R3"	0	0	1	0	0	0	nonmajor	0	0	1	[2,1,3,1,1,2]	2	1	3	1	1	2	I do not know	blank								0	0	0	0	0	0	0	0	0	0	0	0	0	0	0	0	0	0	0	0	0	0
2709299	"R3"	0	0	1	0	0	0	nonmajor	0	0	1	[1,2,4,1,2,1]	1	2	4	1	2	1	the errorbars show the significant differences in size compared to eachother.	blank	A	G	A	F	B	C	B	1	0	0	0	0	0	0	0	0	0	0	1	1	0	0	0	0	0	0	0	0	1
2709301	"R3"	0	0	1	0	0	0	nonmajor	0	0	1	[1,4,2,1,2,2]	1	4	2	1	2	2	I don't Know	blank	C	G	A	F	B	B	B	0	1	0	0	0	0	0	0	0	0	0	1	1	0	0	0	0	0	0	0	0	1
2709307	Masters	0	0	0	1	0	0	intro	1	0	0	[1,2,1,3,1,2]	1	2	1	3	1	2	The data can vary depending on the current state of the research.	blank	A	A	B	F	E	C	B	1	0	0	0	1	0	0	0	0	0	0	0	0	1	0	0	0	0	0	0	0	1
2709311	"R3"	0	0	1	0	0	0	nonmajor	0	0	1	[2,1,2,1,3,1]	2	1	2	1	3	1	Error bars etsimate the amount of error between the two groups (p value; probability that the two groups may have been drawn from the same sample (p < 0.05)).	blank	A	F	A	C	B	A	B	1	0	0	0	0	0	0	0	0	0	1	0	1	0	0	0	0	0	1	0	0	0
2709314	"R1"	1	0	0	0	0	0	intro	1	0	0	[2,1,2,1,2,1]	2	1	2	1	2	1	The bars represent the standard deviation from the mean of the data.	blank	C	G	A	C, D, F	D	B	B	0	1	0	0	0	0	0	0	0	0	0	1	1	0	0	0	0	0	0	0	0	0
2709341	"R1"	1	0	0	0	0	0	intro	1	0	0	[2,1,2,1,2,1]	2	1	2	1	2	1	The error bars show by how much the data could be off by either positively or negatively.	blank	G	F	B	F	D	B	B	0	0	0	1	0	0	0	0	0	0	1	0	0	1	0	0	0	0	0	0	0	1
2709432	"R2"	0	1	0	0	0	0	intro	1	0	0	[2,1,2,3,2,1]	2	1	2	3	2	1	standerd deviation of the data in each group	blank		F	B	B,G	C	C	B	0	0	0	0	0	0	0	0	0	0	1	0	0	1	0	0	0	0	0	0	0	0
2709462	"R3"	0	0	1	0	0	0	nonmajor	0	0	1	[2,1,2,3,2,2]	2	1	2	3	2	2	Error bars help determine if there is a significant difference between the values. If error bars overlap there is no significant difference, however if they don't, there is a significant difference.	blank	A	F	A	E	D	B	B	1	0	0	0	0	0	0	0	0	0	1	0	1	0	0	0	0	0	0	0	1	0
2709494	"R3"	0	0	1	0	0	0	intro	1	0	0	[1,1,2,1,1,1]	1	1	2	1	1	1	The error bars provide the difference between shurb and herb time frames in stomatal density.	blank	E	A	A	D	B	B	B	0	0	1	0	1	0	0	0	0	0	0	0	1	0	0	0	0	0	0	1	0	0
2709497	"R3"	0	0	1	0	0	0	nonmajor	0	0	1	[2,2,1,2,1,2]	2	2	1	2	1	2	I do not know	blank	A	F	B	F	B	B	B	1	0	0	0	0	0	0	0	0	0	1	0	0	1	0	0	0	0	0	0	0	1
2709498	"R3"	0	0	1	0	0	0	nonmajor	0	0	1	[1,4,2,4,1,2]	1	4	2	4	1	2	I dont not know	blank	F	A	A	A,C,F	E	A	B	0	0	1	0	1	0	0	0	0	0	0	0	1	0	0	0	0	0	0	0	0	0
2709499	"R3"	0	0	1	0	0	0	nonmajor	0	0	1	[1,4,2,1,2,2]	1	4	2	1	2	2	I do not know	blank		A	B	D	B	A	B	0	0	0	0	1	0	0	0	0	0	0	0	0	1	0	0	0	0	0	1	0	0
2709506	"R3"	0	0	1	0	0	0	nonmajor	0	0	1	[1,4,1,1,2,1]	1	4	1	1	2	1	I don't know	blank	A	F	B	C	B	A	B	1	0	0	0	0	0	0	0	0	0	1	0	0	1	0	0	0	0	1	0	0	0
2709509	"R3"	0	0	1	0	0	0	nonmajor	0	0	1	[2,1,2,1,2,2]	2	1	2	1	2	2	The error bars represent the variation between the different data points. The plus or minus.	blank	A	F	A	F	C	B	B	1	0	0	0	0	0	0	0	0	0	1	0	1	0	0	0	0	0	0	0	0	1
2709514	"R3"	0	0	1	0	0	0	nonmajor	0	0	1	[1,4,4,1,1,1]	1	4	4	1	1	1	its not telling what is the yaxis and xaxis are	blank	B	A	A	C		B	B	1	0	0	0	1	0	0	0	0	0	0	0	1	0	0	0	0	0	1	0	0	0
2709608	"R2"	0	1	0	0	0	0	upper	0	1	0	[1,2,1,2,1,4]	1	2	1	2	1	4	The error bars show uncertainty or variation of the corresponding coordinates.	blank	E	A	A	F	B	B	B	0	0	1	0	1	0	0	0	0	0	0	0	1	0	0	0	0	0	0	0	0	1
2709779	Masters	0	0	0	1	0	0	upper	0	1	0	[1,1,1,1,1,1]	1	1	1	1	1	1	I do not know	blank	G	A	A	F	B	B	B	0	0	0	1	1	0	0	0	0	0	0	0	1	0	0	0	0	0	0	0	0	1
2709790	Masters	0	0	0	1	0	0	intro	1	0	0	[3,1,2,3,1,1]	3	1	2	3	1	1	The error bars allow for a 95% confidence interval meaning 95% of data will fall between the bars.	blank	E	F	B	F	D	C	B	0	0	1	0	0	0	0	0	0	0	1	0	0	1	0	0	0	0	0	0	0	1
2709805	"R2"	0	1	0	0	0	0	upper	0	1	0	[1,4,2,1,1,1]	1	4	2	1	1	1	I do not know	blank	F	A	A	D	B	A	B	0	0	1	0	1	0	0	0	0	0	0	0	1	0	0	0	0	0	0	1	0	0
2709855	"R1"	1	0	0	0	0	0	intro	1	0	0	[2,1,2,1,2,1]	2	1	2	1	2	1	The error bars tell us what the margin for error is in the data groups for both environments. The margin for error on the urban enviornment is higher meaning that the data found for the urban environment is more likely ot be skewed or incorrect in comparison to the data from the natural environment. This means it is possible that the pattern visible within the means of both data (urban being high…	blank		G	A	F	B	B	B	0	0	0	0	0	0	0	0	0	0	0	1	1	0	0	0	0	0	0	0	0	1
2709860	"R1"	1	0	0	0	0	0	intro	1	0	0	[1,2,1,1,1,2]	1	2	1	1	1	2	I do not know	blank	E	A	A	D	E	A	C	0	0	1	0	1	0	0	0	0	0	0	0	1	0	0	0	0	0	0	1	0	0
2709870	"R1"	1	0	0	0	0	0	intro	1	0	0	[1,2,2,2,1,2]	1	2	2	2	1	2	Error bars may show confidence intervals, standard errors, standard deviations, or other quantities.	blank	C	A	A	F	D	B	B	0	1	0	0	1	0	0	0	0	0	0	0	1	0	0	0	0	0	0	0	0	1
2709894	"R2"	0	1	0	0	0	0	upper	0	1	0	[2,1,2,1,2,1]	2	1	2	1	2	1	I do not know that well.	blank	C	F	A	F	C	A	B	0	1	0	0	0	0	0	0	0	0	1	0	1	0	0	0	0	0	0	0	0	1
2709897	"R2"	0	1	0	0	0	0	upper	0	1	0	[1,1,2,2,2,2]	1	1	2	2	2	2	stastical differnences	blank	C	A	A	C	B	B	B	0	1	0	0	1	0	0	0	0	0	0	0	1	0	0	0	0	0	1	0	0	0
2709921	"R1"	1	0	0	0	0	0	intro	1	0	0	[1,1,2,1,1,3]	1	1	2	1	1	3	The probability of error in each bar.	blank	C	D	A	B	D	A	B	0	1	0	0	0	0	0	1	0	1	0	0	1	0	0	0	0	1	0	0	0	0
2709934	Masters	0	0	0	1	0	0	nonmajor	0	0	1	[2,1,2,3,2,1]	2	1	2	3	2	1	I do not know	blank	B	G	A	F	E	A	A	1	0	0	0	0	0	0	0	0	0	0	1	1	0	0	0	0	0	0	0	0	1
2710010	"R1"	1	0	0	0	0	0	intro	1	0	0	[1,1,3,3,2,4]	1	1	3	3	2	4	I do not know	blank	E	D	A	C	B	A	B	0	0	1	0	0	0	0	1	0	1	0	0	1	0	0	0	0	0	1	0	0	0
2710016	"R1"	1	0	0	0	0	0	intro	1	0	0	[2,1,2,1,4,1]	2	1	2	1	4	1	The error bars show me that their might be some argins of error while doing this expieremnt so the data might be over&#047;under that amunt but it still shiws me that urban lizards have a slighty higher ctmax	blank		G	B	D	B	A	B	0	0	0	0	0	0	0	0	0	0	0	1	0	1	0	0	0	0	0	1	0	0
2710072	"R2"	0	1	0	0	0	0	upper	0	1	0	[1,1,2,2,1,2]	1	1	2	2	1	2	The error bars in the graph show that in the natural environment, there is less variability and uncertainty from the data gathered than within the urban environment.	blank	E	F	A	F,G	D	A	B	0	0	1	0	0	0	0	0	0	0	1	0	1	0	0	0	0	0	0	0	0	0
2710077	"R1"	1	0	0	0	0	0	intro	1	0	0	[2,1,2,1,2,1]	2	1	2	1	2	1	The error bars provide that there may have been a mistake while they were filling in the data.	blank	A	A	A	F	B	B	B	1	0	0	0	1	0	0	0	0	0	0	0	1	0	0	0	0	0	0	0	0	1
2710091	"R1"	1	0	0	0	0	0	intro	1	0	0	[1,2,1,3,4,2]	1	2	1	3	4	2	I do not know	blank	C	A	B	D	B	A	B	0	1	0	0	1	0	0	0	0	0	0	0	0	1	0	0	0	0	0	1	0	0
2710122	"R1"	1	0	0	0	0	0	intro	1	0	0	[1,2,4,3,1,4]	1	2	4	3	1	4	The error bars show the standard deviation of the data	blank	A	B	A	F	C	B	B	1	0	0	0	0	1	0	0	0	1	0	0	1	0	0	0	0	0	0	0	0	1
2710174	"R1"	1	0	0	0	0	0	intro	1	0	0	[1,2,3,1,2,3]	1	2	3	1	2	3	They are used to indicate error or uncertainty in the data and it gives a general idea of how precise the data is.	blank	A	A	B	D,F	D	B	B	1	0	0	0	1	0	0	0	0	0	0	0	0	1	0	0	0	0	0	0	0	0
2710195	"R1"	1	0	0	0	0	0	intro	1	0	0	[2,1,2,1,2,2]	2	1	2	1	2	2	The error bars show the variability within the data and how precise it is	blank	A	D	B	F	D	B	B	1	0	0	0	0	0	0	1	0	1	0	0	0	1	0	0	0	0	0	0	0	1
2710214	Masters	0	0	0	1	0	0	upper	0	1	0	[1,3,1,3,2,4]	1	3	1	3	2	4	I do not know.	blank		A	A	H	B		B	0	0	0	0	1	0	0	0	0	0	0	0	1	0	0	0	0	0	0	0	0	0
2710251	"R1"	1	0	0	0	0	0	intro	1	0	0	[1,3,2,3,2,3]	1	3	2	3	2	3	Error bars provide information about the uncertainty and variability on the data being shown in each bar on the graph.	blank	D	A	A	D	B	A		0	1	0	0	1	0	0	0	0	0	0	0	1	0	0	0	0	0	0	1	0	0
2710328	"R2"	0	1	0	0	0	0	intro	1	0	0	[1,1,3,1,2,3]	1	1	3	1	2	3	The error bars provide the height of the graph bars	blank	A	A	A	B		B	B	1	0	0	0	1	0	0	0	0	0	0	0	1	0	0	0	0	1	0	0	0	0
2710349	"R1"	1	0	0	0	0	0	upper	0	1	0	[1,1,2,3,2,1]	1	1	2	3	2	1	The error bars represent the standard deviation of the data comprising each mean. This reflects how consistent the data is&#047;the variability of the data.	blank	C	D	B	B	C	B	B	0	1	0	0	0	0	0	1	0	1	0	0	0	1	0	0	0	1	0	0	0	0
2710359	"R1"	1	0	0	0	0	0	intro	1	0	0	[1,1,2,4,2,2]	1	1	2	4	2	2	They show the amount of error that could be possible and the range that that error affects	blank	E	A	B	F	B	B	B	0	0	1	0	1	0	0	0	0	0	0	0	0	1	0	0	0	0	0	0	0	1
2710405	"R1"	1	0	0	0	0	0	intro	1	0	0	[1,1,2,1,2,4]	1	1	2	1	2	4	The error bars provide a possible error or area of uncertainty about the data being tested.	blank								0	0	0	0	0	0	0	0	0	0	0	0	0	0	0	0	0	0	0	0	0	0
2710425	"R1"	1	0	0	0	0	0	intro	1	0	0	[1,2,1,1,1,2]	1	2	1	1	1	2	I do not know	blank	E	F		B	B	B	B	0	0	1	0	0	0	0	0	0	0	1	0	0	0	0	0	0	1	0	0	0	0
2710436	"R3"	0	0	1	0	0	0	intro	1	0	0	[2,1,2,1,2,1]	2	1	2	1	2	1	The margin of error that is present with the data.	blank	A	A	B	F	B	B	B	1	0	0	0	1	0	0	0	0	0	0	0	0	1	0	0	0	0	0	0	0	1
2710445	"R1"	1	0	0	0	0	0	intro	1	0	0	[2,1,1,3,1,2]	2	1	1	3	1	2	I don't know	blank	C	F	A	D	B	A	B	0	1	0	0	0	0	0	0	0	0	1	0	1	0	0	0	0	0	0	1	0	0
[truncated: 1,696 more rows]
[truncated: 57 more columns]
