# Supplementary material for: Revealing undergraduate biology students’ conception of variability and error bars within graphing
Source: PLoS One. 2026 Mar 2;21(3):e0343301. doi: 10.1371/journal.pone.0343301 (PMC12952588; doi:10.1371/journal.pone.0343301)
Supplement: S5 File — (XLSX) [file pone.0343301.s005.xlsx]

## Sheet: Bar(raw)
StudentID	CourseType	Intro	Upper	data_variability_LL	G1	G2	G3	G4	G5	G6	Open ended response	blank	Semester	Major	Gender	Ethnicity	FirstGen	PellGrant	International	Freshmen	Sophomore	Junior	Senior	GenBio	CMB	EEB	Neuro	Immunology	SpecBio	STEMnonbio	nonSTEM	woman	man	trans	other	NativeAmerican.Alaskan	Asian	Black.AfricanAmerican	Hispanic.Latino	Hawaiian.Pacific	White	FirstGen_yes	FirstGen_no	PellGrant.1	International.1	Scenario	All.Encompassing.Terms..Choose.all.that.apply	Form.of.Error	Purpose.Defining.by.example..choose.all.that.apply.
2378934	intro	1	0	[4,4,4,4,4,4]	4	4	4	4	4	4	I dont know, I believe it is confidence intervals or standard deviation.	blank								0	0	0	0	0	0	0	0	0	0	0	0	0	0	0	0	0	0	0	0	0	0	0	0	0	0	Lizard	None;	None;	Standard deviation;Confidence Interval;
2389637	upper	0	1	[2,1,4,1,2,2]	2	1	4	1	2	2	Error bars provide an estimated error in the represented data	blank								0	0	0	0	0	0	0	0	0	0	0	0	0	0	0	0	0	0	0	0	0	0	0	0	0	0	Lobster	None;	Error in data	None;
2391211	upper	0	1	[1,3,1,4,1,4]	1	3	1	4	1	4	They give the uncertainy about the numbers in the table which was given.	blank	G	C						0	0	0	1	0	0	1	0	0	1	0	0	0	0	0	0	0	0	0	0	0	0	0	0	0	0	Lobster	Uncertainty in data;	None	None;
2391821	upper	0	1	[1,1,2,1,2,4]	1	1	2	1	2	4	In the data presented the error bars provide that there is little uncertainty in natural areas in comparison to urban areas that shows to have higher untertainty.	blank		F	A	D,F	B	A	B	0	0	0	0	0	0	0	0	0	0	1	0	1	0	0	0	0	0	0	0	0	0	1	0	1	0	Lizard	Uncertainty in data;	None;	None;
2402553	upper	0	1	[2,1,1,1,2,1]	2	1	1	1	2	1	The error bars provide variability. They represent the data as a whole, and what the spread of the data is like for each category.	blank	G	A	B	D,F	C	B	B	0	0	0	1	1	0	0	0	0	0	0	0	0	1	0	0	0	0	0	0	0	0	0	1	0	0	Fish	Variability (alone);	None	Distribution;
2413011	intro	1	0	[2,1,2,1,2,1]	2	1	2	1	2	1	Variation of data.	blank	D	E	B	F	B	B	B	0	1	0	0	0	0	0	0	1	1	0	0	0	1	0	0	0	0	0	0	0	1	1	0	0	0	Cancer	Variability in data;	None;	None;
2420644	upper	0	1	[1,2,2,3,1,2]	1	2	2	3	1	2	i do not know	blank	E	B						0	0	1	0	0	1	0	0	0	1	0	0	0	0	0	0	0	0	0	0	0	0	0	0	0	0	Lobster	None;	None	None;
2435866	intro	1	0	[2,1,2,3,2,1]	2	1	2	3	2	1	I believe that error bars shows statistical analysis with indication of errors presented in the data set.	blank	G	F	E	H	E	A	B	0	0	0	1	0	0	0	0	0	0	1	0	0	0	0	0	0	0	0	0	0	0	0	0	1	0	Lobster	None;	Error in data	None;
2439728	intro	1	0	[1,1,2,2,2,4]	1	1	2	2	2	4	The error bars represent the general idea of what the data is as it also shows variability.	blank	B	D						1	0	0	0	0	0	0	1	0	1	0	0	0	0	0	0	0	0	0	0	0	0	0	0	0	0	Lobster	Variability in data;	None	None;
2440916	intro	1	0	[1,2,1,1,1,1]	1	2	1	1	1	1	I do not know.	blank	B	E						1	0	0	0	0	0	0	0	1	1	0	0	0	0	0	0	0	0	0	0	0	0	0	0	0	0	Lobster	None;	None	None;
2440995	intro	1	0	[1,2,1,2,1,2]	1	2	1	2	1	2	Error bars represent the variability of the data and show the uncertainty in a recorded measurement. So although the graph may stop at a value on the graph such as 1.4 on the y-axis, there is still a range of uncertainty to consider in that value.	blank								0	0	0	0	0	0	0	0	0	0	0	0	0	0	0	0	0	0	0	0	0	0	0	0	0	0	Lobster	Variability in data;Uncertainty in data;	None	Lowest and highest points/Range;
2441067	intro	1	0	[1,2,2,4,1,4]	1	2	2	4	1	4	The information the error bars provide me about the data represented in each bar is the range which the data on the graph could vary between; it shows the amount of error that can be availble within the given data on the graph.	blank	B	E						1	0	0	0	0	0	0	0	1	1	0	0	0	0	0	0	0	0	0	0	0	0	0	0	0	0	Lobster	Variability in data;	Error in data	Lowest and highest points/Range;
2441082	intro	1	0	[2,1,2,1,2,2]	2	1	2	1	2	2	Error bars compensate for any inaccuracies in the data and tell the reader the range of where the accurate data may fall.	blank	G	D						0	0	0	1	0	0	0	1	0	1	0	0	0	0	0	0	0	0	0	0	0	0	0	0	0	0	Lobster	None;	Accuracy/Precision	Lowest and highest points/Range;
2441117	intro	1	0	[2,1,2,1,2,1]	2	1	2	1	2	1	The error bars in the graph represents the values in the data.	blank	B	E						1	0	0	0	0	0	0	0	1	1	0	0	0	0	0	0	0	0	0	0	0	0	0	0	0	0	Lobster	None;	None	Distribution;
2441119	intro	1	0	[1,3,2,3,1,2]	1	3	2	3	1	2	The error bars show how much the data may be off by.	blank	B	E						1	0	0	0	0	0	0	0	1	1	0	0	0	0	0	0	0	0	0	0	0	0	0	0	0	0	Lobster	None;	Accuracy/Precision	None;
2441651	intro	1	0	[2,1,2,1,4,4]	2	1	2	1	4	4	I do not know	blank	B	D						1	0	0	0	0	0	0	1	0	1	0	0	0	0	0	0	0	0	0	0	0	0	0	0	0	0	Lobster	None;	None	None;
2443045	intro	1	0	[2,1,2,1,2,1]	2	1	2	1	2	1	Error bars help to represent the area of &#034;uncertainty&#034; on a graph.	blank								0	0	0	0	0	0	0	0	0	0	0	0	0	0	0	0	0	0	0	0	0	0	0	0	0	0	Lobster	Uncertainty in data;	None	None;
2443181	intro	1	0	[1,2,2,1,1,3]	1	2	2	1	1	3	from what i remeber from statistics, is that error bars in data represent how accurate the data is; these errors provide room for error in the data. These error bars mean that the data can range from between the length of the bars.	blank	D	D						0	1	0	0	0	0	0	1	0	1	0	0	0	0	0	0	0	0	0	0	0	0	0	0	0	0	Lobster	none;	Accuracy/Precision and Error in data	Lowest and highest points/Range;
2443621	intro	1	0	[1,1,1,1,4,4]	1	1	1	1	4	4	The error bars show how close or far the measured value may be from the actual value.	blank	B	E						1	0	0	0	0	0	0	0	1	1	0	0	0	0	0	0	0	0	0	0	0	0	0	0	0	0	Lobster	None;	Accuracy/Precision	Distribution;
2443724	intro	1	0	[1,1,1,1,2,4]	1	1	1	1	2	4	Error bars help indicate the uncertainty of a reported measurement to show how precise it is.	blank	D	D						0	1	0	0	0	0	0	1	0	1	0	0	0	0	0	0	0	0	0	0	0	0	0	0	0	0	Lobster	Uncertainty in data;	Accuracy/Precision	None;
2444694	intro	1	0	[1,1,2,3,1,1]	1	1	2	3	1	1	The error bars provide the standard deviation of the mean values for this graph	blank	B	E						1	0	0	0	0	0	0	0	1	1	0	0	0	0	0	0	0	0	0	0	0	0	0	0	0	0	Lobster	None;	None	Standard deviation;
2444931	intro	1	0	[2,3,1,3,2,3]	2	3	1	3	2	3	Error bar indicates the error of the data	blank	F	E						0	0	1	0	0	0	0	0	1	1	0	0	0	0	0	0	0	0	0	0	0	0	0	0	0	0	Lobster	None;	Error in data	None;
2446461	intro	1	0	[1,2,2,1,1,3]	1	2	2	1	1	3	I do not know.	blank	D	D						0	1	0	0	0	0	0	1	0	1	0	0	0	0	0	0	0	0	0	0	0	0	0	0	0	0	Lobster	None;	None	None;
2446817	intro	1	0	[1,2,1,3,1,2]	1	2	1	3	1	2	Error bars provide data shown as a range between the erorr bar. This means that there was data found in those ranges but not enough to extend the bar graph. Shows room for error in the data.	blank	E	C						0	0	1	0	0	0	1	0	0	1	0	0	0	0	0	0	0	0	0	0	0	0	0	0	0	0	Lobster	None;	Error in data	Lowest and highest points/Range;
2446867	intro	1	0	[1,1,4,2,1,2]	1	1	4	2	1	2	high uncertinity	blank	D	E						0	1	0	0	0	0	0	0	1	1	0	0	0	0	0	0	0	0	0	0	0	0	0	0	0	0	Lobster	Uncertainty (alone);	None	None;
2457610	upper	0	1	[1,3,2,3,1,3]	1	3	2	3	1	3	The error bars show if the data is significant or not.	blank	G	D						0	0	0	1	0	0	0	1	0	1	0	0	0	0	0	0	0	0	0	0	0	0	0	0	0	0	Lobster	Significance;	None	None;
2464808	upper	0	1	[1,3,1,4,1,4]	1	3	1	4	1	4	They give the uncertainty about the numbers in the table which was given	blank								0	0	0	0	0	0	0	0	0	0	0	0	0	0	0	0	0	0	0	0	0	0	0	0	0	0	Lobster	Uncertainty in data;	None	None;
2473849	intro	1	0	[1,2,1,2,1,4]	1	2	1	2	1	4	I tells the standard deviation of the data.	blank	C	B						0	1	0	0	0	1	0	0	0	1	0	0	0	0	0	0	0	0	0	0	0	0	0	0	0	0	Lobster	None;	None	Standard deviation;
2479443	upper	0	1	[1,1,2,3,2,1]	1	1	2	3	2	1	I think error bars tell us how much error might be in our results and shows us the range where our results could possibly be. This graph shows us that our error for bass is lower then that for catfish so we are more likely to have the correct number or be close to it.	blank	G	C	A	F	D	A	B	0	0	0	1	0	0	1	0	0	1	0	0	1	0	0	0	0	0	0	0	0	1	0	1	1	0	Fish	None;	Error in data	Lowest and highest points/Range;
2517713	upper	0	1	[1,1,2,1,2,2]	1	1	2	1	2	2	They are included to visually compare two quantites, like seen above. They are extremely helpful in this case when Natural and Urban seem to be neck and neck.	blank	G	A	A	C	D	B	B	0	0	0	1	1	0	0	0	0	0	0	0	1	0	0	0	0	0	1	0	0	0	0	1	0	0	Lizard	None;	None;	None;
2546490	upper	0	1	[2,1,1,3,2,1]	2	1	1	3	2	1	That there is some sort of variance. Could be SD, SEM, CI or something else	blank	G	D	D	C,F	C	A		0	0	0	1	0	0	0	1	0	1	0	0	0	0	0	1	0	0	0	0	0	0	0	1	1	0	Cancer	Variability (alone);	None;	Standard deviation;Standard Error;Confidence Interval;
2548204	intro	1	0	[1,1,2,1,2,1]	1	1	2	1	2	1	This might be wrong but I believe they show the possible margin of error.	blank		A	B	C	A			0	0	0	0	1	0	0	0	0	0	0	0	0	1	0	0	0	0	1	0	0	0	1	0	0	0	Lobster	None;	Margin of error/Room for error	None;
2548638	intro	1	0	[1,1,2,3,2,1]	1	1	2	3	2	1	The bars show the minimum and maximum margin of error of the average shown in each bar.	blank		A	B	E	A			0	0	0	0	1	0	0	0	0	0	0	0	0	1	0	0	0	0	0	0	1	0	1	0	0	0	Lobster	None;	Margin of error/Room for error	Lowest and highest points/Range;
2550892	intro	1	0	[1,1,1,1,2,4]	1	1	1	1	2	4	The error bar usually represents the standard deviation in biology. It can indicate how spread the data are around the mean value. &#034;The reliability of the mean value as a representative number for the data set. The likelihood of there being a significant difference between between data sets. And whether or not a difference is significant.&#034; (Biology of life) &#013;&#010;&#013;&#010;	blank		A	B	F	F			0	0	0	0	1	0	0	0	0	0	0	0	0	1	0	0	0	0	0	0	0	1	0	0	0	0	Lobster	Significance;	None	Standard deviation;Distribution;
2552741	upper	0	1	[2,1,2,2,3,1]	2	1	2	2	3	1	The error bar represents standard deviation which measures how dispersed the data is in relation to the mean.	blank								0	0	0	0	0	0	0	0	0	0	0	0	0	0	0	0	0	0	0	0	0	0	0	0	0	0	Cancer	None;	None	Standard deviation;Distribution;
2555033	intro	1	0	[2,1,1,2,1,1]	2	1	1	2	1	1	Error bars can show the standard deviation of data points or the uncertainty of a set of points. There might be more but I'm not too sure.	blank				E				0	0	0	0	0	0	0	0	0	0	0	0	0	0	0	0	0	0	0	0	1	0	0	0	0	0	Lobster	Uncertainty in data;	None	Standard deviation;
2556164	intro	1	0	[1,2,1,3,1,2]	1	2	1	3	1	2	They say that there is a possibility or error, and that if it were to be incorrect the true value would be within the error bar.	blank		A	B	F	A			0	0	0	0	1	0	0	0	0	0	0	0	0	1	0	0	0	0	0	0	0	1	1	0	0	0	Lobster	None;	Error (no context OR context meeting multiple potential meanings)	Lowest and highest points/Range;
2557444	intro	1	0	[1,1,1,3,1,2]	1	1	1	3	1	2	The error bars provide a representation of the variability in the data that is not represented in the orange bars. They extend from the lowest to the highest values in the set.	blank			B	E	B			0	0	0	0	0	0	0	0	0	0	0	0	0	1	0	0	0	0	0	0	1	0	1	0	0	0	Lobster	Variability in data;	None	Lowest and highest points/Range;
2559166	upper	0	1	[1,1,2,1,2,2]	1	1	2	1	2	2	The error bars tell me than the data for the catfish had more error than the bass, therefore the data is not completely accurate.	blank								0	0	0	0	0	0	0	0	0	0	0	0	0	0	0	0	0	0	0	0	0	0	0	0	0	0	Fish	None;	Error in data;Accuracy/Precision;	None;
2559272	intro	1	0	[2,1,1,1,2,2]	2	1	1	1	2	2	They show if the data could be statistically the same. If the error bars overlap then it could be statistically the same.	blank								0	0	0	0	0	0	0	0	0	0	0	0	0	0	0	0	0	0	0	0	0	0	0	0	0	0	Lobster	Significance;	None	Hypothesis/Prediction/Significance testing;
2560080	intro	1	0	[1,1,1,3,1,2]	1	1	1	3	1	2	The error bars show the range or spread of data values from each other	blank								0	0	0	0	0	0	0	0	0	0	0	0	0	0	0	0	0	0	0	0	0	0	0	0	0	0	Lobster	None;	None	Distribution;Lowest and highest points/Range;
2560174	intro	1	0	[1,1,4,3,4,1]	1	1	4	3	4	1	I think they represent the uncertanties of the data set	blank		A	B	D	A			0	0	0	0	1	0	0	0	0	0	0	0	0	1	0	0	0	0	0	1	0	0	1	0	0	0	Lobster	Uncertainty in data;	None	None;
2560342	intro	1	0	[2,1,2,1,2,2]	2	1	2	1	2	2	This data indicates that the answer no is more significant.	blank								0	0	0	0	0	0	0	0	0	0	0	0	0	0	0	0	0	0	0	0	0	0	0	0	0	0	Lobster	Significance;	None	None;
2560494	intro	1	0	[1,1,1,3,1,1]	1	1	1	3	1	1	The data bars show the amount the data skews from the mean.	blank								0	0	0	0	0	0	0	0	0	0	0	0	0	0	0	0	0	0	0	0	0	0	0	0	0	0	Lobster	None;	None	Distribution;
2560531	intro	1	0	[1,1,1,3,1,1]	1	1	1	3	1	1	The Yes category has slightly less variation than the No as its error bar is smaller which usually indicates standard error, a function of variation.	blank								0	0	0	0	0	0	0	0	0	0	0	0	0	0	0	0	0	0	0	0	0	0	0	0	0	0	Lobster	Variability (alone);	None	Standard Error;
2561122	intro	1	0	[1,1,2,1,2,2]	1	1	2	1	2	2	The yellow bars show the average of lobster density when there is no fishing or there is fishing and the error bars show the outliars	blank		A	G		B			0	0	0	0	1	0	0	0	0	0	0	0	0	0	0	0	0	0	0	0	0	0	1	0	0	0	Lobster	None;	None	Outliers;
2561125	intro	1	0	[2,1,3,1,2,1]	2	1	3	1	2	1	It shows the amount of variation that the actual data can have to the ones that the scientists collected.	blank								0	0	0	0	0	0	0	0	0	0	0	0	0	0	0	0	0	0	0	0	0	0	0	0	0	0	Lobster	Variability in data;	None	None;
2561128	intro	1	0	[2,1,2,1,2,1]	2	1	2	1	2	1	I think that the orange bars show the average values for the data and the error bar shows the outliers of the data.	blank								0	0	0	0	0	0	0	0	0	0	0	0	0	0	0	0	0	0	0	0	0	0	0	0	0	0	Lobster	None;	None	Outliers;
2561129	intro	1	0	[1,3,1,3,1,3]	1	3	1	3	1	3	I do not know.	blank		A	D		A			0	0	0	0	1	0	0	0	0	0	0	0	0	0	0	1	0	0	0	0	0	0	1	0	0	0	Lobster	None;	None	None;
2561130	intro	1	0	[2,1,2,1,2,1]	2	1	2	1	2	1	The bars represent the range in error that can occur, like an uncertainty in the range of values on the graph	blank		A	C		A			0	0	0	0	1	0	0	0	0	0	0	0	0	0	1	0	0	0	0	0	0	0	1	0	0	0	Lobster	Uncertainty in data;	Error (no context OR context meeting multiple potential meanings)	Lowest and highest points/Range;
2561139	intro	1	0	[1,2,1,3,1,2]	1	2	1	3	1	2	The errors bars show us the medians of the data or where most of the points in these data sets occurs, so more of the data resides in the roughly 0.8 ranges, and the top of the erros bars show outliers, and this helps determine how far off the outliers were from the overall average data.	blank								0	0	0	0	0	0	0	0	0	0	0	0	0	0	0	0	0	0	0	0	0	0	0	0	0	0	Lobster	None;	None	Distribution;Outliers;Lowest and highest points/Range;
2561287	intro	1	0	[1,1,1,1,1,4]	1	1	1	1	1	4	The type of information the error bars provide about the data represented was that it represents the margin of error	blank								0	0	0	0	0	0	0	0	0	0	0	0	0	0	0	0	0	0	0	0	0	0	0	0	0	0	Lobster	None;	Margin of error/Room for error	None;
2561397	intro	1	0	[2,1,1,1,2,1]	2	1	1	1	2	1	Error bars express the amount of varriablity of mistakes that could be expressed in the data set.	blank								0	0	0	0	0	0	0	0	0	0	0	0	0	0	0	0	0	0	0	0	0	0	0	0	0	0	Lobster	Variability in data;	None	None;
2561507	intro	1	0	[1,1,1,2,1,1]	1	1	1	2	1	1	The error bars show the possible extraneous ranges the data could fall in outside of the average; for yes, if the average is 1.25, the range could possibly be 0.9-1.6.	blank								0	0	0	0	0	0	0	0	0	0	0	0	0	0	0	0	0	0	0	0	0	0	0	0	0	0	Lobster	None;	None	Lowest and highest points/Range;
2561570	intro	1	0	[1,1,2,1,2,2]	1	1	2	1	2	2	The error bars show the outliers that may skew the data.	blank		A	B		A			0	0	0	0	1	0	0	0	0	0	0	0	0	1	0	0	0	0	0	0	0	0	1	0	0	0	Lobster	None;	None	Outliers;Distribution;
2561579	intro	1	0	[1,4,1,1,1,4]	1	4	1	1	1	4	I don't know.	blank		A	E		A			0	0	0	0	1	0	0	0	0	0	0	0	0	0	0	0	0	0	0	0	0	0	1	0	0	0	Lobster	None;	None	None;
2561581	intro	1	0	[1,2,4,1,4,1]	1	2	4	1	4	1	I dont know	blank		A	G		A			0	0	0	0	1	0	0	0	0	0	0	0	0	0	0	0	0	0	0	0	0	0	1	0	0	0	Lobster	None;	None	None;
2561598	intro	1	0	[2,1,2,1,2,1]	2	1	2	1	2	1	Differences in data collected to construct these graphs	blank								0	0	0	0	0	0	0	0	0	0	0	0	0	0	0	0	0	0	0	0	0	0	0	0	0	0	Lobster	None;	None	None;
2562560	intro	1	0	[1,1,2,2,1,2]	1	1	2	2	1	2	The error bars show some sort of variability. Although there may be an average plotted the error bars show how much that value can vary.	blank								0	0	0	0	0	0	0	0	0	0	0	0	0	0	0	0	0	0	0	0	0	0	0	0	0	0	Lobster	Variability (alone);Variability in data;	None	None;
2562623	intro	1	0	[2,1,1,2,1,1]	2	1	1	2	1	1	The error bars provide knowledge about the amount of calculated error found for the set of data.	blank								0	0	0	0	0	0	0	0	0	0	0	0	0	0	0	0	0	0	0	0	0	0	0	0	0	0	Lobster	None;	Error in data	None;
2563438	upper	0	1	[1,1,1,3,2,4]	1	1	1	3	2	4	The range of data on the y-axis.	blank	E	C	A	F	D	B	B	0	0	1	0	0	0	1	0	0	1	0	0	1	0	0	0	0	0	0	0	0	1	0	1	0	0	Fish	None;	None;	Lowest and highest points/Range;
2564006	intro	1	0	[4,1,2,2,2,1]	4	1	2	2	2	1	Error bars provide the range of the standard deviation between the mean values.	blank								0	0	0	0	0	0	0	0	0	0	0	0	0	0	0	0	0	0	0	0	0	0	0	0	0	0	Lobster	None;	None	Standard deviation;Lowest and highest points/Range;
2565121	intro	1	0	[1,3,1,3,1,3]	1	3	1	3	1	3	The error bars tell you how much error is in the bar or how much error has been built up in each bar.	blank								0	0	0	0	0	0	0	0	0	0	0	0	0	0	0	0	0	0	0	0	0	0	0	0	0	0	Lobster	None;	Error in data	None;
2566905	intro	1	0	[1,1,1,1,2,2]	1	1	1	1	2	2	Since the error bars overlap, there is no statistical significance present.	blank								0	0	0	0	0	0	0	0	0	0	0	0	0	0	0	0	0	0	0	0	0	0	0	0	0	0	Lobster	None;	None	Hypothesis/Prediction/Significance testing;
2566945	intro	1	0	[1,1,3,2,1,3]	1	1	3	2	1	3	I do not know	blank								0	0	0	0	0	0	0	0	0	0	0	0	0	0	0	0	0	0	0	0	0	0	0	0	0	0	Lobster	None;	None	None;
2590118	upper	0	1	[3,1,1,3,2,1]	3	1	1	3	2	1	The error bars provide the standard deviation	blank	G	D						0	0	0	1	0	0	0	1	0	1	0	0	0	0	0	0	0	0	0	0	0	0	0	0	0	0	Lobster	None;	None	Standard deviation;
2590274	upper	0	1	[2,1,1,3,2,1]	2	1	1	3	2	1	Error bars show the uncertainty range from the statistical analysis of the data.	blank	G	C						0	0	0	1	0	0	1	0	0	1	0	0	0	0	0	0	0	0	0	0	0	0	0	0	0	0	Lobster	Significance;Uncertainty in data;	None	None;
2590302	upper	0	1	[1,1,1,2,2,1]	1	1	1	2	2	1	The standard error of the data set.	blank								0	0	0	0	0	0	0	0	0	0	0	0	0	0	0	0	0	0	0	0	0	0	0	0	0	0	Lobster	None;	None	Standard Error;
2590316	upper	0	1	[2,1,4,1,2,1]	2	1	4	1	2	1	standard deviation.	blank								0	0	0	0	0	0	0	0	0	0	0	0	0	0	0	0	0	0	0	0	0	0	0	0	0	0	Lobster	None;	None	Standard deviation;
2590507	upper	0	1	[2,1,1,1,2,4]	2	1	1	1	2	4	Error bars show how much uncertainty or variation is in a data set	blank	G	D						0	0	0	1	0	0	0	1	0	1	0	0	0	0	0	0	0	0	0	0	0	0	0	0	0	0	Lobster	Variability in data;Uncertainty in data;	None	None;
2590549	upper	0	1	[1,3,1,3,1,3]	1	3	1	3	1	3	Errors bars represent the variation of a point, basically like uncertainty.	blank	E	D						0	0	1	0	0	0	0	1	0	1	0	0	0	0	0	0	0	0	0	0	0	0	0	0	0	0	Lobster	Variability in data;Uncertainty (alone);	None	None;
2590566	upper	0	1	[3,1,1,4,2,1]	3	1	1	4	2	1	It gives the audience a know of how far the datta skews	blank								0	0	0	0	0	0	0	0	0	0	0	0	0	0	0	0	0	0	0	0	0	0	0	0	0	0	Lobster	None;	None	Distribution;
2590587	upper	0	1	[1,4,3,2,1,3]	1	4	3	2	1	3	Represent the variability of data and used on graphs to indicate the error or uncertainty in a reported measurement.	blank	G	D						0	0	0	1	0	0	0	1	0	1	0	0	0	0	0	0	0	0	0	0	0	0	0	0	0	0	Lobster	Variability in data;Uncertainty in data;	Error in Experimentation	None;
2590680	upper	0	1	[1,1,4,1,2,4]	1	1	4	1	2	4	I believe error bars indicate confidence intervals, mean, staandard deviatiosn, and much more. They provide a visual view to statistical significance.	blank								0	0	0	0	0	0	0	0	0	0	0	0	0	0	0	0	0	0	0	0	0	0	0	0	0	0	Lobster	None;	None	Confidence Interval;Standard deviation;Hypothesis/Prediction/Significance testing;
2595723	intro	1	0	[1,2,1,1,2,2]	1	2	1	1	2	2	I do not know.	blank		A	A	F	A			0	0	0	0	1	0	0	0	0	0	0	0	1	0	0	0	0	0	0	0	0	1	1	0	0	0	Lobster	None;	None	None;
2600993	intro	1	0	[1,2,2,2,2,1]	1	2	2	2	2	1	I do not know.	blank		A	A	E	A			0	0	0	0	1	0	0	0	0	0	0	0	1	0	0	0	0	0	0	0	1	0	1	0	0	0	Lobster	None;	None	None;
2601585	upper	0	1	[1,2,2,1,3,2]	1	2	2	1	3	2	that the number can vary between the black line with actual samples where aas the orange is just a mean and not an observed number.	blank	G	C						0	0	0	1	0	0	1	0	0	1	0	0	0	0	0	0	0	0	0	0	0	0	0	0	0	0	Lobster	Variability in data;	None	None;
2601723	upper	0	1	[1,1,2,3,2,2]	1	1	2	3	2	2	This shows the standard deviation.	blank	C	A		F	D			0	1	0	0	1	0	0	0	0	0	0	0	0	0	0	0	0	0	0	0	0	1	0	1	0	0	Cancer	None;	None	Standard deviation;
2601815	upper	0	1	[2,1,2,1,1,1]	2	1	2	1	1	1	How spread the data are around the mean value, large error bar indicates the values are more spread out and small error bar indicates a low spread	blank	A	A		C	E			1	0	0	0	1	0	0	0	0	0	0	0	0	0	0	0	0	0	1	0	0	0	0	0	0	0	Cancer	None;	None	Distribution;
2602045	upper	0	1	[1,2,4,1,1,2]	1	2	4	1	1	2	I do not know	blank	A	A		C,D	B			1	0	0	0	1	0	0	0	0	0	0	0	0	0	0	0	0	0	0	0	0	0	1	0	0	0	Cancer	None;	None	None;
2602212	intro	1	0	[1,1,2,1,2,2]	1	1	2	1	2	2	The error bar shows the variation of error in the data between the Yesfishing and the Nofishing category.	blank		A	A	F	E			0	0	0	0	1	0	0	0	0	0	0	0	1	0	0	0	0	0	0	0	0	1	0	0	0	0	Lobster	Variability in data;	Error in data	None;
2602247	upper	0	1	[1,1,1,3,2,1]	1	1	1	3	2	1	They show if your data is statistically significant. In this case, it's not	blank	A	A		B,F	D			1	0	0	0	1	0	0	0	0	0	0	0	0	0	0	0	0	0	0	0	0	0	0	1	0	0	Cancer	Significance;	None	None;
2602440	intro	1	0	[1,2,2,2,1,2]	1	2	2	2	1	2	I do not know	blank								0	0	0	0	0	0	0	0	0	0	0	0	0	0	0	0	0	0	0	0	0	0	0	0	0	0	Lobster	None;	None	None;
2602492	intro	1	0	[1,2,3,1,1,3]	1	2	3	1	1	3	The error bars provide an uncertainity area within the given data.	blank		A	A	F	E			0	0	0	0	1	0	0	0	0	0	0	0	1	0	0	0	0	0	0	0	0	1	0	0	0	0	Lobster	Uncertainty in data;	None	None;
2602628	upper	0	1	[1,1,2,1,2,2]	1	1	2	1	2	2	The error bars represent the uncertainty of the values shown.	blank	A	A		F	D			1	0	0	0	1	0	0	0	0	0	0	0	0	0	0	0	0	0	0	0	0	1	0	1	0	0	Cancer	Uncertainty in data;	None	None;
2603186	upper	0	1	[1,2,2,1,2,2]	1	2	2	1	2	2	I do not know.	blank	A	A		D	B			1	0	0	0	1	0	0	0	0	0	0	0	0	0	0	0	0	0	0	1	0	0	1	0	0	0	Cancer	None;	None	None;
2603195	upper	0	1	[2,3,1,2,4,2]	2	3	1	2	4	2	Since the error bars overlap, that shows very little variability between the two data sets	blank	A	A		H	B			1	0	0	0	1	0	0	0	0	0	0	0	0	0	0	0	0	0	0	0	0	0	1	0	0	0	Cancer	Variability in data;	None	None;
2603618	intro	1	0	[2,1,3,1,2,1]	2	1	3	1	2	1	They show an error that the person conducting the experiment may have encountered or the center could be the mean	blank		A	A	E	A			0	0	0	0	1	0	0	0	0	0	0	0	1	0	0	0	0	0	0	0	1	0	1	0	0	0	Lobster	None;	Error in Experimentation	None;
2603863	intro	1	0	[1,2,1,1,2,4]	1	2	1	1	2	4	I do not know	blank		A	A	F	E			0	0	0	0	1	0	0	0	0	0	0	0	1	0	0	0	0	0	0	0	0	1	0	0	0	0	Lobster	None;	None	None;
2604490	intro	1	0	[2,1,1,1,1,3]	2	1	1	1	1	3	There is more room for error in the no bar.	blank		A	E	E	D			0	0	0	0	1	0	0	0	0	0	0	0	0	0	0	0	0	0	0	0	1	0	0	1	0	0	Lobster	None;	Margin of error/Room for error	None;
2604496	intro	1	0	[1,2,1,2,1,2]	1	2	1	2	1	2	The error bars snow up the first and third quatriles of the set of data	blank		A	G	E	E			0	0	0	0	1	0	0	0	0	0	0	0	0	0	0	0	0	0	0	0	1	0	0	0	0	0	Lobster	None;	None	Distribution;
2604693	intro	1	0	[1,1,1,1,2,2]	1	1	1	1	2	2	I do not know.	blank		A	A	F	A			0	0	0	0	1	0	0	0	0	0	0	0	1	0	0	0	0	0	0	0	0	1	1	0	0	0	Lobster	None;	None	None;
2604899	intro	1	0	[1,2,4,1,1,4]	1	2	4	1	1	4	I do not know.	blank		A	A	F	A			0	0	0	0	1	0	0	0	0	0	0	0	1	0	0	0	0	0	0	0	0	1	1	0	0	0	Lobster	None;	None	None;
2605124	nonmajor	0	0	[2,1,2,1,2,1]	2	1	2	1	2	1	it indicates error or uncertainty in a study	blank	E	D						0	0	1	0	0	0	0	1	0	1	0	0	0	0	0	0	0	0	0	0	0	0	0	0	0	0	Lobster	Uncertainty in data;	Error (no context OR context meeting multiple potential meanings)	None;
2605680	upper	0	1	[1,2,1,3,1,2]	1	2	1	3	1	2	I think that they show a range of uncertainty.	blank	E	A		C,F	D			0	0	1	0	1	0	0	0	0	0	0	0	0	0	0	0	0	0	0	0	0	0	0	1	0	0	Cancer	Uncertainty (alone);	None	Lowest and highest points/Range;
2605777	intro	1	0	[2,1,2,1,2,1]	2	1	2	1	2	1	The error bars are very similar between the two bars of the graph, and are very long, which tells you that there is a lot of variability of each data point from the mean of the data set	blank		A	A	F	A			0	0	0	0	1	0	0	0	0	0	0	0	1	0	0	0	0	0	0	0	0	1	1	0	0	0	Lobster	Variability in data;	None	None;
2606120	upper	0	1	[1,2,1,3,2,2]	1	2	1	3	2	2	The error bars show how much variation there is in a certain set of data. For the first bar, there is a lot of variation, since the error bar is very long. The second bar still has some variation, but not as much as the first one.	blank	C	A		F	D			0	1	0	0	1	0	0	0	0	0	0	0	0	0	0	0	0	0	0	0	0	1	0	1	0	0	Cancer	Variability in data;	None	None;
2606441	upper	0	1	[1,2,1,3,4,2]	1	2	1	3	4	2	The error bars provide the standard deviation, meaning how much deviation there is in a data set. The deviation is how much each data point differs from each other by a numerical amount. Data sets with higher standard deviations are considered less accurate.	blank	B	A		H	B			1	0	0	0	1	0	0	0	0	0	0	0	0	0	0	0	0	0	0	0	0	0	1	0	0	0	Cancer	None;	Accuracy/Precision	Standard deviation;Distribution;
2606484	upper	0	1	[3,1,2,2,3,1]	3	1	2	2	3	1	The error bars represent the standard deviation of how accurate the average is from the values that were found.	blank	C	A		F	D			0	1	0	0	1	0	0	0	0	0	0	0	0	0	0	0	0	0	0	0	0	1	0	1	0	0	Cancer	None;	Accuracy/Precision	Standard deviation;
2606678	intro	1	0	[1,2,1,3,1,2]	1	2	1	3	1	2	It provides the standard deviation of the data	blank		C	A	F	A			0	0	0	0	0	0	1	0	0	1	0	0	1	0	0	0	0	0	0	0	0	1	1	0	0	0	Lobster	None;	None	Standard deviation;
2606683	upper	0	1	[1,1,2,4,2,1]	1	1	2	4	2	1	Error bars show the amount of uncertainty or error in a piece of data, and the length of the error bar represents how much uncertainty or error there is. Error bars can represent standard deviation or a confidence interval. When error bars represent a standard deviation of the data, if the error bars between two sets of data overlap, then the difference between the two sets of data is not statist…	blank	A	A		F,G	D			1	0	0	0	1	0	0	0	0	0	0	0	0	0	0	0	0	0	0	0	0	0	0	1	0	0	Cancer	Uncertainty in data;Uncertainty (alone);	Error in data/Error no context	Standard deviation;Confidence Interval;Hypothesis/Prediction/Significance testing;
2606711	upper	0	1	[1,1,2,1,2,2]	1	1	2	1	2	2	That the data in the yes column is not as precise as the no data	blank	A	A		C	D			1	0	0	0	1	0	0	0	0	0	0	0	0	0	0	0	0	0	1	0	0	0	0	1	0	0	Cancer	None;	Accuracy/Precision	None;
2606817	intro	1	0	[2,1,1,3,4,1]	2	1	1	3	4	1	The error bars shows the variation of values that the data provided while the height of the bar is the mean.	blank		A	B	D	A			0	0	0	0	1	0	0	0	0	0	0	0	0	1	0	0	0	0	0	1	0	0	1	0	0	0	Lobster	Variability in data;	None	None;
2607015	upper	0	1	[2,1,1,3,2,1]	2	1	1	3	2	1	The yes category has a large fluctuation, while the no category has less fluctuation. Thus, even though the yes category has a lower average, that may not mean much due to the amount of variability in the data itself.	blank	A	A		B	D			1	0	0	0	1	0	0	0	0	0	0	0	0	0	0	0	0	1	0	0	0	0	0	1	0	0	Cancer	Variability in data;	None	Distribution;
2607055	upper	0	1	[1,1,1,2,1,1]	1	1	1	2	1	1	The error bar gives us the variation of the data set.	blank	C	A		F	C			0	1	0	0	1	0	0	0	0	0	0	0	0	0	0	0	0	0	0	0	0	1	0	1	0	0	Cancer	Variability in data;	None	None;
2607347	upper	0	1	[2,1,3,3,2,1]	2	1	3	3	2	1	The error bars show the variability of the data included within each group.	blank	A	A		B	D			1	0	0	0	1	0	0	0	0	0	0	0	0	0	0	0	0	1	0	0	0	0	0	1	0	0	Cancer	Variability in data;	None	None;
2607815	intro	1	0	[1,2,2,2,1,2]	1	2	2	2	1	2	I do not know	blank		A	A	F	A			0	0	0	0	1	0	0	0	0	0	0	0	1	0	0	0	0	0	0	0	0	1	1	0	0	0	Lobster	None;	None	None;
2607827	intro	1	0	[1,2,1,3,2,2]	1	2	1	3	2	2	The errors bar show the amount off a variable could be from the standard that is graphed.	blank		A	C	E	A			0	0	0	0	1	0	0	0	0	0	0	0	0	0	1	0	0	0	0	0	1	0	1	0	0	0	Lobster	None;	Accuracy/Precision	None;
2607921	intro	1	0	[1,2,1,1,2,2]	1	2	1	1	2	2	The error bars show the standard deviation between the data that was collected for &#034;Yes&#034; and &#034;No&#034;	blank		A	A	F	A			0	0	0	0	1	0	0	0	0	0	0	0	1	0	0	0	0	0	0	0	0	1	1	0	0	0	Lobster	None;	None	Standard deviation;
2607933	upper	0	1	[2,1,3,2,3,1]	2	1	3	2	3	1	they represent the uncertanty and the variability the data can have.	blank	A	F		F	C			1	0	0	0	0	0	0	0	0	0	1	0	0	0	0	0	0	0	0	0	0	1	0	1	0	0	Cancer	Uncertainty (alone);Variability in data;	None	None;
2608045	upper	0	1	[2,1,1,1,2,1]	2	1	1	1	2	1	The error bars represent the variability of the data. Very large error bars, like those in the graph, mean that the values that are averaged together to get the two bars on the graph have a high variability.	blank	C	A		F	D			0	1	0	0	1	0	0	0	0	0	0	0	0	0	0	0	0	0	0	0	0	1	0	1	0	0	Cancer	Variability in data;	None	None;
2608194	intro	1	0	[2,1,2,3,2,1]	2	1	2	3	2	1	The error bars show standard deviation, where the data points mostly lie in for each option. If you were the run the experiment again indentically, you would expect your values to be within the error bar.	blank		A	A	F	A			0	0	0	0	1	0	0	0	0	0	0	0	1	0	0	0	0	0	0	0	0	1	1	0	0	0	Lobster	None;	Accuracy/Precision	Standard deviation;Distribution;
2608604	upper	0	1	[1,1,3,1,1,2]	1	1	3	1	1	2	The error bars provide standard deviation about the data represented in each bar.	blank	E	A		B	D			0	0	1	0	1	0	0	0	0	0	0	0	0	0	0	0	0	1	0	0	0	0	0	1	0	0	Cancer	None;	None	Standard deviation;
2608672	intro	1	0	[1,1,3,2,2,4]	1	1	3	2	2	4	Error bars tell you if something is sigifigant or not. The error bars here match up so it tell me that the information here is not significant.	blank								0	0	0	0	0	0	0	0	0	0	0	0	0	0	0	0	0	0	0	0	0	0	0	0	0	0	Stomata	Significance;	None;	Hypothesis/Prediction/Significance testing;
2608734	upper	0	1	[1,3,2,3,1,1]	1	3	2	3	1	1	I do not know	blank	A	F		D	A			1	0	0	0	0	0	0	0	0	0	1	0	0	0	0	0	0	0	0	1	0	0	1	0	0	0	Cancer	None;	None	None;
2608906	intro	1	0	[1,1,2,1,2,1]	1	1	2	1	2	1	If the error bars overlap then there was not a significant difference between groups	blank	C	A	A	D	A	A	B	0	1	0	0	1	0	0	0	0	0	0	0	1	0	0	0	0	0	0	1	0	0	1	0	1	0	Stomata	None;	None;	Hypothesis/Prediction/Significance testing;
2608984	upper	0	1	[1,1,2,1,2,3]	1	1	2	1	2	3	The error bars verify the accuracy and credibility of the data; they serve as the margin of error in a data sample.	blank								0	0	0	0	0	0	0	0	0	0	0	0	0	0	0	0	0	0	0	0	0	0	0	0	0	0	Cancer	None;	Accuracy/Precision and Margin of Error	None;
2609049	upper	0	1	[2,4,2,1,2,1]	2	4	2	1	2	1	I do not know.	blank	A	E		B	D			1	0	0	0	0	0	0	0	1	1	0	0	0	0	0	0	0	1	0	0	0	0	0	1	0	0	Cancer	None;	None	None;
2609453	upper	0	1	[1,2,1,3,1,2]	1	2	1	3	1	2	Error bars in bar graphs show the uncertainty of a measurement at a given coordinate. When a measurement is taken, its true value is only certain within the error bars.	blank		A		F	C			0	0	0	0	1	0	0	0	0	0	0	0	0	0	0	0	0	0	0	0	0	1	0	1	0	0	Cancer	Uncertainty in data;	None	Distribution;
2609922	upper	0	1	[1,2,4,1,4,1]	1	2	4	1	4	1	i dont Know	blank	F	A		H	C			0	0	1	0	1	0	0	0	0	0	0	0	0	0	0	0	0	0	0	0	0	0	0	1	0	0	Cancer	None;	None	None;
2610579	intro	1	0	[1,4,1,1,2,4]	1	4	1	1	2	4	I do not know	blank		A	A		E			0	0	0	0	1	0	0	0	0	0	0	0	1	0	0	0	0	0	0	0	0	0	0	0	0	0	Lobster	None;	None	None;
2611034	intro	1	0	[1,1,2,1,1,1]	1	1	2	1	1	1	The error bars show the variation of the averages, and where they overlap represents significant difference in the data.	blank								0	0	0	0	0	0	0	0	0	0	0	0	0	0	0	0	0	0	0	0	0	0	0	0	0	0	Stomata	Variability in data;	None;	Hypothesis/Prediction/Significance testing;
2611088	intro	1	0	[4,1,1,3,4,1]	4	1	1	3	4	1	The longer error bar on the &#034;No&#034; column demonstrate a larger variation in the data.	blank		A	A	F	A			0	0	0	0	1	0	0	0	0	0	0	0	1	0	0	0	0	0	0	0	0	1	1	0	0	0	Lobster	Variability in data;	None	None;
2613362	intro	1	0		NA	NA	NA	NA	NA	NA	I do not know.	blank	B	A	A	B	B	B	B	1	0	0	0	1	0	0	0	0	0	0	0	1	0	0	0	0	1	0	0	0	0	1	0	0	0	Stomata	None;	None;	None;
2613384	intro	1	0	[1,1,1,1,2,1]	1	1	1	1	2	1	standard error&#047;deviation from the actual result	blank	E	A	A	F	C	B	B	0	0	1	0	1	0	0	0	0	0	0	0	1	0	0	0	0	0	0	0	0	1	0	1	0	0	Stomata	None;	None;	Standard Error;Standard deviation;
2614945	upper	0	1	[2,1,2,1,2,1]	2	1	2	1	2	1	The error bars may tell us the uncertainly in the values shown on the graph. The ranges of the values could also be within the error bars as well.	blank	D	A		B	E			0	1	0	0	1	0	0	0	0	0	0	0	0	0	0	0	0	1	0	0	0	0	0	0	0	0	Cancer	Uncertainty in data;	None	Lowest and highest points/Range;
2616534	intro	1	0	[1,2,1,2,1,2]	1	2	1	2	1	2	I think the error bars show standard deviation within the data.	blank	G	F	A	D	C	C	B	0	0	0	1	0	0	0	0	0	0	1	0	1	0	0	0	0	0	0	1	0	0	0	1	0	0	Lobster	None;	None	Standard deviation;
2619226	upper	0	1	[1,2,2,3,1,2]	1	2	2	3	1	2	The error bars provide the amount of uncertantity in each data set. The urban data appears to have more uncertantity because it has a larger error bar.	blank		A	B	F	B	B	B	0	0	0	0	1	0	0	0	0	0	0	0	0	1	0	0	0	0	0	0	0	1	1	0	0	0	Lizard	Uncertainty in data;	None;	None;
2619657	nonmajor	0	0	[1,4,2,1,1,4]	1	4	2	1	1	4	I don't Know	blank	C	F						0	1	0	0	0	0	0	0	0	0	1	0	0	0	0	0	0	0	0	0	0	0	0	0	0	0	Lobster	None;	None	None;
2619680	intro	1	0	[1,1,1,3,1,2]	1	1	1	3	1	2	it shows the standard deviation of the data	blank	E	E	A	F	B	B	B	0	0	1	0	0	0	0	0	1	1	0	0	1	0	0	0	0	0	0	0	0	1	1	0	0	0	Bacteria	None;	None;	Standard deviation;
2620131	intro	1	0	[1,1,1,2,1,2]	1	1	1	2	1	2	The error bars show the standard error amounts for the data	blank	D	A	A	D,F	D	B	B	0	1	0	0	1	0	0	0	0	0	0	0	1	0	0	0	0	0	0	0	0	0	0	1	0	0	Cancer	None;	None;	Standard Error;
2621020	intro	1	0	[1,2,3,3,2,2]	1	2	3	3	2	2	it gives the mean information of the graph and shows the difference in the bars	blank	G	A	B	F	C	A	B	0	0	0	1	1	0	0	0	0	0	0	0	0	1	0	0	0	0	0	0	0	1	0	1	1	0	Lobster	None;	None;	None;
2622267	intro	1	0	[1,1,1,1,2,1]	1	1	1	1	2	1	i dont know	blank	B	A	A	F	C		A	1	0	0	0	1	0	0	0	0	0	0	0	1	0	0	0	0	0	0	0	0	1	0	1	0	1	Stomata	None;	None	None;
2622480	intro	1	0	[1,1,1,1,2,1]	1	1	1	1	2	1	i dont know	blank								0	0	0	0	0	0	0	0	0	0	0	0	0	0	0	0	0	0	0	0	0	0	0	0	0	0	Stomata	None;	None	None;
2622492	intro	1	0	[1,2,1,1,1,2]	1	2	1	1	1	2	They show the uncertainty in the measurment&#047;graph.	blank	A							1	0	0	0	0	0	0	0	0	0	0	0	0	0	0	0	0	0	0	0	0	0	0	0	0	0	Stomata	Uncertainty in data;	None	None;
2624572	intro	1	0	[2,1,2,3,2,1]	2	1	2	3	2	1	It shows how far away from the average (represented by the top of the orange) can be from actual data.	blank	E	A	B	D,F	B		A	0	0	1	0	1	0	0	0	0	0	0	0	0	1	0	0	0	0	0	0	0	0	1	0	0	1	Stomata	None;	None	None;
2625306	intro	1	0	[1,1,1,3,2,2]	1	1	1	3	2	2	The error bars are meant to display the true range of the data set, which is paired with the bars showing the averages.	blank	F	A	B	F	C		A	0	0	1	0	1	0	0	0	0	0	0	0	0	1	0	0	0	0	0	0	0	1	0	1	0	1	Stomata	None;	None	Lowest and highest points/Range;
2625349	intro	1	0	[1,1,1,1,2,1]	1	1	1	1	2	1	I do not know.	blank	A	F	B	F	B		A	1	0	0	0	0	0	0	0	0	0	1	0	0	1	0	0	0	0	0	0	0	1	1	0	0	1	Stomata	None;	None	None;
2625702	intro	1	0	[1,4,3,1,1,4]	1	4	3	1	1	4	i do not know.	blank	A	A	A	D	B		B	1	0	0	0	1	0	0	0	0	0	0	0	1	0	0	0	0	0	0	1	0	0	1	0	0	0	Stomata	None;	None	None;
2625872	intro	1	0	[1,4,1,1,2,1]	1	4	1	1	2	1	I do not know.	blank	B		B	D	C		A	1	0	0	0	0	0	0	0	0	0	0	0	0	1	0	0	0	0	0	1	0	0	0	1	0	1	Stomata	None;	None	None;
2629968	intro	1	0	[3,1,2,2,2,1]	3	1	2	2	2	1	The error bars tell us the amount the density of lobsters changed dependent on whether or not there was fishing in the area. The overlap in the error bars tell us they are most likely not significantly different from one another.	blank	C	A	A	F	B	A	B	0	1	0	0	1	0	0	0	0	0	0	0	1	0	0	0	0	0	0	0	0	1	1	0	1	0	Lobster	None;	None;	Hypothesis/Prediction/Significance testing;
2630285	intro	1	0	[2,1,1,1,1,2]	2	1	1	1	1	2	The error bar on the bar graph depicts the variability of the data and are used to indicate the uncertainity of the measurement. It shows how precise the measurements are. The information about the habitat status are uncertain.	blank	C	E	A	C	D	C	B	0	1	0	0	0	0	0	0	1	1	0	0	1	0	0	0	0	0	1	0	0	0	0	1	0	0	Lobster	Variability in data;Uncertainty in data;	Accuracy/Precision;	None;
2630373	intro	1	0	[1,2,2,3,2,2]	1	2	2	3	2	2	The error bars show possible variation in lobster denisty.	blank	C	C	B	D	C	B	B	0	1	0	0	0	0	1	0	0	1	0	0	0	1	0	0	0	0	0	1	0	0	0	1	0	0	Lobster	Variability in data;	None;	None;
2630451	intro	1	0	[1,1,2,3,2,1]	1	1	2	3	2	1	They show the variability&#047;uncertainity relative to the data points in Yesfishing and Nofishing.	blank	C	B	A	G	C	B	B	0	1	0	0	0	1	0	0	0	1	0	0	1	0	0	0	0	0	0	0	0	0	0	1	0	0	Lobster	Uncertainty in data;Variability in data;	None;	None;
2630453	intro	1	0	[2,1,2,1,4,1]	2	1	2	1	4	1	The error bars shows the minimum and maximum values of each catagory.	blank	G	A	A	G	B	A	B	0	0	0	1	1	0	0	0	0	0	0	0	1	0	0	0	0	0	0	0	0	0	1	0	1	0	Cancer	None;	None;	Lowest and highest points/Range;
2633922	intro	1	0	[2,1,3,2,2,1]	2	1	3	2	2	1	The error bars provide the range of which the values may be within the data set since each bar is a mean within a category.	blank	A	F						1	0	0	0	0	0	0	0	0	0	1	0	0	0	0	0	0	0	0	0	0	0	0	0	0	0	Lobster	None;	None	Lowest and highest points/Range;
2634174	intro	1	0	[1,2,1,3,1,2]	1	2	1	3	1	2	A longer error bar (like in the &#034;NO&#034; bar) shows greater variability, which allows one to assume that the data is more spread out than it is in a shorter error bar.	blank	A	F						1	0	0	0	0	0	0	0	0	0	1	0	0	0	0	0	0	0	0	0	0	0	0	0	0	0	Lobster	Variability in data;	None	Distribution;
2634225	intro	1	0	[1,3,2,3,1,4]	1	3	2	3	1	4	Error bars tend to show standard errors or standard deviations.	blank	E	E						0	0	1	0	0	0	0	0	1	1	0	0	0	0	0	0	0	0	0	0	0	0	0	0	0	0	Lobster	None;	None	Standard deviation;Standard Error;
2634235	intro	1	0	[1,1,2,3,2,2]	1	1	2	3	2	2	They help to determine the amount of error or deviation that there is between the mean of all the data given.	blank	A	F						1	0	0	0	0	0	0	0	0	0	1	0	0	0	0	0	0	0	0	0	0	0	0	0	0	0	Lobster	None;	Error (no context OR context meeting multiple potential meanings)	Distribution;
2634236	intro	1	0	[2,1,2,3,2,1]	2	1	2	3	2	1	The error bars show the devatino from the averge within the data set.	blank	A	F						1	0	0	0	0	0	0	0	0	0	1	0	0	0	0	0	0	0	0	0	0	0	0	0	0	0	Lobster	None;	None	None;
2634272	intro	1	0	[1,2,2,3,1,2]	1	2	2	3	1	2	It provides the variation of a certain point, also known as the means of error.	blank	A	F						1	0	0	0	0	0	0	0	0	0	1	0	0	0	0	0	0	0	0	0	0	0	0	0	0	0	Lobster	Variability in data;	Error (no context OR context meeting multiple potential meanings)	None;
2634283	intro	1	0	[1,1,2,2,2,2]	1	1	2	2	2	2	The error bars tell you if theres a statistically significant difference in the data.	blank	A	F						1	0	0	0	0	0	0	0	0	0	1	0	0	0	0	0	0	0	0	0	0	0	0	0	0	0	Lobster	Significance;	None	None;
2634327	intro	1	0	[1,2,2,2,1,2]	1	2	2	2	1	2	The error bars represent the possibility that the data shown in the graph could actually be within the range of the error bars shown, and an error in the researcher's calculations could be possible.	blank	A	F						1	0	0	0	0	0	0	0	0	0	1	0	0	0	0	0	0	0	0	0	0	0	0	0	0	0	Lobster	None;	Error in Experimentation	Lowest and highest points/Range;
2634333	intro	1	0	[1,2,2,2,1,2]	1	2	2	2	1	2	The error bars tell us that there is not complete certainty about the data.	blank	B	F						1	0	0	0	0	0	0	0	0	0	1	0	0	0	0	0	0	0	0	0	0	0	0	0	0	0	Lobster	Uncertainty in data;	None	None;
2634438	intro	1	0	[1,1,2,3,2,3]	1	1	2	3	2	3	The infromation that the error bars provide me about my data represented in each bar is the starndard deviation of the data results.	blank	A	F						1	0	0	0	0	0	0	0	0	0	1	0	0	0	0	0	0	0	0	0	0	0	0	0	0	0	Lobster	None;	None	Standard deviation;
2634448	intro	1	0	[2,1,1,1,2,1]	2	1	1	1	2	1	The error bars show a slight range in where the peak of the bar could have fallen based on calculated error.	blank	A	F						1	0	0	0	0	0	0	0	0	0	1	0	0	0	0	0	0	0	0	0	0	0	0	0	0	0	Lobster	None;	Error (no context OR context meeting multiple potential meanings)	Lowest and highest points/Range;
2634451	intro	1	0	[1,3,1,3,1,3]	1	3	1	3	1	3	Errors bars within a bar graph can show the reader how much predicted error was calculated from the data set that was plotted. It shows what the data could have been or would have been versus what was actually measured and graphed.	blank	A	F						1	0	0	0	0	0	0	0	0	0	1	0	0	0	0	0	0	0	0	0	0	0	0	0	0	0	Lobster	None;	Accuracy/Precision, Error in the Data	None;
2634464	intro	1	0	[2,4,1,2,1,4]	2	4	1	2	1	4	I do not know	blank	C	D						0	1	0	0	0	0	0	1	0	1	0	0	0	0	0	0	0	0	0	0	0	0	0	0	0	0	Lobster	None;	None	None;
2634469	intro	1	0	[1,1,2,1,1,2]	1	1	2	1	1	2	Error bars show the margin of error for the values on the Y-axis.	blank	A	F						1	0	0	0	0	0	0	0	0	0	1	0	0	0	0	0	0	0	0	0	0	0	0	0	0	0	Lobster	None;	Margin of error/Room for error	None;
2634471	intro	1	0	[1,3,2,3,1,3]	1	3	2	3	1	3	They give you the variation of the corresponding coordinate of the point. (standard deviation)	blank	A	F						1	0	0	0	0	0	0	0	0	0	1	0	0	0	0	0	0	0	0	0	0	0	0	0	0	0	Lobster	Variability in data;	None	Standard deviation;
2634472	intro	1	0	[1,2,1,1,1,2]	1	2	1	1	1	2	i do not know	blank	A	F						1	0	0	0	0	0	0	0	0	0	1	0	0	0	0	0	0	0	0	0	0	0	0	0	0	0	Lobster	None;	None	None;
2634475	intro	1	0	[2,1,4,1,2,2]	2	1	4	1	2	2	The error bars show the standard deviation.	blank	A	E						1	0	0	0	0	0	0	0	1	1	0	0	0	0	0	0	0	0	0	0	0	0	0	0	0	0	Lobster	None;	None	Standard deviation;
2634550	intro	1	0	[2,1,2,3,2,1]	2	1	2	3	2	1	The error bars are used to indicate the estimated error in a measurment, or the uncertainty in a value. A small error bar indicates a low spread and that the data is clumped around the mean. A large error bar indicates a large spread and the data are more variable from the mean.	blank	A	F						1	0	0	0	0	0	0	0	0	0	1	0	0	0	0	0	0	0	0	0	0	0	0	0	0	0	Lobster	Uncertainty in data;	Error in Experimentation	Distribution;
2634567	intro	1	0	[1,1,2,2,2,4]	1	1	2	2	2	4	they help show variability in the graph and uncertainity of the measurements taken	blank	A	F						1	0	0	0	0	0	0	0	0	0	1	0	0	0	0	0	0	0	0	0	0	0	0	0	0	0	Lobster	Variability in data;Uncertainty in data;	None	None;
2634586	intro	1	0	[4,4,1,3,1,2]	4	4	1	3	1	2	I do not know	blank	A	F						1	0	0	0	0	0	0	0	0	0	1	0	0	0	0	0	0	0	0	0	0	0	0	0	0	0	Lobster	None;	None	None;
2634612	intro	1	0	[1,1,2,1,2,1]	1	1	2	1	2	1	They show how accurate the bars are and shows how different they are from that actual given values before the means were calculated.	blank	A	F						1	0	0	0	0	0	0	0	0	0	1	0	0	0	0	0	0	0	0	0	0	0	0	0	0	0	Lobster	None;	Accuracy/Precision	None;
2634643	intro	1	0	[1,1,1,2,2,1]	1	1	1	2	2	1	They show the error alloted in the graph.	blank	A	F						1	0	0	0	0	0	0	0	0	0	1	0	0	0	0	0	0	0	0	0	0	0	0	0	0	0	Lobster	None;	Error in data	None;
2634650	intro	1	0	[4,1,1,3,1,3]	4	1	1	3	1	3	Error bars provide you with the estimate uncertainty or error asssociated with how the data was measured, so they tell you an estimated range of how where data points could range from with error also included.	blank	C	E						0	1	0	0	0	0	0	0	1	1	0	0	0	0	0	0	0	0	0	0	0	0	0	0	0	0	Lobster	Uncertainty in data;	Error in experimentation and Error no context	Lowest and highest points/Range;
2634654	intro	1	0	[1,2,1,2,1,2]	1	2	1	2	1	2	It shows that there is some variation within the data. Because just the mean is given, and the whole data set is not shown, it can be hard to come to a conlcusion, so having the error bars can show the variation within the data set. The errors bars are overlapping, which can show that there is some similar points within the data, and can show that it is hard to come to a conclusion and say that o…	blank	A	F						1	0	0	0	0	0	0	0	0	0	1	0	0	0	0	0	0	0	0	0	0	0	0	0	0	0	Lobster	Variability in data;	None	Distribution;
2634662	intro	1	0	[1,2,1,1,1,1]	1	2	1	1	1	1	The kind of information the error bars provide is the amount of uncertainty and variation within the graph. Furthermore, it is usually showing the standard deviation of the represented data.	blank	C	C						0	1	0	0	0	0	1	0	0	1	0	0	0	0	0	0	0	0	0	0	0	0	0	0	0	0	Lobster	Variability in data;Uncertainty in data;	None	Standard deviation;
2634699	intro	1	0	[1,1,2,1,2,2]	1	1	2	1	2	2	The error bars show the range of error that could be made in an experiment. Helps show the range and variability in the data.	blank	A	F						1	0	0	0	0	0	0	0	0	0	1	0	0	0	0	0	0	0	0	0	0	0	0	0	0	0	Lobster	Variability in data;	Error in Experimentation	Lowest and highest points/Range;
2634706	intro	1	0	[2,1,2,1,2,1]	2	1	2	1	2	1	The error bars show the uncertainty or variation of the data set.	blank	A	F						1	0	0	0	0	0	0	0	0	0	1	0	0	0	0	0	0	0	0	0	0	0	0	0	0	0	Lobster	Variability in data;Uncertainty in data;	None	None;
2634745	intro	1	0	[1,1,2,1,3,1]	1	1	2	1	3	1	The error bars represent the uncertainty of the accuracy.	blank	A	F						1	0	0	0	0	0	0	0	0	0	1	0	0	0	0	0	0	0	0	0	0	0	0	0	0	0	Lobster	Uncertainty (alone);	Accuracy/Precision	None;
2634750	intro	1	0	[1,1,2,2,1,4]	1	1	2	2	1	4	The error bars provide you with the median.	blank	A	F						1	0	0	0	0	0	0	0	0	0	1	0	0	0	0	0	0	0	0	0	0	0	0	0	0	0	Lobster	None;	None	Distribution;
2634772	intro	1	0	[1,1,1,3,2,2]	1	1	1	3	2	2	Error bars show the viarity in data and how high&#047;low the data could go with the graph still being accurate.	blank	A	F						1	0	0	0	0	0	0	0	0	0	1	0	0	0	0	0	0	0	0	0	0	0	0	0	0	0	Lobster	Variability in data;	Accuracy/Precision	Distribution;
2634803	intro	1	0	[3,2,1,3,2,2]	3	2	1	3	2	2	They represebt variation and show what could be small errors in finding data.	blank	A	F						1	0	0	0	0	0	0	0	0	0	1	0	0	0	0	0	0	0	0	0	0	0	0	0	0	0	Lobster	Variability (alone);	Error in data	None;
2634821	intro	1	0	[1,2,1,2,1,2]	1	2	1	2	1	2	the error bars show the standard deviation of how far on average the other values in the category are distributed around the mean value for that category	blank	A	F						1	0	0	0	0	0	0	0	0	0	1	0	0	0	0	0	0	0	0	0	0	0	0	0	0	0	Lobster	None;	None	Standard deviation;Distribution;
2634843	intro	1	0	[1,1,2,2,1,3]	1	1	2	2	1	3	it represents the uncertanty or variation among the data.	blank	C	A	A	F	B	A	B	0	1	0	0	1	0	0	0	0	0	0	0	1	0	0	0	0	0	0	0	0	1	1	0	1	0	Cancer	Variability in data;Uncertainty in data;	None;	None;
2634856	intro	1	0	[1,1,2,3,2,2]	1	1	2	3	2	2	TI think the error bars show the standard deviation of the data set	blank	A	F						1	0	0	0	0	0	0	0	0	0	1	0	0	0	0	0	0	0	0	0	0	0	0	0	0	0	Lobster	None;	None	Standard deviation;
2634874	intro	1	0	[1,2,1,2,1,1]	1	2	1	2	1	1	These are erroe bars that represent the variabitlity present in the data set.	blank	A	F						1	0	0	0	0	0	0	0	0	0	1	0	0	0	0	0	0	0	0	0	0	0	0	0	0	0	Lobster	Variability in data;	None	None;
2634880	intro	1	0	[2,1,1,1,1,2]	2	1	1	1	1	2	They show the difference in standard deviation between each graph.	blank	A	E						1	0	0	0	0	0	0	0	1	1	0	0	0	0	0	0	0	0	0	0	0	0	0	0	0	0	Lobster	None;	None	Standard deviation;
2634882	intro	1	0	[1,3,2,3,1,2]	1	3	2	3	1	2	The difference of what was observed and the actual value	blank	A	E						1	0	0	0	0	0	0	0	1	1	0	0	0	0	0	0	0	0	0	0	0	0	0	0	0	0	Lobster	None;	None	Distribution;
2634884	intro	1	0	[2,1,2,1,2,1]	2	1	2	1	2	1	The error bars help describe the uncertainty or variation of the graph. It describes how variability of the data. Using these can help show the margin of uncertainty according based on the observed data.	blank	A	F						1	0	0	0	0	0	0	0	0	0	1	0	0	0	0	0	0	0	0	0	0	0	0	0	0	0	Lobster	Variability in data;Uncertainty in data;	None	None;
2634888	intro	1	0	[1,1,2,3,2,1]	1	1	2	3	2	1	The error bars show the variability of the data and how much above or below the average the data could be.	blank	A	F						1	0	0	0	0	0	0	0	0	0	1	0	0	0	0	0	0	0	0	0	0	0	0	0	0	0	Lobster	Variability in data;	None	Distribution;
2634898	intro	1	0	[1,2,2,3,1,2]	1	2	2	3	1	2	The length of the error bar shows the variability of the data. Longer error bars indicate that there is more variability while shorter bars indicate the data is closer together.	blank	B	E						1	0	0	0	0	0	0	0	1	1	0	0	0	0	0	0	0	0	0	0	0	0	0	0	0	0	Lobster	Variability in data;	None	None;
2634950	intro	1	0	[1,1,2,2,2,3]	1	1	2	2	2	3	I do not know	blank	F	C						0	0	1	0	0	0	1	0	0	1	0	0	0	0	0	0	0	0	0	0	0	0	0	0	0	0	Lobster	None;	None	None;
2634970	intro	1	0	[1,1,2,1,2,1]	1	1	2	1	2	1	The error bars overlap and therefore determine that the data is not statistically significant. Therefore, there is not difference between the fishing and non-fishing areas with respect to lobster density	blank	A	F						1	0	0	0	0	0	0	0	0	0	1	0	0	0	0	0	0	0	0	0	0	0	0	0	0	0	Lobster	None;	None	Hypothesis/Prediction/Significance testing;
2634977	intro	1	0	[1,1,2,1,2,2]	1	1	2	1	2	2	The error bars provide data of the margin of error of the top value.	blank								0	0	0	0	0	0	0	0	0	0	0	0	0	0	0	0	0	0	0	0	0	0	0	0	0	0	Lobster	None;	Margin of error/Room for error	None;
2634986	intro	1	0	[1,1,3,3,1,1]	1	1	3	3	1	1	The difference between the two	blank	A	F						1	0	0	0	0	0	0	0	0	0	1	0	0	0	0	0	0	0	0	0	0	0	0	0	0	0	Lobster	None;	None	None;
2635014	intro	1	0	[1,1,2,2,1,2]	1	1	2	2	1	2	An error bar indicates the uncertainty in a value. Error bars most often represent the standard deviation of a data set. Standard deviation tells us how spread out the data are around the mean value. A small error bars indicates a low spread of data, and a larger error bar indicates a larger spread of data. The smaller the error bar, the better. This is because it shows less uncertainty in the da…	blank	A	F						1	0	0	0	0	0	0	0	0	0	1	0	0	0	0	0	0	0	0	0	0	0	0	0	0	0	Lobster	Uncertainty in data;	None	Standard deviation;Distribution;
2635038	intro	1	0	[1,1,1,1,2,1]	1	1	1	1	2	1	The error bars show the variation and the amount of uncertainty in a value.	blank	A	F						1	0	0	0	0	0	0	0	0	0	1	0	0	0	0	0	0	0	0	0	0	0	0	0	0	0	Lobster	Variability (alone);Uncertainty in data;	None	None;
2635042	intro	1	0	[1,1,4,1,2,3]	1	1	4	1	2	3	The error bars provide the estimated error in a measurement.	blank	A	F						1	0	0	0	0	0	0	0	0	0	1	0	0	0	0	0	0	0	0	0	0	0	0	0	0	0	Lobster	None;	Error in Experimentation	None;
2635050	intro	1	0	[1,1,2,2,1,2]	1	1	2	2	1	2	I do not know.	blank	C	E						0	1	0	0	0	0	0	0	1	1	0	0	0	0	0	0	0	0	0	0	0	0	0	0	0	0	Lobster	None;	None	None;
2635059	intro	1	0	[1,2,1,3,1,2]	1	2	1	3	1	2	These error bars are relatively long, which means that there is more variability in the data and less precision with the mean values.	blank	A	F						1	0	0	0	0	0	0	0	0	0	1	0	0	0	0	0	0	0	0	0	0	0	0	0	0	0	Lobster	Variability in data;	Accuracy/Precision	None;
2635088	intro	1	0	[2,1,2,4,2,1]	2	1	2	4	2	1	standard deviation	blank	A	F						1	0	0	0	0	0	0	0	0	0	1	0	0	0	0	0	0	0	0	0	0	0	0	0	0	0	Lobster	None;	None	Standard deviation;
2635096	intro	1	0	[1,1,2,1,1,2]	1	1	2	1	1	2	I do not know.	blank	A	F						1	0	0	0	0	0	0	0	0	0	1	0	0	0	0	0	0	0	0	0	0	0	0	0	0	0	Lobster	None;	None	None;
2635102	intro	1	0	[2,1,2,3,2,1]	2	1	2	3	2	1	error bars provide info on variability and uncertainty	blank	C	D						0	1	0	0	0	0	0	1	0	1	0	0	0	0	0	0	0	0	0	0	0	0	0	0	0	0	Lobster	Variability (alone);Uncertainty (alone);	None	None;
2635105	intro	1	0	[1,1,2,1,2,2]	1	1	2	1	2	2	Error bars provided us with a built in uncertainty so that the interpreter knows the data may be a bit more spead out than a simple bar.	blank	A	F						1	0	0	0	0	0	0	0	0	0	1	0	0	0	0	0	0	0	0	0	0	0	0	0	0	0	Lobster	Uncertainty (alone);	None	Distribution;
2635109	intro	1	0	[1,2,2,2,1,2]	1	2	2	2	1	2	The error in the graph shows uncertaintiy in those quanities making it hard to determine whether the graph is clearly correct.	blank								0	0	0	0	0	0	0	0	0	0	0	0	0	0	0	0	0	0	0	0	0	0	0	0	0	0	Lobster	Uncertainty in data;	None	None;
2635113	intro	1	0	[1,1,2,1,2,2]	1	1	2	1	2	2	I do not know	blank	A	B						1	0	0	0	0	1	0	0	0	1	0	0	0	0	0	0	0	0	0	0	0	0	0	0	0	0	Lobster	None;	None	None;
2635116	intro	1	0	[2,1,3,1,2,1]	2	1	3	1	2	1	error bars indicate, the estimated error within the measurements of the set of vaules	blank	A	F						1	0	0	0	0	0	0	0	0	0	1	0	0	0	0	0	0	0	0	0	0	0	0	0	0	0	Lobster	None;	Error in Experimentation	None;
2635121	intro	1	0	[2,1,1,2,2,1]	2	1	1	2	2	1	The error bars provide information regarding how the data represented in each bar overlap, which can help to determine whether there is a significant difference between either variable. In this case, since the Yes and No error bars overlap very much, it is unlikely that there is a significant impact or result of the absence or presence of the variable being manipulated in their expreiment.	blank	A	F						1	0	0	0	0	0	0	0	0	0	1	0	0	0	0	0	0	0	0	0	0	0	0	0	0	0	Lobster	None;	None	Hypothesis/Prediction/Significance testing;
2635130	intro	1	0	[3,1,2,1,1,1]	3	1	2	1	1	1	The error bars show the standard deviation of yes and the standard deviation of no.	blank	G	E						0	0	0	1	0	0	0	0	1	1	0	0	0	0	0	0	0	0	0	0	0	0	0	0	0	0	Lobster	None;	None	Standard deviation;
2635131	intro	1	0	[1,1,2,3,2,1]	1	1	2	3	2	1	I do not know	blank	A	F						1	0	0	0	0	0	0	0	0	0	1	0	0	0	0	0	0	0	0	0	0	0	0	0	0	0	Lobster	None;	None	None;
2635155	intro	1	0	[1,1,2,1,2,3]	1	1	2	1	2	3	I believe it shows the standard deviation between the bar graphs or the mean	blank	A	F						1	0	0	0	0	0	0	0	0	0	1	0	0	0	0	0	0	0	0	0	0	0	0	0	0	0	Lobster	None;	None	Standard deviation;
2635240	intro	1	0	[2,1,2,1,2,1]	2	1	2	1	2	1	Error bars demonstrate the possible variability that differs from the actual collected data within a data set.	blank	A	F						1	0	0	0	0	0	0	0	0	0	1	0	0	0	0	0	0	0	0	0	0	0	0	0	0	0	Lobster	Variability in data;	None	None;
2635243	intro	1	0	[2,1,2,2,1,1]	2	1	2	2	1	1	I do not know	blank	A	F						1	0	0	0	0	0	0	0	0	0	1	0	0	0	0	0	0	0	0	0	0	0	0	0	0	0	Lobster	None;	None	None;
2635263	intro	1	0	[3,1,3,3,3,2]	3	1	3	3	3	2	No has more variability than yes.	blank	A	C						1	0	0	0	0	0	1	0	0	1	0	0	0	0	0	0	0	0	0	0	0	0	0	0	0	0	Lobster	Variability in data;	None	None;
2635294	intro	1	0	[2,1,1,3,2,2]	2	1	1	3	2	2	The error bars shows the variability of the data, or how the data can differ in regards to how precise the measurements are.	blank	G	D						0	0	0	1	0	0	0	1	0	1	0	0	0	0	0	0	0	0	0	0	0	0	0	0	0	0	Lobster	Variability in data;	Accuracy/Precision	None;
2635310	intro	1	0	[2,4,1,1,2,1]	2	4	1	1	2	1	The error bars display possible error which can help during research for taking in possible error which will lead to more accurate findings. The error bars show all possible values when taking possible mistakes into effect.	blank	A	D						1	0	0	0	0	0	0	1	0	1	0	0	0	0	0	0	0	0	0	0	0	0	0	0	0	0	Lobster	None;	Error multiple meanings and Accuracy/Precision	Distribution;
2635320	intro	1	0	[1,1,2,2,2,1]	1	1	2	2	2	1	The error bars are used to help represent the region of uncertainty for the measurements. This is the range of how much it can increase but also how much it can also possibly decrease. In some different case these bars are used to also help represent the standard deviations which is another name for the bars.	blank	A	F						1	0	0	0	0	0	0	0	0	0	1	0	0	0	0	0	0	0	0	0	0	0	0	0	0	0	Lobster	Uncertainty in data;	None	Lowest and highest points/Range;Standard deviation;
2635350	intro	1	0	[1,1,1,2,4,1]	1	1	1	2	4	1	The significance of the data, as the error bars are overlapping a lot it shows both data sets were very close together showing not much significance.	blank	D	F						0	1	0	0	0	0	0	0	0	0	1	0	0	0	0	0	0	0	0	0	0	0	0	0	0	0	Lobster	None;	None	Hypothesis/Prediction/Significance testing;
2635421	intro	1	0	[1,1,2,1,1,1]	1	1	2	1	1	1	The error bars show the discrepacy between the data	blank	A	E						1	0	0	0	0	0	0	0	1	1	0	0	0	0	0	0	0	0	0	0	0	0	0	0	0	0	Lobster	None;	None	Distribution;
2635430	intro	1	0	[1,3,2,1,1,2]	1	3	2	1	1	2	The error bars provide the mean error, meaning the possible deviation that the results are skewed by, meaning that they provide the possible other values for the bars to be set at.	blank	A	F						1	0	0	0	0	0	0	0	0	0	1	0	0	0	0	0	0	0	0	0	0	0	0	0	0	0	Lobster	None;	Error (no context OR context meeting multiple potential meanings)	Distribution;
2635432	intro	1	0	[1,3,1,2,2,3]	1	3	1	2	2	3	I do not know	blank	A	F						1	0	0	0	0	0	0	0	0	0	1	0	0	0	0	0	0	0	0	0	0	0	0	0	0	0	Lobster	None;	None	None;
2635439	intro	1	0	[2,1,2,1,2,1]	2	1	2	1	2	1	The error bars provide information about how much variablity there is in the mean when it is approximated in the graph. For example, smaller length error bars show that the data is more centered around the mean where longer length error bars show that the data is more spread out around the mean.	blank	A	F						1	0	0	0	0	0	0	0	0	0	1	0	0	0	0	0	0	0	0	0	0	0	0	0	0	0	Lobster	Variability in data;	None	Distribution;
2635504	intro	1	0	[2,1,2,1,2,1]	2	1	2	1	2	1	I think that the error bars provide us with the standard deviation.	blank	E	E						0	0	1	0	0	0	0	0	1	1	0	0	0	0	0	0	0	0	0	0	0	0	0	0	0	0	Lobster	None;	None	Standard deviation;
2635509	intro	1	0	[1,3,1,3,1,3]	1	3	1	3	1	3	The bars describe variability.	blank	B	C						1	0	0	0	0	0	1	0	0	1	0	0	0	0	0	0	0	0	0	0	0	0	0	0	0	0	Lobster	Variability (alone);	None	None;
2635513	intro	1	0	[1,1,2,3,1,4]	1	1	2	3	1	4	I do not know.	blank	A	F						1	0	0	0	0	0	0	0	0	0	1	0	0	0	0	0	0	0	0	0	0	0	0	0	0	0	Lobster	None;	None	None;
2635518	intro	1	0	[2,1,2,1,2,1]	2	1	2	1	2	1	the range	blank	A	F						1	0	0	0	0	0	0	0	0	0	1	0	0	0	0	0	0	0	0	0	0	0	0	0	0	0	Lobster	None;	None	Lowest and highest points/Range;
2635582	intro	1	0	[1,1,2,2,1,4]	1	1	2	2	1	4	It shows variations within the data,	blank	C	A	D	C	B	A	B	0	1	0	0	1	0	0	0	0	0	0	0	0	0	0	1	0	0	1	0	0	0	1	0	1	0	Cancer	Variability in data;	None;	None;
2635594	intro	1	0	[1,1,3,1,2,4]	1	1	3	1	2	4	Bar graphs are used frequently to show how data are displayed &#013;&#010;Error bars show the degree of uncertainty surrounding the calaucted parameter value, but that depends on the precise measure being used &#013;&#010;	blank	A	F						1	0	0	0	0	0	0	0	0	0	1	0	0	0	0	0	0	0	0	0	0	0	0	0	0	0	Lobster	Uncertainty in data;	None	Distribution;
2635597	intro	1	0	[2,1,1,3,2,1]	2	1	1	3	2	1	How high the variability is for the data.	blank								0	0	0	0	0	0	0	0	0	0	0	0	0	0	0	0	0	0	0	0	0	0	0	0	0	0	Lobster	Variability in data;	None	None;
2635636	intro	1	0	[1,3,2,3,2,4]	1	3	2	3	2	4	Error bars give the viewers of the graph the range of possible error. Meaning error bars represent any uncertainty in data values.	blank	A	F						1	0	0	0	0	0	0	0	0	0	1	0	0	0	0	0	0	0	0	0	0	0	0	0	0	0	Lobster	Uncertainty in data;	Error (no context OR context meeting multiple potential meanings)	None;
2635644	intro	1	0	[1,1,3,1,2,2]	1	1	3	1	2	2	The error bars show the degree of uncertainty.	blank	A	F						1	0	0	0	0	0	0	0	0	0	1	0	0	0	0	0	0	0	0	0	0	0	0	0	0	0	Lobster	Uncertainty (alone);	None	None;
2635646	intro	1	0	[1,1,2,1,2,2]	1	1	2	1	2	2	The error bars show other values that could be included in the graph and how the range could extend higher under different circumstances or if tested at a different time, etc.	blank	A	F						1	0	0	0	0	0	0	0	0	0	1	0	0	0	0	0	0	0	0	0	0	0	0	0	0	0	Lobster	None;	None	Distribution;Lowest and highest points/Range;
2635669	intro	1	0	[1,1,1,3,1,1]	1	1	1	3	1	1	The error bars show the range of the data.	blank	A	F						1	0	0	0	0	0	0	0	0	0	1	0	0	0	0	0	0	0	0	0	0	0	0	0	0	0	Lobster	None;	None	Lowest and highest points/Range;
2635702	intro	1	0	[1,1,2,1,2,1]	1	1	2	1	2	1	The error bars provide an amount of error thta could have ocured when conducting the experiment.	blank	A	F						1	0	0	0	0	0	0	0	0	0	1	0	0	0	0	0	0	0	0	0	0	0	0	0	0	0	Lobster	None;	Error in Experimentation	None;
2635721	intro	1	0	[1,1,2,2,1,1]	1	1	2	2	1	1	The error bars represent uncertainty in the values reported.	blank	A	F						1	0	0	0	0	0	0	0	0	0	1	0	0	0	0	0	0	0	0	0	0	0	0	0	0	0	Lobster	Uncertainty in data;	None	None;
2635727	intro	1	0	[1,4,3,1,2,3]	1	4	3	1	2	3	ii do not know	blank	A	E						1	0	0	0	0	0	0	0	1	1	0	0	0	0	0	0	0	0	0	0	0	0	0	0	0	0	Lobster	None;	None	None;
2635733	intro	1	0	[1,1,2,3,1,2]	1	1	2	3	1	2	It shows the range and the variability of the category	blank	C	C						0	1	0	0	0	0	1	0	0	1	0	0	0	0	0	0	0	0	0	0	0	0	0	0	0	0	Lobster	Variability in data;	None	Lowest and highest points/Range;
2635736	intro	1	0	[4,1,4,3,2,4]	4	1	4	3	2	4	It helps provide information about the range and variability in the data	blank	A	E						1	0	0	0	0	0	0	0	1	1	0	0	0	0	0	0	0	0	0	0	0	0	0	0	0	0	Lobster	Variability in data;	None	Lowest and highest points/Range;
2635738	intro	1	0	[2,1,3,3,3,1]	2	1	3	3	3	1	I do not know	blank								0	0	0	0	0	0	0	0	0	0	0	0	0	0	0	0	0	0	0	0	0	0	0	0	0	0	Lobster	None;	None	None;
2635797	intro	1	0	[2,2,2,4,4,4]	2	2	2	4	4	4	I do not know	blank	C	D						0	1	0	0	0	0	0	1	0	1	0	0	0	0	0	0	0	0	0	0	0	0	0	0	0	0	Lobster	None;	None	None;
2635830	intro	1	0	[1,1,2,1,2,2]	1	1	2	1	2	2	These error bars provide us with the standard deviation of the data. This represents how much variation there is between the data or values from the average of all of the data. This is beneficial to include on this graph to tell us how much variation there is in values despite not being able to see a visual spread.	blank	A	E						1	0	0	0	0	0	0	0	1	1	0	0	0	0	0	0	0	0	0	0	0	0	0	0	0	0	Lobster	Variability in data;	None	Standard deviation;Distribution;
2636255	intro	1	0	[1,1,2,1,1,2]	1	1	2	1	1	2	i do not know	blank	A	F						1	0	0	0	0	0	0	0	0	0	1	0	0	0	0	0	0	0	0	0	0	0	0	0	0	0	Lobster	None;	None	None;
2636802	intro	1	0	[1,2,1,2,1,2]	1	2	1	2	1	2	Error bars provide details about variation and predicted error in each set of data. It tells you how accurate the data is.	blank	A	F						1	0	0	0	0	0	0	0	0	0	1	0	0	0	0	0	0	0	0	0	0	0	0	0	0	0	Lobster	Variability (alone);	Error in data and Accuracy/Precision	None;
2637260	intro	1	0	[1,3,2,3,2,3]	1	3	2	3	2	3	Error bars represent the variability in the data set. The bar graph shows only the mean of the values, the error bars show the variance of values within each set of data used to calculate the mean.	blank	A	F						1	0	0	0	0	0	0	0	0	0	1	0	0	0	0	0	0	0	0	0	0	0	0	0	0	0	Lobster	Variability in data;	None	None;
2637288	intro	1	0	[1,2,1,1,2,2]	1	2	1	1	2	2	i do not know	blank	A	F						1	0	0	0	0	0	0	0	0	0	1	0	0	0	0	0	0	0	0	0	0	0	0	0	0	0	Lobster	None;	None	None;
2638386	intro	1	0	[1,1,2,3,2,1]	1	1	2	3	2	1	It represents the values that are above and below the fixed value of the bar graph.	blank	E	B						0	0	1	0	0	1	0	0	0	1	0	0	0	0	0	0	0	0	0	0	0	0	0	0	0	0	Lobster	None;	None	Distribution;
2640289	upper	0	1	[2,1,1,2,2,2]	2	1	1	2	2	2	The error bars show the theoretical range that each of the data bars could fall into due to potential error in the measurement. For example, the error bar for catfish is showing that the true average for catfish could be anywhere from '7.5 to '17.5.	blank	G	A	B	F	D	B	B	0	0	0	1	1	0	0	0	0	0	0	0	0	1	0	0	0	0	0	0	0	1	0	1	0	0	Fish	None;	Error in Experimentation	Lowest and highest points/Range;
2640759	intro	1	0	[2,1,2,1,2,1]	2	1	2	1	2	1	i do not know	blank	A	A		C,F	C			1	0	0	0	1	0	0	0	0	0	0	0	0	0	0	0	0	0	0	0	0	0	0	1	0	0	Cancer	None;	None	None;
2640759	intro	1	0	[1,4,2,1,2,2]	1	4	2	1	2	2	i do not know	blank	B	A		C,F	B			1	0	0	0	1	0	0	0	0	0	0	0	0	0	0	0	0	0	0	0	0	0	1	0	0	0	Cancer	None;	None	None;
2640760	intro	1	0	[1,2,1,2,1,2]	1	2	1	2	1	2	I do not know.	blank	A	A						1	0	0	0	1	0	0	0	0	0	0	0	0	0	0	0	0	0	0	0	0	0	0	0	0	0	Cancer	None;	None	None;
2640855	upper	0	1	[2,2,1,3,1,2]	2	2	1	3	1	2	error bars show the varibility of the data.	blank	C	A	B	F	C	A	B	0	1	0	0	1	0	0	0	0	0	0	0	0	1	0	0	0	0	0	0	0	1	0	1	1	0	Fish	Variability in data;	None	None;
2640977	intro	1	0	[2,4,2,1,2,1]	2	4	2	1	2	1	I think the error bars show how some of the data could have been skewed or in correct due to human or environment error	blank	C	B		F	D			0	1	0	0	0	1	0	0	0	1	0	0	0	0	0	0	0	0	0	0	0	1	0	1	0	0	Cancer	None;	Error in Experimentation	Distribution;
2640991	intro	1	0	[1,2,2,3,1,2]	1	2	2	3	1	2	It shows what the possiblity of the most the variable shows when they are compared with each other.	blank	A	A		F	D			1	0	0	0	1	0	0	0	0	0	0	0	0	0	0	0	0	0	0	0	0	1	0	1	0	0	Cancer	None;	None	None;
2640998	intro	1	0	[1,4,3,1,2,1]	1	4	3	1	2	1	I do not know.	blank	C	E		D	E			0	1	0	0	0	0	0	0	1	1	0	0	0	0	0	0	0	0	0	1	0	0	0	0	0	0	Cancer	None;	None	None;
2641004	intro	1	0	[1,3,1,3,1,3]	1	3	1	3	1	3	I do not know	blank	B	E		D	E			1	0	0	0	0	0	0	0	1	1	0	0	0	0	0	0	0	0	0	1	0	0	0	0	0	0	Cancer	None;	None	None;
2641008	intro	1	0	[1,1,1,2,1,2]	1	1	1	2	1	2	The error bars seem to show the standard deviation between the actual raw data versus the calculated ideal data.	blank	A	A		G	B			1	0	0	0	1	0	0	0	0	0	0	0	0	0	0	0	0	0	0	0	0	0	1	0	0	0	Cancer	None;	None	Standard deviation;
2641010	intro	1	0	[1,2,1,1,1,3]	1	2	1	1	1	3	I do not know	blank	A	A		D	B			1	0	0	0	1	0	0	0	0	0	0	0	0	0	0	0	0	0	0	1	0	0	1	0	0	0	Cancer	None;	None	None;
2641011	intro	1	0	[1,2,2,3,2,3]	1	2	2	3	2	3	The error bar shows the outliers that has a value way off from the average. This value can likely increase the mean and cause an error.	blank	C	E		B	B			0	1	0	0	0	0	0	0	1	1	0	0	0	0	0	0	0	1	0	0	0	0	1	0	0	0	Cancer	None;	Error in data	Outliers;
2641012	intro	1	0	[1,2,1,1,2,2]	1	2	1	1	2	2	The error bars describe the possibility of standard deviation in the data set.	blank								0	0	0	0	0	0	0	0	0	0	0	0	0	0	0	0	0	0	0	0	0	0	0	0	0	0	Cancer	None;	None	Standard deviation;
2641014	intro	1	0	[1,2,1,1,1,2]	1	2	1	1	1	2	I dont know. The bars i completely understand but whats with the black line things, thats whats throwing me off	blank		D		F	B			0	0	0	0	0	0	0	1	0	1	0	0	0	0	0	0	0	0	0	0	0	1	1	0	0	0	Cancer	None;	None	None;
2641015	intro	1	0	[1,4,4,1,1,2]	1	4	4	1	1	2	I do not know.	blank	A	A		D	E			1	0	0	0	1	0	0	0	0	0	0	0	0	0	0	0	0	0	0	1	0	0	0	0	0	0	Cancer	None;	None	None;
2641023	intro	1	0	[1,3,1,2,1,2]	1	3	1	2	1	2	I don't know	blank	E	A		C	D			0	0	1	0	1	0	0	0	0	0	0	0	0	0	0	0	0	0	1	0	0	0	0	1	0	0	Cancer	None;	None	None;
2641028	intro	1	0	[1,4,2,1,2,4]	1	4	2	1	2	4	the margin of error?? Not completely sure.	blank	C	A		F	C			0	1	0	0	1	0	0	0	0	0	0	0	0	0	0	0	0	0	0	0	0	1	0	1	0	0	Cancer	None;	Margin of error/Room for error	None;
2641261	upper	0	1	[2,1,1,1,2,2]	2	1	1	1	2	2	the errors bars of this graph shown are used to show the estimated error of the researchers measurements.	blank	G	A	A	F	B	B	B	0	0	0	1	1	0	0	0	0	0	0	0	1	0	0	0	0	0	0	0	0	1	1	0	0	0	Fish	None;	Error in Experimentation	None;
2644772	intro	1	0	[1,1,1,2,2,2]	1	1	1	2	2	2	The error bars on the graph show the confidence in the graph. The larger error bars on a graph, the less confidence in the data. They are based on deviation from the mean.	blank	B	D	A	F		E	A	1	0	0	0	0	0	0	1	0	1	0	0	1	0	0	0	0	0	0	0	0	1	0	0	0	1	Lobster	None;	Accuracy/Precision;	None;
2644780	intro	1	0	[1,2,2,1,1,1]	1	2	2	1	1	1	The bars show that there could be data that ends up in those other areas	blank	B	B	A	B		D	A	1	0	0	0	0	1	0	0	0	1	0	0	1	0	0	0	0	1	0	0	0	0	0	0	0	1	Lobster	None;	None;	Distribution;
2645869	intro	1	0	[2,1,1,3,1,1]	2	1	1	3	1	1	The error bars provide you with the range of error&#047;variability for the data value.	blank	B	A	A	B		C	A	1	0	0	0	1	0	0	0	0	0	0	0	1	0	0	0	0	1	0	0	0	0	0	0	0	1	Lobster	Variability in data;	Margin of error/Room for error;	None;
2654506	upper	0	1	[2,1,2,2,2,1]	2	1	2	2	2	1	The error bars show the variability in each species. It lets you know how the raw data compares to the average	blank	E	C	A	F	C	B	B	0	0	1	0	0	0	1	0	0	1	0	0	1	0	0	0	0	0	0	0	0	1	0	1	0	0	Fish	Variability in data;	None;	None;
2655207	upper	0	1	[2,1,4,1,2,1]	2	1	4	1	2	1	The error bars allow for accounting a more&#047;less quantificaiton of the each variable.	blank	E	D	A	B	D	B	B	0	0	1	0	0	0	0	1	0	1	0	0	1	0	0	0	0	1	0	0	0	0	0	1	0	0	Cancer	None;	Accuracy/Precision;	None;
2657442	intro	1	0	[1,3,2,3,2,3]	1	3	2	3	2	3	The error bars show the potential range for possible data points. In this graph for yes, the actual value on the y-axis could be anywhere from 0 to 60 because of error, even though the graph is labeled at around 30. For no, the actual value on the y-axis could be anywhere from around 15 to 60, even though the graph is labeled at around 35.	blank	B	A		B,F	E			1	0	0	0	1	0	0	0	0	0	0	0	0	0	0	0	0	0	0	0	0	0	0	0	0	0	Cancer	None;	Error (no context OR context meeting multiple potential meanings)	Lowest and highest points/Range;
2657444	intro	1	0	[1,1,4,1,2,2]	1	1	4	1	2	2	it is used to measure a uncertaintity in a reported measurment	blank	B	A		D	B			1	0	0	0	1	0	0	0	0	0	0	0	0	0	0	0	0	0	0	1	0	0	1	0	0	0	Cancer	Uncertainty in data;	None	None;
2658967	upper	0	1	[1,3,2,3,1,2]	1	3	2	3	1	2	I do not know	blank	C	A	B	H	C	B	B	0	1	0	0	1	0	0	0	0	0	0	0	0	1	0	0	0	0	0	0	0	0	0	1	0	0	Fish	None;	None;	None;
2658978	intro	1	0	[2,4,2,1,1,1]	2	4	2	1	1	1	I do not know.	blank	B	A		F	C			1	0	0	0	1	0	0	0	0	0	0	0	0	0	0	0	0	0	0	0	0	1	0	1	0	0	Cancer	None;	None	None;
2658990	intro	1	0	[1,3,1,1,1,3]	1	3	1	1	1	3	i do not know	blank	D	A		C	C			0	1	0	0	1	0	0	0	0	0	0	0	0	0	0	0	0	0	1	0	0	0	0	1	0	0	Cancer	None;	None	None;
2658992	intro	1	0	[2,1,1,1,2,1]	2	1	1	1	2	1	I do not know	blank	D	A		C	D			0	1	0	0	1	0	0	0	0	0	0	0	0	0	0	0	0	0	1	0	0	0	0	1	0	0	Cancer	None;	None	None;
2658994	intro	1	0	[2,1,2,1,2,1]	2	1	2	1	2	1	I do not know	blank	B	C		F	C			1	0	0	0	0	0	1	0	0	1	0	0	0	0	0	0	0	0	0	0	0	1	0	1	0	0	Cancer	None;	None	None;
2658997	intro	1	0	[1,4,1,2,2,4]	1	4	1	2	2	4	I do not know.	blank	B	A		B	B			1	0	0	0	1	0	0	0	0	0	0	0	0	0	0	0	0	1	0	0	0	0	1	0	0	0	Cancer	None;	None	None;
2658998	intro	1	0	[1,3,2,4,1,2]	1	3	2	4	1	2	I do not know.	blank								0	0	0	0	0	0	0	0	0	0	0	0	0	0	0	0	0	0	0	0	0	0	0	0	0	0	Cancer	None;	None	None;
2659000	intro	1	0	[1,2,1,1,1,2]	1	2	1	1	1	2	I do not know.	blank	E	A		B,D	C			0	0	1	0	1	0	0	0	0	0	0	0	0	0	0	0	0	0	0	0	0	0	0	1	0	0	Cancer	None;	None	None;
2659001	intro	1	0		NA	NA	NA	NA	NA	NA	The error bars show the areas where there could be data points. Where the top of the orange bar sits is calculated from standard deviation, and the error bars show the deviation from the number that is calculated.	blank	D	A		F	C			0	1	0	0	1	0	0	0	0	0	0	0	0	0	0	0	0	0	0	0	0	1	0	1	0	0	Cancer	None;	None	Distribution;Standard deviation;
2659007	intro	1	0	[1,3,4,2,1,4]	1	3	4	2	1	4	I do not know	blank	B	A		F	D			1	0	0	0	1	0	0	0	0	0	0	0	0	0	0	0	0	0	0	0	0	1	0	1	0	0	Cancer	None;	None	None;
2659018	intro	1	0	[1,4,2,2,2,1]	1	4	2	2	2	1	I do not know	blank	B	A		D,F	C			1	0	0	0	1	0	0	0	0	0	0	0	0	0	0	0	0	0	0	0	0	0	0	1	0	0	Cancer	None;	None	None;
2668102	upper	0	1	[4,4,1,4,2,2]	4	4	1	4	2	2	stdev	blank		A	E	H	E	C	C	0	0	0	0	1	0	0	0	0	0	0	0	0	0	0	0	0	0	0	0	0	0	0	0	0	0	Lizard	None;	None;	Standard deviation;
2677559	intro	1	0	[1,1,2,1,1,1]	1	1	2	1	1	1	the line bars tells us the minimum and maximum while the bar shows us the median of the data.	blank	G	C	B	F,G	C	A	B	0	0	0	1	0	0	1	0	0	1	0	0	0	1	0	0	0	0	0	0	0	0	0	1	1	0	Lobster	None;	None;	Distribution;Lowest and highest points/Range;
2684452	nonmajor	0	0	[2,1,1,3,1,1]	2	1	1	3	1	1	I do not know.	blank	C	E	C	D, H	B	A		0	1	0	0	0	0	0	0	1	1	0	0	0	0	1	0	0	0	0	0	0	0	1	0	1	0	Lizard	None;	None;	None;
2684761	nonmajor	0	0	[1,1,1,3,1,2]	1	1	1	3	1	2	it shows that due to error margins, there is a low possibility that natural may actually be a larger average than urban, but it may also be smaller than it is shown presently. Same with urban, though those bars are more likely to indicate it being larger than natural either way	blank	G	D	C	F	B	A		0	0	0	1	0	0	0	1	0	1	0	0	0	0	1	0	0	0	0	0	0	1	1	0	1	0	Lizard	None;	Margin of error/Room for error;	Hypothesis/Prediction/Significance testing;
2690628	intro	1	0	[1,1,2,1,2,3]	1	1	2	1	2	3	The error bars show the margin of error within each graph cooordinate. Error bars show us where the uncertainty is between each point.	blank	G	A	B	C,D,F	C	B	B	0	0	0	1	1	0	0	0	0	0	0	0	0	1	0	0	0	0	0	0	0	0	0	1	0	0	Fish	Uncertainty in data;	Margin of error/Room for error	None;
2690646	intro	1	0	[2,4,2,1,4,4]	2	4	2	1	4	4	I do not know.	blank	B	G	B	F	E	B	B	1	0	0	0	0	0	0	0	0	0	0	1	0	1	0	0	0	0	0	0	0	1	0	0	0	0	Fish	None;	None	None;
2690807	intro	1	0	[1,1,1,1,1,1]	1	1	1	1	1	1	I do not know	blank	A	A	B	F	E	B	B	1	0	0	0	1	0	0	0	0	0	0	0	0	1	0	0	0	0	0	0	0	1	0	0	0	0	Fish	None;	None	None;
2691417	intro	1	0	[1,1,1,1,1,1]	1	1	1	1	1	1	I do not know.	blank	G	G	B	B	C	B	A	0	0	0	1	0	0	0	0	0	0	0	1	0	1	0	0	0	1	0	0	0	0	0	1	0	1	Fish	None;	None	None;
2691482	intro	1	0	[1,2,2,2,1,2]	1	2	2	2	1	2	I do not know	blank	A	G	A	F	C	C	B	1	0	0	0	0	0	0	0	0	0	0	1	1	0	0	0	0	0	0	0	0	1	0	1	0	0	Fish	None;	None	None;
2691487	intro	1	0	[1,4,2,2,2,1]	1	4	2	2	2	1	The error bars show any extremes on each side or outliers	blank	G	A	B	D,F	D	B	B	0	0	0	1	1	0	0	0	0	0	0	0	0	1	0	0	0	0	0	0	0	0	0	1	0	0	Lobster	None;	None;	Outliers;
2691539	intro	1	0	[1,1,2,1,2,1]	1	1	2	1	2	1	The far the median data is from the reported true values in the data.	blank	C	C	B	F	D	B	B	0	1	0	0	0	0	1	0	0	1	0	0	0	1	0	0	0	0	0	0	0	1	0	1	0	0	Fish	None;	Accuracy/Precision	Distribution;
2691963	intro	1	0	[2,1,2,1,2,2]	2	1	2	1	2	2	Error bars represent the variability of data.	blank	A	A	A	D	C	B	A	1	0	0	0	1	0	0	0	0	0	0	0	1	0	0	0	0	0	0	1	0	0	0	1	0	1	Lobster	Variability in data;	None	None;
2692114	intro	1	0	[1,2,1,2,1,2]	1	2	1	2	1	2	I do not know	blank	A	G	B	F	C	B	B	1	0	0	0	0	0	0	0	0	0	0	1	0	1	0	0	0	0	0	0	0	1	0	1	0	0	Fish	None;	None	None;
2692145	intro	1	0	[1,2,1,2,1,2]	1	2	1	2	1	2	i do not know	blank	A	A	A	F	B	B	B	1	0	0	0	1	0	0	0	0	0	0	0	1	0	0	0	0	0	0	0	0	1	1	0	0	0	Fish	None;	None	None;
2692291	intro	1	0	[1,1,3,1,2,4]	1	1	3	1	2	4	I do not know	blank	C	A	A	B	C	A	B	0	1	0	0	1	0	0	0	0	0	0	0	1	0	0	0	0	1	0	0	0	0	0	1	1	0	Fish	None;	None	None;
2693396	intro	1	0	[1,4,4,1,1,4]	1	4	4	1	1	4	I do not know.	blank	A	B	A	F	C	B	B	1	0	0	0	0	1	0	0	0	1	0	0	1	0	0	0	0	0	0	0	0	1	0	1	0	0	Fish	None;	None	None;
2694142	intro	1	0	[1,1,3,2,1,2]	1	1	3	2	1	2	The error bars tell the reader the margin for error which means the bar can actually be higher or lower than pictured.	blank	A	A	A	F	C	B	B	1	0	0	0	1	0	0	0	0	0	0	0	1	0	0	0	0	0	0	0	0	1	0	1	0	0	Lobster	None;	Margin of error/Room for error	Distribution;
2694295	intro	1	0	[2,1,2,1,2,2]	2	1	2	1	2	2	The error bars show the range in what is more accurate data compared to just looking at the entire bar graph. The error bars help make the data on the bar graphs more precise to see more differences between the two. So the catfish bar shows that they tend to have more inflammation compared to bass.	blank	A	A	A	F	B	A	B	1	0	0	0	1	0	0	0	0	0	0	0	1	0	0	0	0	0	0	0	0	1	1	0	1	0	Fish	None;	Accuracy/Precision	Lowest and highest points/Range;
2694473	intro	1	0	[1,1,2,1,2,4]	1	1	2	1	2	4	i do not know	blank	B	A	A	F	B	B	B	1	0	0	0	1	0	0	0	0	0	0	0	1	0	0	0	0	0	0	0	0	1	1	0	0	0	Fish	None;	None	None;
2694542	intro	1	0	[1,4,2,1,2,2]	1	4	2	1	2	2	i dont know	blank	A	F	B	F	D	B	B	1	0	0	0	0	0	0	0	0	0	1	0	0	1	0	0	0	0	0	0	0	1	0	1	0	0	Fish	None;	None	None;
2694712	intro	1	0	[1,4,2,2,1,1]	1	4	2	2	1	1	I do not know.	blank	C	A	B	F	C	B	B	0	1	0	0	1	0	0	0	0	0	0	0	0	1	0	0	0	0	0	0	0	1	0	1	0	0	Fish	None;	None	None;
2694933	intro	1	0	[1,1,2,1,2,4]	1	1	2	1	2	4	That the catfish bar is slightly higher than the bass bar	blank								0	0	0	0	0	0	0	0	0	0	0	0	0	0	0	0	0	0	0	0	0	0	0	0	0	0	Fish	None;	None	None;
2695092	upper	0	1	[3,1,4,2,3,1]	3	1	4	2	3	1	The bar graph results for catfish and bass are very close so the error bars bars show the uncertainty in the data	blank	E	A	A	B,F	B		B	0	0	1	0	1	0	0	0	0	0	0	0	1	0	0	0	0	0	0	0	0	0	1	0	0	0	Fish	Uncertainty in data;	None;	None;
2695319	intro	1	0	[2,1,1,3,1,1]	2	1	1	3	1	1	The error bars tells us how big of a spread our data spans across. The longer error bar on the &#034;No&#034; bar tells us that that data is more spread out than the &#034;Yes&#034; data and has a wider range.	blank	G	A	A	F	B	B	B	0	0	0	1	1	0	0	0	0	0	0	0	1	0	0	0	0	0	0	0	0	1	1	0	0	0	Lobster	None;	None;	Distribution;Lowest and highest points/Range;
2695349	intro	1	0	[1,2,1,2,1,2]	1	2	1	2	1	2	I am unsure	blank	A	A	A	F	B	A	C	1	0	0	0	1	0	0	0	0	0	0	0	1	0	0	0	0	0	0	0	0	1	1	0	1	0	Lobster	None;	None	None;
2695598	intro	1	0	[1,4,3,1,2,4]	1	4	3	1	2	4	I do not know...	blank	C	B	A	F	B	B	B	0	1	0	0	0	1	0	0	0	1	0	0	1	0	0	0	0	0	0	0	0	1	1	0	0	0	Fish	None;	None	None;
2695988	intro	1	0	[1,2,1,1,1,4]	1	2	1	1	1	4	I do not know	blank	A	G	A	F	A	B	B	1	0	0	0	0	0	0	0	0	0	0	1	1	0	0	0	0	0	0	0	0	1	1	0	0	0	Fish	None;	None	None;
2695990	intro	1	0	[1,4,1,1,4,2]	1	4	1	1	4	2	I do not know	blank	A	A	B	F	C	A	B	1	0	0	0	1	0	0	0	0	0	0	0	0	1	0	0	0	0	0	0	0	1	0	1	1	0	Fish	None;	None	None;
2696006	intro	1	0	[1,2,1,3,2,1]	1	2	1	3	2	1	This displays that the average of each is where the orange bar ends. The error bars are the deviations away from that mean for the data set.	blank	B	A	B	F	B	B	B	1	0	0	0	1	0	0	0	0	0	0	0	0	1	0	0	0	0	0	0	0	1	1	0	0	0	Fish	None;	None	None;
2696016	intro	1	0	[3,2,4,1,2,4]	3	2	4	1	2	4	standard deviatation quantities	blank	A		B	C	B	B	B	1	0	0	0	0	0	0	0	0	0	0	0	0	1	0	0	0	0	1	0	0	0	1	0	0	0	Fish	None;	None	Standard deviation;
2696039	intro	1	0	[1,4,1,1,2,1]	1	4	1	1	2	1	I do not know	blank	A	F	B	H	B	C	B	1	0	0	0	0	0	0	0	0	0	1	0	0	1	0	0	0	0	0	0	0	0	1	0	0	0	Fish	None;	None	None;
2696161	intro	1	0	[2,1,2,1,2,1]	2	1	2	1	2	1	The errors bars show the range in which the different data landed on the graph.	blank	A	A	B	F	C	B	B	1	0	0	0	1	0	0	0	0	0	0	0	0	1	0	0	0	0	0	0	0	1	0	1	0	0	Fish	None;	None	Lowest and highest points/Range;
2696163	intro	1	0	[1,1,2,2,1,2]	1	1	2	2	1	2	the possible outliers other than &#034;i do not know&#034;	blank	F	G	A	F	E	A	B	0	0	1	0	0	0	0	0	0	0	0	1	1	0	0	0	0	0	0	0	0	1	0	0	1	0	Lobster	None;	None	Outliers;
2696165	intro	1	0	[2,1,3,1,3,2]	2	1	3	1	3	2	I do not know.	blank	C	C	A	F	B	A	B	0	1	0	0	0	0	1	0	0	1	0	0	1	0	0	0	0	0	0	0	0	1	1	0	1	0	Fish	None;	None	None;
2696182	intro	1	0	[1,1,2,2,1,1]	1	1	2	2	1	1	The error bars show the variation of the values.	blank	C	G	B	F	C	B	B	0	1	0	0	0	0	0	0	0	0	0	1	0	1	0	0	0	0	0	0	0	1	0	1	0	0	Fish	Variability in data;	None	None;
2697052	intro	1	0	[1,1,1,3,1,2]	1	1	1	3	1	2	i do not know	blank	D	G	D	F	C	B	B	0	1	0	0	0	0	0	0	0	0	0	1	0	0	0	1	0	0	0	0	0	1	0	1	0	0	Fish	None;	None	None;
2697066	intro	1	0	[1,4,2,1,2,4]	1	4	2	1	2	4	I do not know	blank	B	F	A	F	B	B	B	1	0	0	0	0	0	0	0	0	0	1	0	1	0	0	0	0	0	0	0	0	1	1	0	0	0	Fish	None;	None	None;
2697068	intro	1	0	[1,1,2,1,2,1]	1	1	2	1	2	1	i dont know.	blank	A	A	B	C	B	A	B	1	0	0	0	1	0	0	0	0	0	0	0	0	1	0	0	0	0	1	0	0	0	1	0	1	0	Fish	None;	None	None;
2697071	intro	1	0	[1,2,2,1,1,2]	1	2	2	1	1	2	I do not know	blank	F	E	A	C	C	B	B	0	0	1	0	0	0	0	0	1	1	0	0	1	0	0	0	0	0	1	0	0	0	0	1	0	0	Fish	None;	None	None;
2697101	intro	1	0	[1,2,1,3,1,2]	1	2	1	3	1	2	These bars show the least and greatest amount of data recorded. The top of the orange bar is the average of the data.	blank	A	G	A	F	D	B	B	1	0	0	0	0	0	0	0	0	0	0	1	1	0	0	0	0	0	0	0	0	1	0	1	0	0	Fish	None;	None	Lowest and highest points/Range;
2697260	intro	1	0	[1,1,2,1,2,1]	1	1	2	1	2	1	Error bars show the standard deviation.	blank	B	A	A	F	E	C	B	1	0	0	0	1	0	0	0	0	0	0	0	1	0	0	0	0	0	0	0	0	1	0	0	0	0	Stomata	None;	None;	Standard deviation;
2697283	intro	1	0	[2,1,2,1,1,1]	2	1	2	1	1	1	The error bars show the variability of the measurement.	blank	E	C	B	F	B	B	B	0	0	1	0	0	0	1	0	0	1	0	0	0	1	0	0	0	0	0	0	0	1	1	0	0	0	Stomata	Variability in data;	None;	None;
2697301	intro	1	0	[2,1,2,1,2,1]	2	1	2	1	2	1	The error bars represent the uncertainty in the graph.	blank	A	A	A	D,F	C	B	B	1	0	0	0	1	0	0	0	0	0	0	0	1	0	0	0	0	0	0	0	0	0	0	1	0	0	Lobster	Uncertainty in data;	None	None;
2697302	intro	1	0	[2,1,2,2,1,1]	2	1	2	2	1	1	Errors bars represent the uncertainty or variation in the data	blank	D	A	A	D	B	A	B	0	1	0	0	1	0	0	0	0	0	0	0	1	0	0	0	0	0	0	1	0	0	1	0	1	0	Lobster	Variability in data;Uncertainty in data;	None;	None;
2697462	upper	0	1	[1,1,1,1,1,2]	1	1	1	1	1	2	The error bars demonstrates possible mistakes made during the experiment.	blank		F	A	C	B	A	B	0	0	0	0	0	0	0	0	0	0	1	0	1	0	0	0	0	0	1	0	0	0	1	0	1	0	Lizard	None;	Error in Experimentation;	None;
2697535	intro	1	0	[4,1,2,1,2,4]	4	1	2	1	2	4	I do not know.	blank	C	C	A	F	B	B	B	0	1	0	0	0	0	1	0	0	1	0	0	1	0	0	0	0	0	0	0	0	1	1	0	0	0	Stomata	None;	None;	None;
2697579	intro	1	0	[2,3,2,1,2,2]	2	3	2	1	2	2	I do not know	blank	C	F	A	G	D	C	B	0	1	0	0	0	0	0	0	0	0	1	0	1	0	0	0	0	0	0	0	0	0	0	1	0	0	Stomata	None;	None;	None;
2697645	intro	1	0	[1,1,2,1,2,1]	1	1	2	1	2	1	It represents the outliers in the data.	blank	A	A	B	B	B	B	B	1	0	0	0	1	0	0	0	0	0	0	0	0	1	0	0	0	1	0	0	0	0	1	0	0	0	Stomata	None;	None;	Outliers;
2697682	intro	1	0	[1,1,2,1,4,2]	1	1	2	1	4	2	I do not know	blank								0	0	0	0	0	0	0	0	0	0	0	0	0	0	0	0	0	0	0	0	0	0	0	0	0	0	Stomata	None;	None;	None;
2697708	intro	1	0	[1,2,1,3,2,1]	1	2	1	3	2	1	The error bars show the margin of error there is for each bar. It basically means that the true value is between the beginning and end of that bar and that the data shown is not 100% accurate.	blank	A	A	B	G	D	B	B	1	0	0	0	1	0	0	0	0	0	0	0	0	1	0	0	0	0	0	0	0	0	0	1	0	0	Stomata	None;	Margin of error/Room for error;Accuracy/Precision;	Lowest and highest points/Range;
2697730	intro	1	0	[1,2,2,1,1,4]	1	2	2	1	1	4	It is used for room of error. It usually 5 or 10 percent.	blank	A		A	F	B	C	B	1	0	0	0	0	0	0	0	0	0	0	0	1	0	0	0	0	0	0	0	0	1	1	0	0	0	Stomata	None;	Margin of error/Room for error;	None;
2697875	intro	1	0	[1,1,3,1,1,2]	1	1	3	1	1	2	The error bars show me that there might be some error or uncertinity in the data.	blank	A	A	A	C	A	B	B	1	0	0	0	1	0	0	0	0	0	0	0	1	0	0	0	0	0	1	0	0	0	1	0	0	0	Stomata	Uncertainty in data;	Error in data;	None;
2698002	intro	1	0	[1,1,1,2,1,1]	1	1	1	2	1	1	Error bars provide ranges of confidence that the actual measurement is the correct one. For example, the Yes measurement could truly have a value of 1, or it could have a value as high as 1.6. However, the researchers cannot say with absolute certainty, so they establish &#034;confidence intervals&#034; where their research can be supported	blank	C	D	B	F	D	B	B	0	1	0	0	0	0	0	1	0	1	0	0	0	1	0	0	0	0	0	0	0	1	0	1	0	0	Lobster	None;	Accuracy/Precision	Confidence Interval;Lowest and highest points/Range;
2698018	intro	1	0	[2,2,1,1,4,2]	2	2	1	1	4	2	Error bars shows us the uncertainty with the numbers or more of an estimates on the graph. There is no certainty.	blank	E	A	A	C	C	B	B	0	0	1	0	1	0	0	0	0	0	0	0	1	0	0	0	0	0	1	0	0	0	0	1	0	0	Stomata	Uncertainty in data;Uncertainty (alone);	None;	None;
2698023	intro	1	0	[1,1,2,1,2,4]	1	1	2	1	2	4	I dont know	blank	B	A	A		B	B	B	1	0	0	0	1	0	0	0	0	0	0	0	1	0	0	0	0	0	0	0	0	0	1	0	0	0	Stomata	None;	None;	None;
2698167	intro	1	0	[1,2,2,1,1,2]	1	2	2	1	1	2	I don't know, but my guess would be to account for outliers in the data.	blank	A	B	A	F	D	B	B	1	0	0	0	0	1	0	0	0	1	0	0	1	0	0	0	0	0	0	0	0	1	0	1	0	0	Lobster	None;	None	Outliers;
2698256	intro	1	0	[1,1,2,3,2,3]	1	1	2	3	2	3	The error bars indiate the estimated error in the data set. It shows the variation wihtin the data as well as its accuracy.	blank	A	F	A	D,F	D	B	B	1	0	0	0	0	0	0	0	0	0	1	0	1	0	0	0	0	0	0	0	0	0	0	1	0	0	Lobster	Variability in data;	error in the data and accuracy and precision	None;
2698268	intro	1	0	[1,1,2,3,2,4]	1	1	2	3	2	4	Error bars tell us if difference between the two data sets is significant and SD.	blank	A	A	A	B	B	B	A	1	0	0	0	1	0	0	0	0	0	0	0	1	0	0	0	0	1	0	0	0	0	1	0	0	1	Bacteria	None;	None;	Standard deviation;Hypothesis/Prediction/Significance testing;
2698525	intro	1	0	[1,2,2,3,1,2]	1	2	2	3	1	2	error bars show the range of possible errors	blank	C	F	A	F	D	B	B	0	1	0	0	0	0	0	0	0	0	1	0	1	0	0	0	0	0	0	0	0	1	0	1	0	0	Stomata	None;	Error (no context OR context meeting multiple potential meanings);	None;
2698661	intro	1	0	[2,1,1,2,2,1]	2	1	1	2	2	1	They show the upper and lower ranges of where error could change the data.	blank	E	C	E	F	B	B	B	0	0	1	0	0	0	1	0	0	1	0	0	0	0	0	0	0	0	0	0	0	1	1	0	0	0	Stomata	None;	Error (no context OR context meeting multiple potential meanings);	Lowest and highest points/Range;
2698850	upper	0	1	[1,4,1,3,1,4]	1	4	1	3	1	4	I do not know.	blank		A	A	C	B	A	B	0	0	0	0	1	0	0	0	0	0	0	0	1	0	0	0	0	0	1	0	0	0	1	0	1	0	Lizard	None;	None;	None;
2698851	upper	0	1	[1,1,2,3,1,2]	1	1	2	3	1	2	the error bars show the range of varation within the data set.	blank		A	A	C	C	A	B	0	0	0	0	1	0	0	0	0	0	0	0	1	0	0	0	0	0	1	0	0	0	0	1	1	0	Lizard	Variability in data;	None;	Lowest and highest points/Range;
2698852	upper	0	1	[1,1,4,3,2,2]	1	1	4	3	2	2	The error bars represent standard deviations. The bars also allow for easier interpreation of variation	blank		A	A	C	B	A	B	0	0	0	0	1	0	0	0	0	0	0	0	1	0	0	0	0	0	1	0	0	0	1	0	1	0	Lizard	Variability (alone);	None;	Standard deviation;
2698854	upper	0	1	[1,2,4,3,2,3]	1	2	4	3	2	3	The error bars in the graph should indicate that something happened that was not predicted to be in the graph.	blank		A	A	F	B	A	B	0	0	0	0	1	0	0	0	0	0	0	0	1	0	0	0	0	0	0	0	0	1	1	0	1	0	Lizard	None;	Error (no context OR context meeting multiple potential meanings);	None;
2698856	upper	0	1	[1,4,2,1,1,3]	1	4	2	1	1	3	i do not Know	blank		A	B	C	C	A	B	0	0	0	0	1	0	0	0	0	0	0	0	0	1	0	0	0	0	1	0	0	0	0	1	1	0	Lizard	None;	None;	None;
2698864	upper	0	1	[4,1,1,1,2,4]	4	1	1	1	2	4	They show the range in which the data could go to and where the most points of error occur. I think	blank		A	B	F	B	A	B	0	0	0	0	1	0	0	0	0	0	0	0	0	1	0	0	0	0	0	0	0	1	1	0	1	0	Lizard	None;	Error (no context OR context meeting multiple potential meanings);	Lowest and highest points/Range;
2698871	intro	1	0	[2,4,1,1,2,4]	2	4	1	1	2	4	I think the error shows the possiblity of error in the field sample	blank	A	B	A	F	D	B	B	1	0	0	0	0	1	0	0	0	1	0	0	1	0	0	0	0	0	0	0	0	1	0	1	0	0	Lobster	None;	Error in Experimentation	None;
2698873	upper	0	1	[2,1,2,2,2,2]	2	1	2	2	2	2	The error bars help demonstrate the variability.	blank		A	B	F	D	B	B	0	0	0	0	1	0	0	0	0	0	0	0	0	1	0	0	0	0	0	0	0	1	0	1	0	0	Lizard	Variability (alone);	None;	None;
2698876	intro	1	0	[2,1,2,2,2,1]	2	1	2	2	2	1	They provide information if the data is significant or not.	blank	A	A	A	F	B	B	B	1	0	0	0	1	0	0	0	0	0	0	0	1	0	0	0	0	0	0	0	0	1	1	0	0	0	Stomata	Significance;	None;	None;
2698902	intro	1	0	[1,1,2,1,1,2]	1	1	2	1	1	2	The error bars take into account certain things that may have been out of the testers control. This consists of a plus or minus number to the actually number provided. These bars are an estimate of uncertainity in the measurements to determine how precise the measurements given actually are.	blank	E	A	A	F	B	A	B	0	0	1	0	1	0	0	0	0	0	0	0	1	0	0	0	0	0	0	0	0	1	1	0	1	0	Stomata	Uncertainty in data;	Accuracy/Precision;	Lowest and highest points/Range;
2699029	intro	1	0	[3,1,1,1,2,1]	3	1	1	1	2	1	Im pretty sure they show statistical signifigants with the data when speaking about outliers.	blank	A	A	A	F	C	B	B	1	0	0	0	1	0	0	0	0	0	0	0	1	0	0	0	0	0	0	0	0	1	0	1	0	0	Lobster	None;	None	Outliers;Hypothesis/Prediction/Significance testing;
2699064	intro	1	0	[2,2,1,1,2,2]	2	2	1	1	2	2	error bars show an uncertainty in measurement in the graph shown.	blank		D	A	F	B	B	B	0	0	0	0	0	0	0	1	0	1	0	0	1	0	0	0	0	0	0	0	0	1	1	0	0	0	Lizard	Uncertainty in data;	None;	None;
2699125	intro	1	0	[1,1,2,2,1,1]	1	1	2	2	1	1	I thought those were bars that showed outliers in the data so I dont know.	blank	D	F	A	F	B	B	B	0	1	0	0	0	0	0	0	0	0	1	0	1	0	0	0	0	0	0	0	0	1	1	0	0	0	Stomata	None;	None;	Outliers;
2699170	intro	1	0	[2,1,2,3,2,1]	2	1	2	3	2	1	The error bars depict the standard deviation of each sample, it tells us how much variation there was in the samples, if it was a big amount or if the data came back more precise, and how different the variation of data was between each sample.	blank	A	A	C	F	B	B	B	1	0	0	0	1	0	0	0	0	0	0	0	0	0	1	0	0	0	0	0	0	1	1	0	0	0	Bacteria	Variability in data;	Accuracy/Precision;	Standard deviation;
2699271	intro	1	0	[4,1,2,4,1,2]	4	1	2	4	1	2	The error bars lets you know the standard deviation which is how far off the raw data was from the mean. Longer error bars mean the data was not very precise.	blank	A	D	A	F	D	B	B	1	0	0	0	0	0	0	1	0	1	0	0	1	0	0	0	0	0	0	0	0	1	0	1	0	0	Bacteria	None;	Accuracy/Precision;	Standard deviation;
2699412	intro	1	0	[1,3,2,3,1,3]	1	3	2	3	1	3	I do no know.	blank	E	F	A	C	C	B	B	0	0	1	0	0	0	0	0	0	0	1	0	1	0	0	0	0	0	1	0	0	0	0	1	0	0	Stomata	None;	None;	None;
2699463	intro	1	0	[1,1,2,2,1,2]	1	1	2	2	1	2	The error bars show the standard deviation from the mean which is shown in yellow. This shows roughly a range from the mean that the data had.	blank	A	F	A	F	D	B	B	1	0	0	0	0	0	0	0	0	0	1	0	1	0	0	0	0	0	0	0	0	1	0	1	0	0	Bacteria	None;	None;	Standard deviation;
2699513	intro	1	0	[1,4,1,1,2,2]	1	4	1	1	2	2	I do not know	blank	A	A	A	F	B	A	B	1	0	0	0	1	0	0	0	0	0	0	0	1	0	0	0	0	0	0	0	0	1	1	0	1	0	Stomata	None;	None;	None;
2699621	intro	1	0	[1,1,1,2,2,1]	1	1	1	2	2	1	I am not sure BUT I believe it is showing the min ands max in results.	blank	G	F	A	H	C	A	B	0	0	0	1	0	0	0	0	0	0	1	0	1	0	0	0	0	0	0	0	0	0	0	1	1	0	Lobster	None;	None	Lowest and highest points/Range;
2699634	intro	1	0	[1,3,1,2,1,3]	1	3	1	2	1	3	Error bars show that there might be an error in the reporting of the data.	blank	E	A	D	F	B	A	B	0	0	1	0	1	0	0	0	0	0	0	0	0	0	0	1	0	0	0	0	0	1	1	0	1	0	Stomata	None;	Error in data;	None;
2699719	intro	1	0	[1,1,1,1,1,1]	1	1	1	1	1	1	The error bars provide you with incorrect data accidentally calculated.	blank	D	D	A	D	D	B	B	0	1	0	0	0	0	0	1	0	1	0	0	1	0	0	0	0	0	0	1	0	0	0	1	0	0	Stomata	None;	Accuracy/Precision;	None;
2699802	intro	1	0	[1,2,4,2,1,1]	1	2	4	2	1	1	The graphs show that there is an incredibly high error rate with the data. Meaning that the data is unreliable. It also depicts that there is a yes and a no being mesaured but it is unknown what is.	blank	B	C	C	F	B	B	B	1	0	0	0	0	0	1	0	0	1	0	0	0	0	1	0	0	0	0	0	0	1	1	0	0	0	Cancer	None;	Accuracy/Precision;	None;
2699814	intro	1	0	[1,1,1,2,1,1]	1	1	1	2	1	1	The error bars show me that the data represented by each bar contains variability ranging from the top to the bottom of the error bar. The bar graph itself is an average of all the values represented by the error bar.	blank	A	G	A	F	D	B	B	1	0	0	0	0	0	0	0	0	0	0	1	1	0	0	0	0	0	0	0	0	1	0	1	0	0	Stomata	Variability in data;	None;	Lowest and highest points/Range;
2699894	intro	1	0	[1,1,2,1,1,4]	1	1	2	1	1	4	The error bars to show the margin of error that could occur while testing that certain subject the graph is showing.	blank	E	F	B	C	C	A	B	0	0	1	0	0	0	0	0	0	0	1	0	0	1	0	0	0	0	1	0	0	0	0	1	1	0	Stomata	None;	Margin of error/Room for error;	None;
2699898	intro	1	0	[1,1,4,1,1,2]	1	1	4	1	1	2	I do not know.	blank	A	A	A	C	B	C	B	1	0	0	0	1	0	0	0	0	0	0	0	1	0	0	0	0	0	1	0	0	0	1	0	0	0	Stomata	None;	None;	None;
2700005	intro	1	0	[2,1,2,1,3,4]	2	1	2	1	3	4	I do not know	blank	G	C	A	F	B	A	B	0	0	0	1	0	0	1	0	0	1	0	0	1	0	0	0	0	0	0	0	0	1	1	0	1	0	Stomata	None;	None;	None;
2700016	upper	0	1	[1,3,3,3,2,3]	1	3	3	3	2	3	It takes into account how the outlier affect the data shown.	blank		A	A	F	C	B	B	0	0	0	0	1	0	0	0	0	0	0	0	1	0	0	0	0	0	0	0	0	1	0	1	0	0	Lizard	None;	None;	Outliers;
2700021	upper	0	1	[1,1,2,2,4,2]	1	1	2	2	4	2	I do not know.	blank		E	B	C	C	B	B	0	0	0	0	0	0	0	0	1	1	0	0	0	1	0	0	0	0	1	0	0	0	0	1	0	0	Lizard	None;	None;	None;
2700029	intro	1	0	[1,2,4,1,1,2]	1	2	4	1	1	2	I dont know	blank	C	G	A	F	B	A	B	0	1	0	0	0	0	0	0	0	0	0	1	1	0	0	0	0	0	0	0	0	1	1	0	1	0	Stomata	None;	None;	None;
2700111	intro	1	0	[1,2,1,3,1,2]	1	2	1	3	1	2	I do not know.	blank	A	C	A	F	D	B	B	1	0	0	0	0	0	1	0	0	1	0	0	1	0	0	0	0	0	0	0	0	1	0	1	0	0	Bacteria	None;	None;	None;
2700148	intro	1	0	[2,1,2,1,2,1]	2	1	2	1	2	1	The error bar provides the range of variation based on the standard deviation from the mean. The error bars can provide evidence about whether the difference in the two variables is staistically significant or not.	blank	A	F	A	F	B	B	B	1	0	0	0	0	0	0	0	0	0	1	0	1	0	0	0	0	0	0	0	0	1	1	0	0	0	Bacteria	None;	None;	Lowest and highest points/Range;Standard deviation;Hypothesis/Prediction/Significance testing;
2700153	intro	1	0	[1,3,1,3,2,3]	1	3	1	3	2	3	The error bars show the potential for values to come back higher or lower than they should.	blank	C	F	A	F	C	B	B	0	1	0	0	0	0	0	0	0	0	1	0	1	0	0	0	0	0	0	0	0	1	0	1	0	0	Bacteria	None;	None;	Distribution;
2700177	intro	1	0	[1,2,2,1,2,2]	1	2	2	1	2	2	The error bars represent the variability in the data, which indicates any uncertainty or errors in measurement to gain such data. By looking at the graph you can see that whoever collected this data felt more uncertain with the data belonging to the EC group as the error bar is slightly longer.	blank	A	A	A	D	C	B	B	1	0	0	0	1	0	0	0	0	0	0	0	1	0	0	0	0	0	0	1	0	0	0	1	0	0	Bacteria	Variability in data;Uncertainty in data;	Error in Experimentation;	None;
2700242	intro	1	0	[1,2,1,3,1,2]	1	2	1	3	1	2	The outliers in the data set	blank	C	A	A	B	B	B	B	0	1	0	0	1	0	0	0	0	0	0	0	1	0	0	0	0	1	0	0	0	0	1	0	0	0	Stomata	None;	None;	Outliers;
2700246	intro	1	0	[3,1,2,1,2,2]	3	1	2	1	2	2	they show if there is a significant difference bewtwwen the two samples	blank	A	F	A	H	C	B	B	1	0	0	0	0	0	0	0	0	0	1	0	1	0	0	0	0	0	0	0	0	0	0	1	0	0	Bacteria	None;	None;	Hypothesis/Prediction/Significance testing;
2700302	intro	1	0	[2,1,1,1,2,1]	2	1	1	1	2	1	The error bars show the possible range of &#034;correct&#034; values. It adds more details rather than only having the average shown.	blank	A	F	A	B,D	B	B	B	1	0	0	0	0	0	0	0	0	0	1	0	1	0	0	0	0	0	0	0	0	0	1	0	0	0	Bacteria	None;	None;	Lowest and highest points/Range;
2700393	intro	1	0	[1,4,2,3,1,2]	1	4	2	3	1	2	The error bars provide the varriability of the data and also the uncertainity among the data.	blank	A	A	A	F	B	B	B	1	0	0	0	1	0	0	0	0	0	0	0	1	0	0	0	0	0	0	0	0	1	1	0	0	0	Bacteria	Variability in data;Uncertainty in data;	None;	None;
2700419	intro	1	0	[1,2,1,1,4,2]	1	2	1	1	4	2	I'm guessing that it is used to indicate the error or uncertainty in a reported measurement.	blank	A	D	A	B	B	B	A	1	0	0	0	0	0	0	1	0	1	0	0	1	0	0	0	0	1	0	0	0	0	1	0	0	1	Bacteria	Uncertainty in data;	Error in Experimentation;	None;
2700430	intro	1	0	[1,1,3,1,2,4]	1	1	3	1	2	4	The error bars provide room for miscalculations and outliers.	blank	A	A	C	F	C	B	B	1	0	0	0	1	0	0	0	0	0	0	0	0	0	1	0	0	0	0	0	0	1	0	1	0	0	Stomata	None;	Accuracy/Precision;	Outliers;
2700486	intro	1	0	[1,1,3,3,4,2]	1	1	3	3	4	2	The error bars represent the uncertainty in the data	blank	A	A	A	F	D	B	B	1	0	0	0	1	0	0	0	0	0	0	0	1	0	0	0	0	0	0	0	0	1	0	1	0	0	Bacteria	Uncertainty in data;	None;	None;
2700643	intro	1	0	[1,1,1,1,2,2]	1	1	1	1	2	2	The error bars mean that there is data points underneath and above where the orange line stops, thats just the average of all the data together.	blank	A	A	A	F	C	B	B	1	0	0	0	1	0	0	0	0	0	0	0	1	0	0	0	0	0	0	0	0	1	0	1	0	0	Stomata	None;	None;	Distribution;
2700651	intro	1	0	[2,1,1,3,2,1]	2	1	1	3	2	1	The error bars shows the variation in the data. While the bars show the means of the data, the bars represent how far the values are both above and below the mean to paint a more complete picture of what of the collected data looks like.	blank	A	F	B	D,F	C	B	B	1	0	0	0	0	0	0	0	0	0	1	0	0	1	0	0	0	0	0	0	0	0	0	1	0	0	Bacteria	Variability in data;	Accuracy/Precision;	Distribution;
2700774	intro	1	0	[2,1,2,1,2,1]	2	1	2	1	2	1	Margin of error	blank	A	A	A	C	D	B	B	1	0	0	0	1	0	0	0	0	0	0	0	1	0	0	0	0	0	1	0	0	0	0	1	0	0	Stomata	None;	Margin of error/Room for error;	None;
2700872	intro	1	0	[1,1,1,1,2,2]	1	1	1	1	2	2	The error bars show standard deviation from the mean for the two bacteria species.	blank	A	B	A	B	C	B	B	1	0	0	0	0	1	0	0	0	1	0	0	1	0	0	0	0	1	0	0	0	0	0	1	0	0	Bacteria	None;	None;	Standard deviation;
2700902	intro	1	0	[1,1,2,3,2,2]	1	1	2	3	2	2	The error bars show the standard deviation of each variable. This means that it is showing how much the values typically differ from the mean value that was calculated. This is used to show variation.	blank	A	E	A	F	B	A	B	1	0	0	0	0	0	0	0	1	1	0	0	1	0	0	0	0	0	0	0	0	1	1	0	1	0	Bacteria	Variability (alone);	Accuracy/Precision;	Standard deviation;
2700969	intro	1	0	[1,4,2,1,1,4]	1	4	2	1	1	4	I do not know	blank								0	0	0	0	0	0	0	0	0	0	0	0	0	0	0	0	0	0	0	0	0	0	0	0	0	0	Bacteria	None;	None;	None;
2700983	intro	1	0	[1,4,1,3,2,4]	1	4	1	3	2	4	The error bars show the variability of the data and indicates the level of uncertainity in the measurements.	blank	A	D	A	B	D	B	B	1	0	0	0	0	0	0	1	0	1	0	0	1	0	0	0	0	1	0	0	0	0	0	1	0	0	Lobster	Variability in data;Uncertainty in data;	None	None;
2701131	intro	1	0	[1,2,1,1,1,2]	1	2	1	1	1	2	I do not know	blank	D	A	A	F	E	A	B	0	1	0	0	1	0	0	0	0	0	0	0	1	0	0	0	0	0	0	0	0	1	0	0	1	0	Stomata	None;	None;	None;
2701203	intro	1	0	[2,1,1,1,2,2]	2	1	1	1	2	2	I think that the error bars show the margin of error associated with each category. This can help us understand that the larger the variation, the larger the margin of error for that particular category.	blank	C	F	A	F	C	B	B	0	1	0	0	0	0	0	0	0	0	1	0	1	0	0	0	0	0	0	0	0	1	0	1	0	0	Stomata	Variability in data;	Margin of error/Room for error;	None;
2701329	intro	1	0	[1,1,2,1,4,2]	1	1	2	1	4	2	the error bars show where there may be a mess up in the data or there are points that could be outliers	blank	A	G	A	F	B	B	B	1	0	0	0	0	0	0	0	0	0	0	1	1	0	0	0	0	0	0	0	0	1	1	0	0	0	Bacteria	None;	Error in data;	Outliers;
2701456	intro	1	0	[1,4,2,4,1,2]	1	4	2	4	1	2	The error bars show the variation in data and it helps to see the range in data	blank	A	F	A	F	C	C	B	1	0	0	0	0	0	0	0	0	0	1	0	1	0	0	0	0	0	0	0	0	1	0	1	0	0	Bacteria	Variability in data;	None;	Lowest and highest points/Range;
2701467	intro	1	0	[1,1,1,1,1,1]	1	1	1	1	1	1	I believe that the error bars reach to the potential size that some have gotten to, but the bar is filled up to the line where the average is.	blank	G	C	A	F	B	B	B	0	0	0	1	0	0	1	0	0	1	0	0	1	0	0	0	0	0	0	0	0	1	1	0	0	0	Stomata	None;	None;	Distribution;
2701649	upper	0	1	[1,2,1,3,1,2]	1	2	1	3	1	2	The error bars show the room for error&#047;uncertainty and by looking at the size of the errors bars, we can determine the confidence of the data.	blank	G	A	A	F	C	A	B	0	0	0	1	1	0	0	0	0	0	0	0	1	0	0	0	0	0	0	0	0	1	0	1	1	0	Cancer	Uncertainty (alone);	Margin of error/Room for error;Accuracy/Precision;	None;
2701720	intro	1	0	[2,1,4,1,2,1]	2	1	4	1	2	1	It shows you a clear and distinct difference between the two bars	blank		G	B	B	D	B	B	0	0	0	0	0	0	0	0	0	0	0	1	0	1	0	0	0	1	0	0	0	0	0	1	0	0	Lizard	None;	None;	None;
2701861	intro	1	0	[2,3,2,3,1,1]	2	3	2	3	1	1	The error bars show how far the max could deviate when factoring for errors in data collection and sample size.	blank		G	B	F	D	B	B	0	0	0	0	0	0	0	0	0	0	0	1	0	1	0	0	0	0	0	0	0	1	0	1	0	0	Lizard	None;	Error in Experimentation;	None;
2701872	intro	1	0	[1,2,2,1,2,2]	1	2	2	1	2	2	I do not know.	blank	A	D	A	C	B	B	B	1	0	0	0	0	0	0	1	0	1	0	0	1	0	0	0	0	0	1	0	0	0	1	0	0	0	Lobster	None;	None	None;
2701951	intro	1	0	[1,2,1,3,1,2]	1	2	1	3	1	2	I do not know.	blank	A	D	A	F	D	B	B	1	0	0	0	0	0	0	1	0	1	0	0	1	0	0	0	0	0	0	0	0	1	0	1	0	0	Lobster	None;	None	None;
2701994	intro	1	0	[2,1,2,2,1,1]	2	1	2	2	1	1	The data bars represent the means of the data as well as the standard deviations.	blank	A	A	A	C,D	B	A	B	1	0	0	0	1	0	0	0	0	0	0	0	1	0	0	0	0	0	0	0	0	0	1	0	1	0	Bacteria	None;	None;	Standard deviation;
2702024	intro	1	0	[1,2,1,2,1,2]	1	2	1	2	1	2	The show the margin of error in the data set	blank	C	F	A	B	D	B	B	0	1	0	0	0	0	0	0	0	0	1	0	1	0	0	0	0	1	0	0	0	0	0	1	0	0	Lobster	None;	Margin of error/Room for error	None;
2702118	intro	1	0	[1,1,1,3,1,1]	1	1	1	3	1	1	It provides the standard deviation, which is the variation of the results from the mean.	blank	A	F	A	F	D	B	B	1	0	0	0	0	0	0	0	0	0	1	0	1	0	0	0	0	0	0	0	0	1	0	1	0	0	Bacteria	None;	None;	Standard deviation;
2702123	intro	1	0	[1,4,2,3,1,4]	1	4	2	3	1	4	I do not know.	blank	A	A	A	F	C	B	B	1	0	0	0	1	0	0	0	0	0	0	0	1	0	0	0	0	0	0	0	0	1	0	1	0	0	Bacteria	None;	None;	None;
2702151	intro	1	0	[1,1,2,3,1,2]	1	1	2	3	1	2	error bars show that there is room for error, since every cell is a little different, there cannot be one conclusice answer, it has to be a variety of different answers.	blank	C	F	D	F	B	B	B	0	1	0	0	0	0	0	0	0	0	1	0	0	0	0	1	0	0	0	0	0	1	1	0	0	0	Bacteria	None;	Margin of error/Room for error;	None;
2702157	intro	1	0	[2,1,2,1,2,4]	2	1	2	1	2	4	They indicate uncertainty in measurement of the data values.	blank	A	A	A	G	B	C	B	1	0	0	0	1	0	0	0	0	0	0	0	1	0	0	0	0	0	0	0	0	0	1	0	0	0	Bacteria	Uncertainty in data;	None;	None;
2702351	intro	1	0	[1,2,1,2,1,2]	1	2	1	2	1	2	I do not know	blank	A	G	B	D	B	A	B	1	0	0	0	0	0	0	0	0	0	0	1	0	1	0	0	0	0	0	1	0	0	1	0	1	0	Lobster	None;	None	None;
2702376	intro	1	0	[1,1,1,1,2,1]	1	1	1	1	2	1	The bars show that there is an outlier of both shrubs and herbs.	blank	C	F	A	F	A	B	B	0	1	0	0	0	0	0	0	0	0	1	0	1	0	0	0	0	0	0	0	0	1	1	0	0	0	Stomata	None;	None;	Outliers;
2702559	intro	1	0	[2,1,2,2,2,2]	2	1	2	2	2	2	I'm not sure.	blank	G	G	A	F	B	B	B	0	0	0	1	0	0	0	0	0	0	0	1	1	0	0	0	0	0	0	0	0	1	1	0	0	0	Stomata	None;	None;	None;
2702593	intro	1	0	[1,2,1,3,1,2]	1	2	1	3	1	2	The graph shows the possible error rate because the results could actually be higher than what is shown.	blank	A	C	A	F	E	B	B	1	0	0	0	0	0	1	0	0	1	0	0	1	0	0	0	0	0	0	0	0	1	0	0	0	0	Bacteria	None;	Error (no context OR context meeting multiple potential meanings);	Distribution;
2702604	intro	1	0	[2,1,2,1,1,1]	2	1	2	1	1	1	The error bars shows the room for errror within the data collection.	blank	A	G	B	F	C	B	B	1	0	0	0	0	0	0	0	0	0	0	1	0	1	0	0	0	0	0	0	0	1	0	1	0	0	Stomata	None;	Margin of error/Room for error;	None;
2702793	intro	1	0	[2,1,2,1,2,1]	2	1	2	1	2	1	The data is interpreted as an error and uncertainty.	blank	E	A	A	F	B	B	B	0	0	1	0	1	0	0	0	0	0	0	0	1	0	0	0	0	0	0	0	0	1	1	0	0	0	Lobster	Uncertainty in data;	Error in data	None;
2702796	intro	1	0	[1,2,2,4,2,2]	1	2	2	4	2	2	I do not know	blank	A	E	A	F	B	C	B	1	0	0	0	0	0	0	0	1	1	0	0	1	0	0	0	0	0	0	0	0	1	1	0	0	0	Lobster	None;	None	None;
2702941	intro	1	0	[1,1,1,3,1,1]	1	1	1	3	1	1	They show that there is room for error, meaning it can range from those points. It is the ranges of samples, giving the average space to change.	blank		C	A	F	C	A	B	0	0	0	0	0	0	1	0	0	1	0	0	1	0	0	0	0	0	0	0	0	1	0	1	1	0	Lizard	None;	Margin of error/Room for error;	Lowest and highest points/Range;
2703021	intro	1	0	[2,1,2,4,1,1]	2	1	2	4	1	1	Error bars represents one standard deviation above and below the data in order to illustrate if there is possible overlap in the data that would make the difference between the two points statistically insignificant.	blank	A	C	C	F	D		B	1	0	0	0	0	0	1	0	0	1	0	0	0	0	1	0	0	0	0	0	0	1	0	1	0	0	Bacteria	None;	None;	Standard deviation;Distribution;Hypothesis/Prediction/Significance testing;
2703263	intro	1	0	[4,1,2,1,2,4]	4	1	2	1	2	4	it represents the standard deviation of the data set. it shows the variation for each plant type.	blank	A	A	A	B	B	B	B	1	0	0	0	1	0	0	0	0	0	0	0	1	0	0	0	0	1	0	0	0	0	1	0	0	0	Stomata	Variability in data;	None;	Standard deviation;
2703458	intro	1	0	[2,1,1,3,2,1]	2	1	1	3	2	1	The error bar tells us the error in calculating the mean.	blank	A	A	B	B,F	C	B	B	1	0	0	0	1	0	0	0	0	0	0	0	0	1	0	0	0	0	0	0	0	0	0	1	0	0	Bacteria	None;	Error in data;	None;
2703459	intro	1	0	[1,1,2,3,2,2]	1	1	2	3	2	2	The error bars are there to show uncertainty, or to give a general idea of how precise the measurements are to being actual.	blank	C	A	A	F	E	B	B	0	1	0	0	1	0	0	0	0	0	0	0	1	0	0	0	0	0	0	0	0	1	0	0	0	0	Stomata	Uncertainty (alone);	Accuracy/Precision;	None;
2703523	intro	1	0	[2,1,4,1,1,3]	2	1	4	1	1	3	I do not know.	blank	A	A	A	C	E	C	B	1	0	0	0	1	0	0	0	0	0	0	0	1	0	0	0	0	0	1	0	0	0	0	0	0	0	Stomata	None;	None;	None;
2703643	intro	1	0	[2,1,4,2,2,2]	2	1	4	2	2	2	Error bars provide you with a visual representation of uncertainty in the measurements (margin of error).	blank	E	F	A	C	B	B	B	0	0	1	0	0	0	0	0	0	0	1	0	1	0	0	0	0	0	1	0	0	0	1	0	0	0	Lobster	Uncertainty in data;	Margin of error/Room for error	None;
2703696	intro	1	0	[2,1,1,1,2,1]	2	1	1	1	2	1	They indicate error or uncertainty within the data collection.	blank	A	D	A	F	D	B	B	1	0	0	0	0	0	0	1	0	1	0	0	1	0	0	0	0	0	0	0	0	1	0	1	0	0	Lobster	Uncertainty in data;	Error in Experimentation	None;
2703816	intro	1	0	[4,2,1,1,4,2]	4	2	1	1	4	2	I don't know	blank	C	A	A	D	E	C	B	0	1	0	0	1	0	0	0	0	0	0	0	1	0	0	0	0	0	0	1	0	0	0	0	0	0	Lobster	None;	None	None;
2703901	intro	1	0	[1,1,2,2,1,2]	1	1	2	2	1	2	The error bars let me know that there is uncertainty in the area of the reported measurement.	blank	C	G	A	F	B	B	B	0	1	0	0	0	0	0	0	0	0	0	1	1	0	0	0	0	0	0	0	0	1	1	0	0	0	Stomata	Uncertainty in data;	None;	None;
2703922	intro	1	0	[1,2,2,1,2,1]	1	2	2	1	2	1	Error bars provide romm for error in things such as for what we have been talking about it would be weather there are miscounts.	blank	C	F	A	F	C	C	B	0	1	0	0	0	0	0	0	0	0	1	0	1	0	0	0	0	0	0	0	0	1	0	1	0	0	Lobster	None;	Margin of error/Room for error	None;
2703948	intro	1	0	[1,1,2,2,4,4]	1	1	2	2	4	4	The error bar shows the estimated level of error in the measurements from the field data.	blank	A	D	A	F	C	B	B	1	0	0	0	0	0	0	1	0	1	0	0	1	0	0	0	0	0	0	0	0	1	0	1	0	0	Lobster	None;	Error in Experimentation	None;
2703967	intro	1	0	[2,1,4,1,2,1]	2	1	4	1	2	1	I do not know.	blank	A	F	A	F	C	B	B	1	0	0	0	0	0	0	0	0	0	1	0	1	0	0	0	0	0	0	0	0	1	0	1	0	0	Bacteria	None;	None;	None;
2704007	upper	0	1	[1,1,2,1,1,1]	1	1	2	1	1	1	Error bars provide a basic notion of a measurement's accuracy from the reported value.	blank								0	0	0	0	0	0	0	0	0	0	0	0	0	0	0	0	0	0	0	0	0	0	0	0	0	0	Fish	None;	Accuracy/Precision	None;
2704019	intro	1	0	[1,1,2,1,2,2]	1	1	2	1	2	2	Error bars display the high and low range for what the most accurate answer is. In case there is uncertainty in the data or the methods used to gather the data, the error bars indicate that the top of the bar may not be the 100% accurate results of the data, but simply the most accurate based off of what is known. The error bars allow for the reader to know that the correct answer is within the b…	blank	A	D	A	F	C	B	B	1	0	0	0	0	0	0	1	0	1	0	0	1	0	0	0	0	0	0	0	0	1	0	1	0	0	Lobster	Uncertainty in data;	Accuracy/Precision	Lowest and highest points/Range;
2704053	intro	1	0	[1,1,2,1,1,1]	1	1	2	1	1	1	They show the standard deviation and error with the data.	blank	C	B	B	F	C	B	B	0	1	0	0	0	1	0	0	0	1	0	0	0	1	0	0	0	0	0	0	0	1	0	1	0	0	Lobster	None;	Error in data	Standard deviation;
2704063	intro	1	0	[2,1,1,1,4,1]	2	1	1	1	4	1	I do not know	blank	A	D	A	H	C	B	B	1	0	0	0	0	0	0	1	0	1	0	0	1	0	0	0	0	0	0	0	0	0	0	1	0	0	Lobster	None;	None	None;
2704099	upper	0	1	[2,1,1,1,2,1]	2	1	1	1	2	1	Error bars reflect how precise a measurement is. The bigger the error the less precise the measurement is.	blank	E	A	B	B,D,F	B	B	B	0	0	1	0	1	0	0	0	0	0	0	0	0	1	0	0	0	0	0	0	0	0	1	0	0	0	Fish	None;	Accuracy/Precision and error no context	None;
2704110	intro	1	0	[2,1,2,1,2,3]	2	1	2	1	2	3	I believe the error bars represent any uncertainty in the measurements.	blank	A	G	A	F	D	B	B	1	0	0	0	0	0	0	0	0	0	0	1	1	0	0	0	0	0	0	0	0	1	0	1	0	0	Lobster	Uncertainty in data;	None	None;
2704129	nonmajor	0	0	[2,1,2,3,2,1]	2	1	2	3	2	1	Error bars represent a &#034;window&#034; of data points someone would likely get if they emulated the same experiment. The larger the error bars, the greater uncertainty there is surrounding the specific data point found.	blank	D	G	A	D, F	C	B	B	0	1	0	0	0	0	0	0	0	0	0	1	1	0	0	0	0	0	0	0	0	0	0	1	0	0	Cancer	Uncertainty in data;	Accuracy/Precision;	None;
2704192	intro	1	0	[1,2,1,1,2,2]	1	2	1	1	2	2	It shows outliers in the data and how much the data is skewed from the average I believe	blank	C	G	A	F	D	B	B	0	1	0	0	0	0	0	0	0	0	0	1	1	0	0	0	0	0	0	0	0	1	0	1	0	0	Lobster	None;	None	Outliers;Distribution;
2704218	intro	1	0	[1,1,2,4,2,4]	1	1	2	4	2	4	The error bars show that the results could very anywhere between that line. The bar goes to the average, then the error bars show that it could still vary.	blank	A	A	A	F	B	B	B	1	0	0	0	1	0	0	0	0	0	0	0	1	0	0	0	0	0	0	0	0	1	1	0	0	0	Stomata	Variability (alone);	None;	Distribution;
2704248	intro	1	0	[1,1,3,3,1,2]	1	1	3	3	1	2	The error bars are there is show uncertainity or any error in a data set when graphing.	blank	A	B	A	B	B	B	B	1	0	0	0	0	1	0	0	0	1	0	0	1	0	0	0	0	1	0	0	0	0	1	0	0	0	Lobster	Uncertainty (alone);	Error in data	None;
2704297	intro	1	0	[1,1,2,1,2,2]	1	1	2	1	2	2	the error bars show you the percent error in the experiment.	blank	A	F	A	F	D	B	B	1	0	0	0	0	0	0	0	0	0	1	0	1	0	0	0	0	0	0	0	0	1	0	1	0	0	Bacteria	None;	Error in Experimentation;	None;
2704319	intro	1	0	[1,4,2,1,2,4]	1	4	2	1	2	4	Error bars represent variation of the corresponding coordinate.	blank	C	B	A	B	D	B	B	0	1	0	0	0	1	0	0	0	1	0	0	1	0	0	0	0	1	0	0	0	0	0	1	0	0	Lobster	Variability in data;	None	None;
2704375	intro	1	0	[1,4,2,1,1,2]	1	4	2	1	1	2	I think that the errors bar show how from one specific point, the difference can be shown, basically how much is the margen of difference, between one data and other. &#013;&#010;But I knwo that the meaning of having that data can vary, this is more a personal opinion.	blank	A	A	A	D	D	B	A	1	0	0	0	1	0	0	0	0	0	0	0	1	0	0	0	0	0	0	1	0	0	0	1	0	1	Lobster	None;	Margin of error/Room for error	Distribution;
2704378	intro	1	0	[1,1,2,1,4,2]	1	1	2	1	4	2	The error bars represent the max possible values that could've been recorded. This shows that there may be some amount of variation in the data up until that specific point that the scientist is taking into account.	blank	A	B	A	F	D	B	B	1	0	0	0	0	1	0	0	0	1	0	0	1	0	0	0	0	0	0	0	0	1	0	1	0	0	Lobster	Variability in data;	None	Lowest and highest points/Range;
2704404	intro	1	0	[2,1,2,1,2,2]	2	1	2	1	2	2	The error bars tell the viewer of the data that the data collected has this much margin possibility of error in the results and that it may not be completly accurate.	blank	A	F	A	B,F	D	B	B	1	0	0	0	0	0	0	0	0	0	1	0	1	0	0	0	0	0	0	0	0	0	0	1	0	0	Lobster	None;	margin of error and accuracy/precision	None;
2704417	intro	1	0	[2,1,1,1,2,2]	2	1	1	1	2	2	The error bars represent a range of data that may also be present in the experiment. It is a predicted range of data that demonstrates how accurate the presented data may be.	blank	A	A	A	B,F	C	B	B	1	0	0	0	1	0	0	0	0	0	0	0	1	0	0	0	0	0	0	0	0	0	0	1	0	0	Lobster	None;	Accuracy/Precision	Lowest and highest points/Range;
2704458	intro	1	0	[1,1,4,1,1,4]	1	1	4	1	1	4	I assume the bars represent the exact point it ends with and compares the yes or no side. Yes was 1.6 and no has like 1.7-1.8	blank	C	F	A	B	B	B	B	0	1	0	0	0	0	0	0	0	0	1	0	1	0	0	0	0	1	0	0	0	0	1	0	0	0	Lobster	None;	None	None;
2704473	intro	1	0	[2,1,1,1,2,2]	2	1	1	1	2	2	I think that it shows the deviation of the data while taking out all of the outliers.	blank	C	F	B	F	C	A	B	0	1	0	0	0	0	0	0	0	0	1	0	0	1	0	0	0	0	0	0	0	1	0	1	1	0	Lobster	None;	None	Distribution;Outliers;
2704474	intro	1	0	[1,2,2,3,1,1]	1	2	2	3	1	1	I do not know	blank	A	A	A	D	B	B	B	1	0	0	0	1	0	0	0	0	0	0	0	1	0	0	0	0	0	0	1	0	0	1	0	0	0	Lobster	None;	None	None;
2704477	intro	1	0	[1,1,3,1,2,1]	1	1	3	1	2	1	It shows the marigine of error indicating that there were some parts of the data which were above the average	blank	A	A	A	B,D,F	D	A	B	1	0	0	0	1	0	0	0	0	0	0	0	1	0	0	0	0	0	0	0	0	0	0	1	1	0	Lobster	None;	Margin of error/Room for error	None;
2704489	intro	1	0	[1,1,1,1,2,2]	1	1	1	1	2	2	I do not know	blank	A	A	A	F	D	B	B	1	0	0	0	1	0	0	0	0	0	0	0	1	0	0	0	0	0	0	0	0	1	0	1	0	0	Lobster	None;	None	None;
2704546	intro	1	0	[2,1,2,1,2,1]	2	1	2	1	2	1	The error bars provide us the margin of error of one standard deviation (I think) from the mean	blank	A	D	B	F,G	D	B	B	1	0	0	0	0	0	0	1	0	1	0	0	0	1	0	0	0	0	0	0	0	0	0	1	0	0	Lobster	None;	Margin of error/Room for error	Standard deviation;
2704574	intro	1	0	[1,2,1,2,1,2]	1	2	1	2	1	2	I do not know	blank	E	F	A	F	B	A	B	0	0	1	0	0	0	0	0	0	0	1	0	1	0	0	0	0	0	0	0	0	1	1	0	1	0	Lobster	None;	None	None;
2704616	intro	1	0	[2,1,2,1,2,1]	2	1	2	1	2	1	I do not know.	blank	G	B	A	F	C	B	B	0	0	0	1	0	1	0	0	0	1	0	0	1	0	0	0	0	0	0	0	0	1	0	1	0	0	Lobster	None;	None	None;
2704638	intro	1	0	[1,1,1,1,2,2]	1	1	1	1	2	2	Error bars provide you with information regarding the outliyer data points&#047;where there is room for error. For example, while the average value for the &#034;yes&#034; graph bar is approximatly 1.3, according to the error bars there could be data points showing the values of approximatly 0.95 or 1.65.	blank	A	D	A	B	C	B	B	1	0	0	0	0	0	0	1	0	1	0	0	1	0	0	0	0	1	0	0	0	0	0	1	0	0	Lobster	None;	Margin of error/Room for error	Outliers;Lowest and highest points/Range;
2704656	intro	1	0	[4,2,2,1,2,1]	4	2	2	1	2	1	I beleive that the error bars provide what the actual measurement was and how far off the recorded measurement was from the actual measurement.	blank	A	B	A	F	D	B	B	1	0	0	0	0	1	0	0	0	1	0	0	1	0	0	0	0	0	0	0	0	1	0	1	0	0	Lobster	None;	Accuracy/Precision	None;
2704713	intro	1	0	[1,1,1,2,1,1]	1	1	1	2	1	1	The error bars show possible outcomes of data but those data points dont represent the true mean.	blank	A	A	B	D,F	B	B	B	1	0	0	0	1	0	0	0	0	0	0	0	0	1	0	0	0	0	0	0	0	0	1	0	0	0	Lobster	None;	None	None;
2704781	intro	1	0	[1,1,3,3,2,2]	1	1	3	3	2	2	The error bars give you the standard deviation (How much do the data points on average deviate from the mean.	blank	A	A		B	B	B	B	1	0	0	0	1	0	0	0	0	0	0	0	0	0	0	0	0	1	0	0	0	0	1	0	0	0	Bacteria	None;	None;	Standard deviation;
2704795	intro	1	0	[1,2,3,1,4,3]	1	2	3	1	4	3	They show that the data can vary between those lines.	blank		A	A	F	D	B	B	0	0	0	0	1	0	0	0	0	0	0	0	1	0	0	0	0	0	0	0	0	1	0	1	0	0	Lizard	Variability in data;	None;	None;
2704817	intro	1	0	[1,1,2,1,1,2]	1	1	2	1	1	2	I do not know.	blank		B	A	F	B	A	B	0	0	0	0	0	1	0	0	0	1	0	0	1	0	0	0	0	0	0	0	0	1	1	0	1	0	Lizard	None;	None;	None;
2704845	intro	1	0	[2,1,2,2,2,1]	2	1	2	2	2	1	The error bars provide information about the variation in the numbers as well as the standard deviation of each bacterial species.	blank	A	B	A	B	D	B	B	1	0	0	0	0	1	0	0	0	1	0	0	1	0	0	0	0	1	0	0	0	0	0	1	0	0	Bacteria	Variability in data;	None;	Standard deviation;
2704876	intro	1	0	[1,2,1,4,1,2]	1	2	1	4	1	2	I do not know	blank	C	A	B	C	B	B	B	0	1	0	0	1	0	0	0	0	0	0	0	0	1	0	0	0	0	1	0	0	0	1	0	0	0	Lobster	None;	None	None;
2704894	intro	1	0	[2,1,2,1,3,1]	2	1	2	1	3	1	The error bars show what the answers could have been with errors in place.	blank	C	G	A	F	B	B	B	0	1	0	0	0	0	0	0	0	0	0	1	1	0	0	0	0	0	0	0	0	1	1	0	0	0	Lobster	None;	Error (no context OR context meeting multiple potential meanings)	None;
2704897	intro	1	0	[1,1,2,3,1,1]	1	1	2	3	1	1	The error bars provide you with what the true value could be due to a source of error. We want the error bars to be as short as possible.	blank	A	A	A	F	C	B	B	1	0	0	0	1	0	0	0	0	0	0	0	1	0	0	0	0	0	0	0	0	1	0	1	0	0	Lobster	None;	Error (no context OR context meeting multiple potential meanings)	None;
2704926	intro	1	0	[1,1,4,3,1,1]	1	1	4	3	1	1	The error bars measure the uncertinty of measurment in data and demonstrate variability.	blank	A	A	A	F	C	B	B	1	0	0	0	1	0	0	0	0	0	0	0	1	0	0	0	0	0	0	0	0	1	0	1	0	0	Lobster	Uncertainty in data;Variability (alone);	None	None;
2704941	intro	1	0	[1,2,1,3,1,2]	1	2	1	3	1	2	The uncertainity in each measurement.	blank		A	A	B	D	B	B	0	0	0	0	1	0	0	0	0	0	0	0	1	0	0	0	0	1	0	0	0	0	0	1	0	0	Lizard	Uncertainty in data;	None;	None;
2704971	intro	1	0	[2,1,2,1,2,1]	2	1	2	1	2	1	The error bars show the 25th and 75th percentile scores	blank	A	F	B	B,F	D	C	C	1	0	0	0	0	0	0	0	0	0	1	0	0	1	0	0	0	0	0	0	0	0	0	1	0	0	Lobster	None;	None	Distribution;
2705028	intro	1	0	[1,1,2,2,2,1]	1	1	2	2	2	1	I do not know	blank		C	A	F	C	B	B	0	0	0	0	0	0	1	0	0	1	0	0	1	0	0	0	0	0	0	0	0	1	0	1	0	0	Stomata	None;	None;	None;
2705061	intro	1	0	[1,2,1,1,1,4]	1	2	1	1	1	4	i believe it shows it is uncertain of the value like an estimate but i am not 100 percent sure	blank	G	A	A	C	B	B	B	0	0	0	1	1	0	0	0	0	0	0	0	1	0	0	0	0	0	1	0	0	0	1	0	0	0	Stomata	Uncertainty in data;	None;	None;
2705071	intro	1	0	[1,2,1,2,1,2]	1	2	1	2	1	2	I do not know. I assume that error bars show the potenial variation for data, like similar to a range.	blank	C	F	A	C	C	B	B	0	1	0	0	0	0	0	0	0	0	1	0	1	0	0	0	0	0	1	0	0	0	0	1	0	0	Lobster	Variability in data;	None	Lowest and highest points/Range;
2705080	upper	0	1	[2,1,2,3,3,4]	2	1	2	3	3	4	Error bars show variation in the data.	blank	G	F	A	F	C	B	B	0	0	0	1	0	0	0	0	0	0	1	0	1	0	0	0	0	0	0	0	0	1	0	1	0	0	Cancer	Variability in data;	None;	None;
2705091	upper	0	1	[2,1,4,1,2,1]	2	1	4	1	2	1	Error bars provide statistical analysis and shows te variablity of the data. The larger the error bars are the more variablity there is in the data.	blank	E	A	A	C	C	A	B	0	0	1	0	1	0	0	0	0	0	0	0	1	0	0	0	0	0	1	0	0	0	0	1	1	0	Cancer	Variability in data;Significance;	None;	None;
2705099	intro	1	0	[1,3,2,3,2,3]	1	3	2	3	2	3	The error bars show more of the data range that is apart from the mean allowing for the interpretator to understand that there was data that contributed to the mean but was more of an outlier, creating more understanding of the data.	blank	A	A	A	D,G	B	B	B	1	0	0	0	1	0	0	0	0	0	0	0	1	0	0	0	0	0	0	0	0	0	1	0	0	0	Lobster	None;	None	Lowest and highest points/Range;Outliers;
2705129	intro	1	0	[1,2,2,3,1,1]	1	2	2	3	1	1	I do not know	blank	C	A	A	B	D	B	B	0	1	0	0	1	0	0	0	0	0	0	0	1	0	0	0	0	1	0	0	0	0	0	1	0	0	Lobster	None;	None	None;
2705150	intro	1	0	[1,4,1,1,1,4]	1	4	1	1	1	4	Its when your not exactly sure how much the density of the lobsters is, but you have a good estimate so you use a error bar for the rest of the graph from around where you were last certain I believe.	blank	E	A	A	B	A	A	B	0	0	1	0	1	0	0	0	0	0	0	0	1	0	0	0	0	1	0	0	0	0	1	0	1	0	Lobster	None;	Accuracy/Precision	None;
2705264	intro	1	0	[1,2,1,3,1,2]	1	2	1	3	1	2	They error bars show you the mean and the standard devation in order to see the outlires.	blank	A	D	A	G	C	B	B	1	0	0	0	0	0	0	1	0	1	0	0	1	0	0	0	0	0	0	0	0	0	0	1	0	0	Lobster	None;	None	Standard deviation;Outliers;
2705285	intro	1	0	[1,1,2,1,2,2]	1	1	2	1	2	2	To indication error in the data	blank	A	A	A	B	B	B	B	1	0	0	0	1	0	0	0	0	0	0	0	1	0	0	0	0	1	0	0	0	0	1	0	0	0	Lobster	None;	Error in data	None;
2705316	intro	1	0	[2,1,2,1,3,2]	2	1	2	1	3	2	The error bars allow you to see the lowest and highest value for each bar graphs data. If the standard error bars overlap then you can infer that the difference is not the significant but if they have a large gap between the bottom on one and the top on the other than you can infer that the data is significant.	blank	E	G	A	F	B	B	B	0	0	1	0	0	0	0	0	0	0	0	1	1	0	0	0	0	0	0	0	0	1	1	0	0	0	Stomata	None;	None;	Lowest and highest points/Range;Standard Error;Hypothesis/Prediction/Significance testing;
2705475	intro	1	0	[1,1,2,2,1,1]	1	1	2	2	1	1	The error bars provide the standard deviation in each bar.	blank	A	B	B	B	B	B	B	1	0	0	0	0	1	0	0	0	1	0	0	0	1	0	0	0	1	0	0	0	0	1	0	0	0	Lobster	None;	None	Standard deviation;
2705491	intro	1	0	[1,1,1,2,1,2]	1	1	1	2	1	2	Error bars help to show uncertain numbers when showing a mean.	blank								0	0	0	0	0	0	0	0	0	0	0	0	0	0	0	0	0	0	0	0	0	0	0	0	0	0	Bacteria	Uncertainty in data;	None;	None;
2705546	intro	1	0	[2,1,4,1,1,4]	2	1	4	1	1	4	In the bar graph below the error bars are there to indicate uncertainty or the variation of data displayed.	blank	E	C	A	D,F	D	B	B	0	0	1	0	0	0	1	0	0	1	0	0	1	0	0	0	0	0	0	0	0	0	0	1	0	0	Lobster	Uncertainty in data;Variability in data;	None	None;
2705594	intro	1	0	[1,4,2,1,2,1]	1	4	2	1	2	1	It is showing the margin of error that is possible for this collection of data	blank	B	A	A	C	D	B	B	1	0	0	0	1	0	0	0	0	0	0	0	1	0	0	0	0	0	1	0	0	0	0	1	0	0	Stomata	None;	Margin of error/Room for error;	None;
2705617	intro	1	0	[1,1,2,2,4,4]	1	1	2	2	4	4	The error bars provide the information that the mean insulin concentration of each speices could be as high as the top of the error bar or as low as the bottom of the error bar. The error bars are placed because they show the uncertainty in the data and they indicate estimated error that could have occurred when calcuting the mean.	blank	A	A	A	F	C	B	B	1	0	0	0	1	0	0	0	0	0	0	0	1	0	0	0	0	0	0	0	0	1	0	1	0	0	Bacteria	Uncertainty in data;	Error in data;	Lowest and highest points/Range;
2705621	intro	1	0	[1,1,2,1,2,1]	1	1	2	1	2	1	The standard error bars show if there is a significance.	blank	A	A	A	F	D	B	B	1	0	0	0	1	0	0	0	0	0	0	0	1	0	0	0	0	0	0	0	0	1	0	1	0	0	Bacteria	Significance;	None;	Standard Error;
2705639	intro	1	0	[1,2,2,1,1,1]	1	2	2	1	1	1	Error bars shows that the data is estimated and not exact.	blank	C	F	A	A	D	B	B	0	1	0	0	0	0	0	0	0	0	1	0	1	0	0	0	1	0	0	0	0	0	0	1	0	0	Lobster	None;	Accuracy/Precision	None;
2705659	intro	1	0	[1,2,2,1,2,2]	1	2	2	1	2	2	The short error bar shows that there is less erorr on the graph and the results are concentrated. The longer error graph shows that there is a higher probability of error in the graph.	blank	A	A	A	C	B	A	B	1	0	0	0	1	0	0	0	0	0	0	0	1	0	0	0	0	0	1	0	0	0	1	0	1	0	Lobster	None;	Error in data	Distribution;
2705682	intro	1	0	[1,1,3,3,1,2]	1	1	3	3	1	2	Error bars show data that they aren't entirely sure fit the datadue to an error or something along those lines but is what is collected.	blank	C	A	A	D,F	B	B	B	0	1	0	0	1	0	0	0	0	0	0	0	1	0	0	0	0	0	0	0	0	0	1	0	0	0	Lobster	None;	Error (no context OR context meeting multiple potential meanings)	None;
2705746	intro	1	0	[1,1,2,1,2,4]	1	1	2	1	2	4	It shows a range of how big or small the data can be in.	blank	A	A	B	C	D	A	B	1	0	0	0	1	0	0	0	0	0	0	0	0	1	0	0	0	0	1	0	0	0	0	1	1	0	Lobster	None;	None	Lowest and highest points/Range;
2705790	nonmajor	0	0	[1,2,1,3,1,2]	1	2	1	3	1	2	I am a bit unsure, but if I had to guess I would say the error bars give a general idea of the measurements within a certain data set.	blank	E	G	A	F	B	B	B	0	0	1	0	0	0	0	0	0	0	0	1	1	0	0	0	0	0	0	0	0	1	1	0	0	0	Cancer	None;	None;	Distribution;
2705859	nonmajor	0	0	[1,2,3,1,2,2]	1	2	3	1	2	2	I do not know.	blank	B	G	A	B	C	C	A	1	0	0	0	0	0	0	0	0	0	0	1	1	0	0	0	0	1	0	0	0	0	0	1	0	1	Cancer	None;	None;	None;
2705865	intro	1	0	[1,4,4,4,1,4]	1	4	4	4	1	4	error bars indicate the erro&#047;uncerntainty in a reported measurement	blank	G	F	A	C,D	D	B	B	0	0	0	1	0	0	0	0	0	0	1	0	1	0	0	0	0	0	0	0	0	0	0	1	0	0	Lobster	Uncertainty in data;	Error in Experimentation	None;
2705882	intro	1	0	[1,1,2,1,2,2]	1	1	2	1	2	2	Isn't it the amrgin of error	blank		A	A	D	B	A	B	0	0	0	0	1	0	0	0	0	0	0	0	1	0	0	0	0	0	0	1	0	0	1	0	1	0	Lobster	None;	Margin of error/Room for error	None;
2705886	intro	1	0	[2,1,1,1,2,1]	2	1	1	1	2	1	They tell you how much variation could come from an data and shows the likelyhood of values being in between there.	blank	A	D	A	B	B	B	B	1	0	0	0	0	0	0	1	0	1	0	0	1	0	0	0	0	1	0	0	0	0	1	0	0	0	Lobster	Variability in data;	Accuracy/Precision	None;
2705907	intro	1	0	[2,2,1,1,2,2]	2	2	1	1	2	2	The error bars are confidence intervals that shows that the actual data could potentially be in that range. Tells us if the data is statistically significant or not&#013;&#010;	blank	A	C	B	C	E	A	B	1	0	0	0	0	0	1	0	0	1	0	0	0	1	0	0	0	0	1	0	0	0	0	0	1	0	Lobster	Significance;	None	Confidence Interval;Lowest and highest points/Range;
2705973	intro	1	0	[2,1,1,1,2,4]	2	1	1	1	2	4	I do not know	blank	A	G	B	F	D	B	B	1	0	0	0	0	0	0	0	0	0	0	1	0	1	0	0	0	0	0	0	0	1	0	1	0	0	Lobster	None;	None	None;
2705977	intro	1	0	[1,1,2,2,1,1]	1	1	2	2	1	1	The standard deviation in lobster density in the no-fishing bar is larger than the standard deviation in the yes-fishing bar.	blank	A	C	B	F	C	B	B	1	0	0	0	0	0	1	0	0	1	0	0	0	1	0	0	0	0	0	0	0	1	0	1	0	0	Lobster	None;	None	Standard deviation;
2705981	intro	1	0	[1,1,2,2,2,1]	1	1	2	2	2	1	The error bars indicate the uncertainty of the data which include the outlying data points and its distance away from the mean.	blank	E	F	A	C	D	B	B	0	0	1	0	0	0	0	0	0	0	1	0	1	0	0	0	0	0	1	0	0	0	0	1	0	0	Lobster	Uncertainty in data;	None	Outliers;
2705982	intro	1	0	[1,2,1,2,1,2]	1	2	1	2	1	2	I do not know	blank	E	D	A	F	B	A	B	0	0	1	0	0	0	0	1	0	1	0	0	1	0	0	0	0	0	0	0	0	1	1	0	1	0	Lobster	None;	None	None;
2706013	intro	1	0	[2,2,1,1,2,2]	2	2	1	1	2	2	The amount of error&#047;uncertainity in a measurement.	blank								0	0	0	0	0	0	0	0	0	0	0	0	0	0	0	0	0	0	0	0	0	0	0	0	0	0	Lizard	Uncertainty in data;	Error in Experimentation;	None;
2706045	intro	1	0	[1,2,1,1,2,2]	1	2	1	1	2	2	I do not know.	blank	E	G	A	D,E	B	B	B	0	0	1	0	0	0	0	0	0	0	0	1	1	0	0	0	0	0	0	0	0	0	1	0	0	0	Lobster	None;	None	None;
2706058	intro	1	0	[2,1,1,1,2,1]	2	1	1	1	2	1	The error bars represent the variation or percentage error for the data.	blank	A	D	A	B	D	B	B	1	0	0	0	0	0	0	1	0	1	0	0	1	0	0	0	0	1	0	0	0	0	0	1	0	0	Lobster	Variability in data;	Error in data	None;
2706084	intro	1	0	[1,2,2,2,1,2]	1	2	2	2	1	2	The error bars provide how precise measurement in data may be when presented in a graph.	blank	A	D	A	C	C	A	B	1	0	0	0	0	0	0	1	0	1	0	0	1	0	0	0	0	0	1	0	0	0	0	1	1	0	Lobster	None;	Accuracy/Precision	None;
2706099	intro	1	0	[1,1,2,2,1,2]	1	1	2	2	1	2	As shown by the error bars, there is small difference between the &#034;Yes&#034; and &#034;No&#034; data.	blank	A	F	A	F	D	B	B	1	0	0	0	0	0	0	0	0	0	1	0	1	0	0	0	0	0	0	0	0	1	0	1	0	0	Lobster	None;	None	None;
2706148	intro	1	0	[1,1,2,1,2,2]	1	1	2	1	2	2	I do not know.	blank	G	F	A	F	D	A	B	0	0	0	1	0	0	0	0	0	0	1	0	1	0	0	0	0	0	0	0	0	1	0	1	1	0	Stomata	None;	None;	None;
2706215	intro	1	0	[1,2,2,3,1,3]	1	2	2	3	1	3	I do not know	blank	C	A	B	F	B	B	B	0	1	0	0	1	0	0	0	0	0	0	0	0	1	0	0	0	0	0	0	0	1	1	0	0	0	Lobster	None;	None	None;
2706215	intro	1	0	[1,2,2,3,1,3]	1	2	2	3	1	3	I do not know	blank	C	A	B	F	B	B	B	0	1	0	0	1	0	0	0	0	0	0	0	0	1	0	0	0	0	0	0	0	1	1	0	0	0	Lobster	None;	None	None;
2706231	intro	1	0	[1,1,2,1,2,1]	1	1	2	1	2	1	I do not know	blank	A	G	A	B	C	B	B	1	0	0	0	0	0	0	0	0	0	0	1	1	0	0	0	0	1	0	0	0	0	0	1	0	0	Lobster	None;	None	None;
2706239	intro	1	0	[1,1,2,1,2,1]	1	1	2	1	2	1	The error bars show that there was more data and that the orange bar is just the average of the information given.	blank	C	F	A	F	B	A	B	0	1	0	0	0	0	0	0	0	0	1	0	1	0	0	0	0	0	0	0	0	1	1	0	1	0	Stomata	None;	None;	Distribution;
2706254	nonmajor	0	0	[2,1,1,3,2,1]	2	1	1	3	2	1	Errot bars can show how uncertain the graph really can be. In using the error bar to show how much higher or lower a number in the bar can be and it helps estimate what is right from what is wrong. As the orange area is determined for the number to atleast that high but with the error bar it shows it could potentially be higher.	blank	A	G	B	F	B	B	B	1	0	0	0	0	0	0	0	0	0	0	1	0	1	0	0	0	0	0	0	0	1	1	0	0	0	Cancer	Uncertainty (alone);	None;	Distribution;
2706265	intro	1	0	[1,1,4,1,2,4]	1	1	4	1	2	4	Although I am not entirely sure. the error bars may show standard deviation or outliers from the data set.	blank	E	A	A	B	C	B	B	0	0	1	0	1	0	0	0	0	0	0	0	1	0	0	0	0	1	0	0	0	0	0	1	0	0	Lobster	None;	None	Standard deviation;Outliers;
2706308	intro	1	0	[1,2,1,2,1,1]	1	2	1	2	1	1	Error bars depict the uncertainty or variation in the data	blank	D	F	A	D,F	C	B	B	0	1	0	0	0	0	0	0	0	0	1	0	1	0	0	0	0	0	0	0	0	0	0	1	0	0	Lobster	Uncertainty in data;Variability in data;	None	None;
2706311	intro	1	0	[2,2,2,1,1,4]	2	2	2	1	1	4	The error bars provide the error in measurement	blank	A	A	A	B	B	C	B	1	0	0	0	1	0	0	0	0	0	0	0	1	0	0	0	0	1	0	0	0	0	1	0	0	0	Lobster	None;	Error in Experimentation	None;
2706331	intro	1	0	[4,2,2,1,2,1]	4	2	2	1	2	1	I do not know	blank	E	A	B	D	C	B	B	0	0	1	0	1	0	0	0	0	0	0	0	0	1	0	0	0	0	0	1	0	0	0	1	0	0	Lobster	None;	None	None;
2706404	intro	1	0	[2,1,2,1,2,2]	2	1	2	1	2	2	I do not know	blank	A	A	A	F	C	B	B	1	0	0	0	1	0	0	0	0	0	0	0	1	0	0	0	0	0	0	0	0	1	0	1	0	0	Lobster	None;	None	None;
2706422	intro	1	0	[2,1,2,1,2,1]	2	1	2	1	2	1	I do not know	blank	E	G	A	F	C	B	B	0	0	1	0	0	0	0	0	0	0	0	1	1	0	0	0	0	0	0	0	0	1	0	1	0	0	Lobster	None;	None	None;
2706462	intro	1	0	[2,1,1,1,2,1]	2	1	1	1	2	1	The error bars provide you with the margin of error	blank		A	A	B	B	B	B	0	0	0	0	1	0	0	0	0	0	0	0	1	0	0	0	0	1	0	0	0	0	1	0	0	0	Lobster	None;	Margin of error/Room for error	None;
2706479	intro	1	0	[2,2,2,1,2,1]	2	2	2	1	2	1	The type of information teh error bars provide an estimate on human error in getting the data.	blank	A	B		B	E	C	B	1	0	0	0	0	1	0	0	0	1	0	0	0	0	0	0	0	1	0	0	0	0	0	0	0	0	Lobster	None;	Error in Experimentation	None;
2706518	intro	1	0	[1,1,1,2,1,1]	1	1	1	2	1	1	+&#047;- value to data shown	blank	G	F	A	D,F	B	A	B	0	0	0	1	0	0	0	0	0	0	1	0	1	0	0	0	0	0	0	0	0	0	1	0	1	0	Lobster	None;	None	Lowest and highest points/Range;
2706537	intro	1	0	[1,1,2,1,4,1]	1	1	2	1	4	1	The error bars show the standard deviation for each set of data.	blank	G	F	A	F	C	B	B	0	0	0	1	0	0	0	0	0	0	1	0	1	0	0	0	0	0	0	0	0	1	0	1	0	0	Lobster	None;	None	Standard deviation;
2706547	intro	1	0	[1,1,1,2,3,1]	1	1	1	2	3	1	Error bars display the error or uncertainty in the data&#047;measurement.	blank	E	F	B	B	B	A	B	0	0	1	0	0	0	0	0	0	0	1	0	0	1	0	0	0	1	0	0	0	0	1	0	1	0	Lobster	Uncertainty in data;	Error in Experimentation	None;
2706597	intro	1	0	[1,2,1,2,1,2]	1	2	1	2	1	2	The uncertancy bars indicate the room for error in the data set.	blank	A	A	A	F	B	B	B	1	0	0	0	1	0	0	0	0	0	0	0	1	0	0	0	0	0	0	0	0	1	1	0	0	0	Lobster	None;	Margin of error/Room for error	None;
2706599	intro	1	0	[1,1,2,2,1,3]	1	1	2	2	1	3	I do not know	blank	A	A	A	B	D	B	B	1	0	0	0	1	0	0	0	0	0	0	0	1	0	0	0	0	1	0	0	0	0	0	1	0	0	Lobster	None;	None	None;
2706624	intro	1	0	[2,1,2,1,2,2]	2	1	2	1	2	2	The error bars indicate the error or uncertainty in a reported measurement. They give the reader a general idea of how percise each measurement is.	blank	E	F	A	F	B	B	B	0	0	1	0	0	0	0	0	0	0	1	0	1	0	0	0	0	0	0	0	0	1	1	0	0	0	Lobster	Uncertainty in data;	accuracy/precision and error in measurement	None;
2706648	intro	1	0	[2,1,1,1,2,2]	2	1	1	1	2	2	Error bars show the margin of error that may have occured during the experiment.	blank	C	G	A	C	D	B	B	0	1	0	0	0	0	0	0	0	0	0	1	1	0	0	0	0	0	1	0	0	0	0	1	0	0	Lobster	None;	Margin of error/Room for error	None;
2706694	intro	1	0	[2,1,2,3,2,1]	2	1	2	3	2	1	Error bars show precise the data is. If there are smaller error bars then there is more precision and bigger ones show less precise.	blank	A	A	A	B	B	B	B	1	0	0	0	1	0	0	0	0	0	0	0	1	0	0	0	0	1	0	0	0	0	1	0	0	0	Lobster	None;	Accuracy/Precision	None;
2706726	intro	1	0	[1,1,2,4,2,4]	1	1	2	4	2	4	It provide the possible value of errors made in the experiement, how far the result could have lead us.	blank	E	D	A	H	E	C	B	0	0	1	0	0	0	0	1	0	1	0	0	1	0	0	0	0	0	0	0	0	0	0	0	0	0	Lobster	None;	Error in Experimentation	None;
2706741	intro	1	0	[2,1,2,1,3,1]	2	1	2	1	3	1	I believe the mean, along with a range depending on the possible error.	blank	A	A	B	D,F	D	B	B	1	0	0	0	1	0	0	0	0	0	0	0	0	1	0	0	0	0	0	0	0	0	0	1	0	0	Lobster	None;	Error (no context OR context meeting multiple potential meanings)	Lowest and highest points/Range;
2706760	intro	1	0	[1,1,2,2,1,2]	1	1	2	2	1	2	Error bars essentially show the variation between an known point and an uncertain point.	blank	E	A	A	H	C	B	B	0	0	1	0	1	0	0	0	0	0	0	0	1	0	0	0	0	0	0	0	0	0	0	1	0	0	Lobster	Variability in data;	None	None;
2706833	intro	1	0	[1,4,2,1,1,3]	1	4	2	1	1	3	I do not know	blank	E	A	A	H	E	C	B	0	0	1	0	1	0	0	0	0	0	0	0	1	0	0	0	0	0	0	0	0	0	0	0	0	0	Lobster	None;	None	None;
2706937	intro	1	0	[1,2,1,3,1,2]	1	2	1	3	1	2	The error bars show there is a potential amount of error in the data shown, an equal amount + or - the data shown.	blank	A	D	A	F	D	B	B	1	0	0	0	0	0	0	1	0	1	0	0	1	0	0	0	0	0	0	0	0	1	0	1	0	0	Lobster	None;	Error in data	Lowest and highest points/Range;
2706990	intro	1	0	[1,1,2,2,2,1]	1	1	2	2	2	1	Unsure.	blank		F	B	F	B	B	B	0	0	0	0	0	0	0	0	0	0	1	0	0	1	0	0	0	0	0	0	0	1	1	0	0	0	Lobster	None;	None	None;
2706993	intro	1	0	[1,2,4,1,1,2]	1	2	4	1	1	2	The bars show variance and margin of error of the data but is not necissarily part of the data.	blank		D	B	F	C	B	B	0	0	0	0	0	0	0	1	0	1	0	0	0	1	0	0	0	0	0	0	0	1	0	1	0	0	Lobster	Variability in data;	Margin of error/Room for error	None;
2706997	intro	1	0	[2,1,1,1,2,3]	2	1	1	1	2	3	Error bars is kind of a way for graphs to say &#034;give or take&#034;. It lets the viewer know that there is room for error.	blank	A	F	A	F	C	B	B	1	0	0	0	0	0	0	0	0	0	1	0	1	0	0	0	0	0	0	0	0	1	0	1	0	0	Lobster	None;	Margin of error/Room for error	Distribution;
2706999	intro	1	0	[1,2,3,2,1,2]	1	2	3	2	1	2	I do not know.	blank								0	0	0	0	0	0	0	0	0	0	0	0	0	0	0	0	0	0	0	0	0	0	0	0	0	0	Lobster	None;	None	None;
2707010	intro	1	0	[1,4,4,1,1,2]	1	4	4	1	1	2	I am unsure.	blank	D	G	A	D,F	B	B	B	0	1	0	0	0	0	0	0	0	0	0	1	1	0	0	0	0	0	0	0	0	0	1	0	0	0	Lobster	None;	None	None;
2707039	intro	1	0	[1,1,2,1,1,2]	1	1	2	1	1	2	The error bars represent where the orange bar should be. It was human error that made the bars too small.	blank	E	A	A	F	D	B	B	0	0	1	0	1	0	0	0	0	0	0	0	1	0	0	0	0	0	0	0	0	1	0	1	0	0	Stomata	None;	Error in Experimentation;	None;
2707055	intro	1	0	[1,1,2,1,1,3]	1	1	2	1	1	3	i do not know	blank	E	F	A	C	B	A	B	0	0	1	0	0	0	0	0	0	0	1	0	1	0	0	0	0	0	1	0	0	0	1	0	1	0	Lobster	None;	None	None;
2707064	intro	1	0	[2,1,2,1,2,1]	2	1	2	1	2	1	The error bars indicate the uncertainty in some of the EC and PF values.	blank	C	F	A	F	C	B	B	0	1	0	0	0	0	0	0	0	0	1	0	1	0	0	0	0	0	0	0	0	1	0	1	0	0	Bacteria	Uncertainty in data;	None;	None;
2707109	intro	1	0	[2,1,2,1,2,1]	2	1	2	1	2	1	It shows you the maragin in which an error can take place and not be an outlier to the rest of the data set.	blank	C	G	B	F	C	B	B	0	1	0	0	0	0	0	0	0	0	0	1	0	1	0	0	0	0	0	0	0	1	0	1	0	0	Lobster	None;	Margin of error/Room for error	Outliers;
2707185	intro	1	0	[2,2,2,2,2,1]	2	2	2	2	2	1	Something about standard error	blank	C	G	B	F	B	A	B	0	1	0	0	0	0	0	0	0	0	0	1	0	1	0	0	0	0	0	0	0	1	1	0	1	0	Lobster	None;	None	Standard Error;
2707190	intro	1	0	[1,2,1,2,1,1]	1	2	1	2	1	1	The error bars show how close the data is to the mean of the data set.	blank	G	F	A		D	B	B	0	0	0	1	0	0	0	0	0	0	1	0	1	0	0	0	0	0	0	0	0	0	0	1	0	0	Lobster	None;	None	Distribution;
2707208	intro	1	0	[1,1,3,1,1,1]	1	1	3	1	1	1	I think the error bars provide information about the standard deviation of the data.	blank	A	C	A	B	B	B	A	1	0	0	0	0	0	1	0	0	1	0	0	1	0	0	0	0	1	0	0	0	0	1	0	0	1	Lobster	None;	None	Standard deviation;
2707243	intro	1	0	[1,3,2,3,1,3]	1	3	2	3	1	3	Error bars demonstrate the variability or potential inaccuracies of the data. In this graph for example, the error bars show us that for Urban sites, the y-value may not be under 40, which is suggested without the error bars. The error bars tell us that for Urban sites, the y-value can actually increase to around 45. The error bars express how accurate or inaccurate our data was and visually depi…	blank		A	A	B	D	B	B	0	0	0	0	1	0	0	0	0	0	0	0	1	0	0	0	0	1	0	0	0	0	0	1	0	0	Lizard	Variability in data;	Accuracy/Precision;	Distribution;
2707255	intro	1	0	[1,1,2,2,1,2]	1	1	2	2	1	2	The error bars provide the standard deviation.	blank	C	F	B	F	D	A	B	0	1	0	0	0	0	0	0	0	0	1	0	0	1	0	0	0	0	0	0	0	1	0	1	1	0	Cancer	None;	None;	Standard deviation;
2707354	intro	1	0	[2,1,2,1,2,2]	2	1	2	1	2	2	I do not know.	blank	A	A	A	C,F	B	A	B	1	0	0	0	1	0	0	0	0	0	0	0	1	0	0	0	0	0	0	0	0	0	1	0	1	0	Lobster	None;	None	None;
2707396	intro	1	0	[2,1,2,3,2,1]	2	1	2	3	2	1	The error bar displays the difference between the specific data in the average data of each bar chart, providing the average and error values of the &#034;YES&#034; and &#034;No&#034; categories	blank	C	F	B	B	D	B	A	0	1	0	0	0	0	0	0	0	0	1	0	0	1	0	0	0	1	0	0	0	0	0	1	0	1	Lobster	None;	Error in data	None;
2707397	intro	1	0	[1,2,1,2,1,2]	1	2	1	2	1	2	The error bars represent the amount of possible error or unreliability in the data.	blank	C	D	A	C	D	A	B	0	1	0	0	0	0	0	1	0	1	0	0	1	0	0	0	0	0	1	0	0	0	0	1	1	0	Lobster	None;	Error in data	None;
2707437	intro	1	0	[1,1,1,3,1,2]	1	1	1	3	1	2	Error bars describe to us how much the data deviates or the standard error range of the data.	blank	A	D	A	B	D	B	B	1	0	0	0	0	0	0	1	0	1	0	0	1	0	0	0	0	1	0	0	0	0	0	1	0	0	Lobster	None;	None	Distribution;Standard Error;Lowest and highest points/Range;
2707477	intro	1	0	[2,1,1,3,2,1]	2	1	1	3	2	1	They provide the interquartile range of the data.	blank	G	C	B	F	D	A	B	0	0	0	1	0	0	1	0	0	1	0	0	0	1	0	0	0	0	0	0	0	1	0	1	1	0	Lobster	None;	None	Distribution;
2707567	intro	1	0	[1,2,2,1,1,4]	1	2	2	1	1	4	this can throw off the data when in a bar grap or something you can chose to exclude this outcasting number. this is just a guess i also am not very sure on how to interpret this one.	blank	A	G	A	F	B	A	B	1	0	0	0	0	0	0	0	0	0	0	1	1	0	0	0	0	0	0	0	0	1	1	0	1	0	Cancer	None;	None;	Distribution;
2707688	intro	1	0	[1,1,1,1,1,2]	1	1	1	1	1	2	Error graphs show you all possible conditions that could have affected the data been collected while showing the data that has been collected.	blank	B	A	A	C,G	B	A	B	1	0	0	0	1	0	0	0	0	0	0	0	1	0	0	0	0	0	0	0	0	0	1	0	1	0	Lobster	None;	Error in data	None;
2707761	intro	1	0	[2,1,1,1,2,1]	2	1	1	1	2	1	The error bar shows where the data could possibly go wrong.	blank	B	A	A	F	C	B	B	1	0	0	0	1	0	0	0	0	0	0	0	1	0	0	0	0	0	0	0	0	1	0	1	0	0	Cancer	None;	Accuracy/Precision;	None;
2707795	intro	1	0	[1,1,2,1,2,2]	1	1	2	1	2	2	The error bars show the possible errors in the data which showshow uncertain the data is. Since the error bars overlap quite a bit, the data is most likely not very significant.	blank	A	A	A	F	C	B	B	1	0	0	0	1	0	0	0	0	0	0	0	1	0	0	0	0	0	0	0	0	1	0	1	0	0	Stomata	None;	None;	None;
2707799	intro	1	0	[1,1,2,2,2,1]	1	1	2	2	2	1	The error bars who you the highest and lowest of the data for the corresponding type.	blank	A	C	E	F	B	B	B	1	0	0	0	0	0	1	0	0	1	0	0	0	0	0	0	0	0	0	0	0	1	1	0	0	0	Stomata	None;	None;	Lowest and highest points/Range;
2707810	intro	1	0	[2,1,2,1,2,1]	2	1	2	1	2	1	The error bars represent the possible error or uncertainty in the data whiling giving a general idea baout how percise the data is	blank	C	F	A	F	D	B	B	0	1	0	0	0	0	0	0	0	0	1	0	1	0	0	0	0	0	0	0	0	1	0	1	0	0	Stomata	Uncertainty in data;	Error in data;Accuracy/Precision;	None;
2707820	intro	1	0	[1,1,1,2,2,1]	1	1	1	2	2	1	The error bars show that during the proses there was meny spots errors can occer. Error bars are normaly around 5%.	blank	A	G	A	A,F	B	B	B	1	0	0	0	0	0	0	0	0	0	0	1	1	0	0	0	0	0	0	0	0	0	1	0	0	0	Stomata	None;	Error (no context OR context meeting multiple potential meanings);	None;
2707903	upper	0	1	[2,1,2,1,2,2]	2	1	2	1	2	2	Error bars are graphical representations of the variability of data and used on graphs to indicate the error or uncertainty in a reported measurement. They give a general idea of how precise a measurement is, or conversely, how far from the reported value the true (error free) value might be.	blank	G	A	B	F	B	C	B	0	0	0	1	1	0	0	0	0	0	0	0	0	1	0	0	0	0	0	0	0	1	1	0	0	0	Lizard	Variability in data;Uncertainty in data;	Error in Experimentation;Accuracy/Precision;	None;
2707942	upper	0	1	[2,1,2,1,2,1]	2	1	2	1	2	1	Errors bars help display the variability of the data that was collected. When collecting data human errors and other errors can impact the results. The error bars help show how precise the measurement is compared the reported measruement.	blank	E	A	A	F	B	B	B	0	0	1	0	1	0	0	0	0	0	0	0	1	0	0	0	0	0	0	0	0	1	1	0	0	0	Lobster	Variability in data;	Error in Experimentation; Error no context; Accuracy/Precision	None;
2707943	upper	0	1	[1,2,1,2,1,2]	1	2	1	2	1	2	The error bars shwot eh outliers that messed up the data that is being compared.	blank	G	A	A	F	C	B	B	0	0	0	1	1	0	0	0	0	0	0	0	1	0	0	0	0	0	0	0	0	1	0	1	0	0	Lizard	None;	None;	Outliers;
2707986	upper	0	1	[1,2,1,3,1,2]	1	2	1	3	1	2	The error bars show the spread of the data, and smaller error bars show that there is a smaller spread of data and larger data bars show that there is a larger spread of the data.	blank	G	A	B	F	D	B	B	0	0	0	1	1	0	0	0	0	0	0	0	0	1	0	0	0	0	0	0	0	1	0	1	0	0	Lobster	None;	None	Distribution;
2708017	upper	0	1	[1,1,3,1,2,2]	1	1	3	1	2	2	I do not know.	blank	G	A	B	F	B	B	B	0	0	0	1	1	0	0	0	0	0	0	0	0	1	0	0	0	0	0	0	0	1	1	0	0	0	Lobster	None;	None	None;
2708114	intro	1	0	[1,1,1,1,1,1]	1	1	1	1	1	1	Error bars show how far the data can be off in either direction.	blank	C	A	B	F	C	A	B	0	1	0	0	1	0	0	0	0	0	0	0	0	1	0	0	0	0	0	0	0	1	0	1	1	0	Stomata	None;	Accuracy/Precision;	None;
2708140	intro	1	0	[3,1,2,4,2,1]	3	1	2	4	2	1	Error bars provide the graph reader with a clear range of where unidentified data can be placed, whihc serves as another range that can be used as evidence, or help interpret the graph.	blank	E	F	A	C	D	B	B	0	0	1	0	0	0	0	0	0	0	1	0	1	0	0	0	0	0	1	0	0	0	0	1	0	0	Stomata	None;	None;	Lowest and highest points/Range;Hypothesis/Prediction/Significance testing;
2708155	intro	1	0	[1,2,1,2,1,2]	1	2	1	2	1	2	The error bars represent variability of the data and where it could fluctuate outside of the orange bar.	blank	A	G	A	F	C	B	B	1	0	0	0	0	0	0	0	0	0	0	1	1	0	0	0	0	0	0	0	0	1	0	1	0	0	Cancer	Variability in data;	None;	Distribution;
2708285	upper	0	1	[1,3,2,2,1,3]	1	3	2	2	1	3	The error bars show the uncertainty within a value.	blank	C	A	A	F	C	B	B	0	1	0	0	1	0	0	0	0	0	0	0	1	0	0	0	0	0	0	0	0	1	0	1	0	0	Lizard	Uncertainty in data;	None;	None;
2708300	upper	0	1	[1,3,3,3,1,2]	1	3	3	3	1	2	Error bars represent the uncertainty reported in the experiment	blank	G	A	A	F	D	B	B	0	0	0	1	1	0	0	0	0	0	0	0	1	0	0	0	0	0	0	0	0	1	0	1	0	0	Lizard	Uncertainty in data;	None;	None;
2708323	intro	1	0	[2,1,1,3,2,1]	2	1	1	3	2	1	standard deviation?	blank		F	B	B, F	D	B	B	0	0	0	0	0	0	0	0	0	0	1	0	0	1	0	0	0	0	0	0	0	0	0	1	0	0	Lizard	None;	None;	Standard deviation;
2708392	intro	1	0	[1,1,2,2,1,3]	1	1	2	2	1	3	They show outliers.	blank	A	G	A	F	B	B	B	1	0	0	0	0	0	0	0	0	0	0	1	1	0	0	0	0	0	0	0	0	1	1	0	0	0	Cancer	None;	None;	Outliers;
2708430	intro	1	0	[1,2,3,1,2,3]	1	2	3	1	2	3	They help show the difference in comparison of the &#034;yes&#034; bar to the &#034;no&#034; bar compared to the data presented in the Y-axis.	blank	A	F	A	F	D	B	B	1	0	0	0	0	0	0	0	0	0	1	0	1	0	0	0	0	0	0	0	0	1	0	1	0	0	Cancer	None;	None;	None;
2708436	intro	1	0	[1,1,2,1,2,1]	1	1	2	1	2	1	I think that the error bars represent the outliers, the minimum and the highest maximum.	blank	A	F	A	F	D	B	B	1	0	0	0	0	0	0	0	0	0	1	0	1	0	0	0	0	0	0	0	0	1	0	1	0	0	Cancer	None;	None;	Outliers;Lowest and highest points/Range;
2708462	intro	1	0	[1,2,2,3,2,3]	1	2	2	3	2	3	i do not know	blank	A	C	A	F	B	B	B	1	0	0	0	0	0	1	0	0	1	0	0	1	0	0	0	0	0	0	0	0	1	1	0	0	0	Lobster	None;	None	None;
2708469	intro	1	0	[1,2,2,1,2,1]	1	2	2	1	2	1	This would show the outliers of the data	blank	A	F	A	F	C	A	B	1	0	0	0	0	0	0	0	0	0	1	0	1	0	0	0	0	0	0	0	0	1	0	1	1	0	Cancer	None;	None;	Outliers;
2708494	intro	1	0	[1,1,4,4,2,3]	1	1	4	4	2	3	i do not know	blank	A	G	A	C	B	A	B	1	0	0	0	0	0	0	0	0	0	0	1	1	0	0	0	0	0	1	0	0	0	1	0	1	0	Cancer	None;	None;	None;
2708561	intro	1	0	[1,1,2,1,4,2]	1	1	2	1	4	2	The error bars show the margin of error for the data.	blank	E	A	B	F	B	A	B	0	0	1	0	1	0	0	0	0	0	0	0	0	1	0	0	0	0	0	0	0	1	1	0	1	0	Stomata	None;	Margin of error/Room for error;	None;
2708590	intro	1	0	[1,1,2,1,2,4]	1	1	2	1	2	4	I am not entirely sure what an error bar represents. From past experiences, these bars typically represent some form of variation or spread within the data, whether it is standard deviation or variance. So perhaps the error bars are showing spread within a single category of data. Specifically, yes and no, numerically.	blank	E	G	A	F	C	B	B	0	0	1	0	0	0	0	0	0	0	0	1	1	0	0	0	0	0	0	0	0	1	0	1	0	0	Cancer	Variability in data;	None;	Distribution;Standard deviation;
2708591	intro	1	0	[1,2,1,1,1,2]	1	2	1	1	1	2	Error bars indicate the range of variation or uncertainty in the data. So, the data could be within the range, or the full data set could be if taking a mean.	blank	A	G	A	D	D	B	B	1	0	0	0	0	0	0	0	0	0	0	1	1	0	0	0	0	0	0	1	0	0	0	1	0	0	Cancer	Variability in data;Uncertainty in data;	None;	Lowest and highest points/Range;
2708621	intro	1	0	[1,2,2,1,2,4]	1	2	2	1	2	4	I am not sure	blank	B	G	A		D	B	B	1	0	0	0	0	0	0	0	0	0	0	1	1	0	0	0	0	0	0	0	0	0	0	1	0	0	Cancer	None;	None;	None;
2708623	intro	1	0	[1,2,2,1,1,3]	1	2	2	1	1	3	There are two black bars that both stop at 60, but they're uneven and I'm not sure what the graph is for.	blank	A	E	A	B	C	B	B	1	0	0	0	0	0	0	0	1	1	0	0	1	0	0	0	0	1	0	0	0	0	0	1	0	0	Cancer	None;	None;	Distribution;
2708625	intro	1	0	[1,2,1,1,1,3]	1	2	1	1	1	3	I do not know.	blank	B	G	A	F	D	A	B	1	0	0	0	0	0	0	0	0	0	0	1	1	0	0	0	0	0	0	0	0	1	0	1	1	0	Cancer	None;	None;	None;
2708626	intro	1	0	[1,2,2,3,1,1]	1	2	2	3	1	1	I'm unsure, I have a faint idea of what error bars are and what they communicate but I'm not sure I recall enough to articulate. For the most part I know they're significant in displaying variation.	blank	C	F	B	C	B	C	B	0	1	0	0	0	0	0	0	0	0	1	0	0	1	0	0	0	0	1	0	0	0	1	0	0	0	Cancer	Variability (alone);	None;	None;
2708656	intro	1	0	[1,2,4,2,1,2]	1	2	4	2	1	2	The error bars help with indicating whether the data between the variables are significantly different from each other. In this case, as the error bars are overlapping one another, it is implying that there is data from shrub and herb that are very similar to each other. Therefore, it shows how there is no significant difference between the two variables and further stastical test needs to be car…	blank	A	G	A	B	C	B	A	1	0	0	0	0	0	0	0	0	0	0	1	1	0	0	0	0	1	0	0	0	0	0	1	0	1	Stomata	None;	None;	Hypothesis/Prediction/Significance testing;
2708736	intro	1	0	[1,2,1,2,1,4]	1	2	1	2	1	4	I do not know.	blank	A	G	B	D	A	B	B	1	0	0	0	0	0	0	0	0	0	0	1	0	1	0	0	0	0	0	1	0	0	1	0	0	0	Cancer	None;	None;	None;
2708921	intro	1	0	[1,4,1,1,4,2]	1	4	1	1	4	2	I do not know.	blank	A	A	B	C	B	A	B	1	0	0	0	1	0	0	0	0	0	0	0	0	1	0	0	0	0	1	0	0	0	1	0	1	0	Lobster	None;	None	None;
2709087	upper	0	1	[3,4,1,2,2,1]	3	4	1	2	2	1	The error bars show how far from the recorded values that the data could be. They show the range of data that was not taken into account based on errors in record.	blank	G	A	A	F	E	B	B	0	0	0	1	1	0	0	0	0	0	0	0	1	0	0	0	0	0	0	0	0	1	0	0	0	0	Lobster	None;	Accuracy/Precision;Error (no context OR context meeting multiple potential meanings)	Lowest and highest points/Range;
2709157	intro	1	0	[1,4,1,1,1,4]	1	4	1	1	1	4	The error bars show the variability of the data.	blank	A	G	B	F	C	B	B	1	0	0	0	0	0	0	0	0	0	0	1	0	1	0	0	0	0	0	0	0	1	0	1	0	0	Stomata	Variability in data;	None;	None;
2709301	intro	1	0	[1,4,2,1,2,2]	1	4	2	1	2	2	I don't Know	blank	C	G	A	F	B	B	B	0	1	0	0	0	0	0	0	0	0	0	1	1	0	0	0	0	0	0	0	0	1	1	0	0	0	Cancer	None;	None;	None;
2709307	intro	1	0	[1,2,1,3,1,2]	1	2	1	3	1	2	The data can vary depending on the current state of the research.	blank	A	A	B	F	E	C	B	1	0	0	0	1	0	0	0	0	0	0	0	0	1	0	0	0	0	0	0	0	1	0	0	0	0	Lobster	Variability in data;	None	None;
2709311	intro	1	0	[2,1,2,1,3,1]	2	1	2	1	3	1	Error bars etsimate the amount of error between the two groups (p value; probability that the two groups may have been drawn from the same sample (p < 0.05)).	blank	A	F	A	C	B	A	B	1	0	0	0	0	0	0	0	0	0	1	0	1	0	0	0	0	0	1	0	0	0	1	0	1	0	Cancer	None;	Error in data;	None;
2709462	intro	1	0	[2,1,2,3,2,2]	2	1	2	3	2	2	Error bars help determine if there is a significant difference between the values. If error bars overlap there is no significant difference, however if they don't, there is a significant difference.	blank	A	F	A	E	D	B	B	1	0	0	0	0	0	0	0	0	0	1	0	1	0	0	0	0	0	0	0	1	0	0	1	0	0	Cancer	None;	None;	Hypothesis/Prediction/Significance testing;
2709499	intro	1	0	[1,4,2,1,2,2]	1	4	2	1	2	2	I do not know	blank		A	B	D	B	A	B	0	0	0	0	1	0	0	0	0	0	0	0	0	1	0	0	0	0	0	1	0	0	1	0	1	0	Cancer	None;	None;	None;
2709509	intro	1	0	[2,1,2,1,2,2]	2	1	2	1	2	2	The error bars represent the variation between the different data points. The plus or minus.	blank	A	F	A	F	C	B	B	1	0	0	0	0	0	0	0	0	0	1	0	1	0	0	0	0	0	0	0	0	1	0	1	0	0	Cancer	Variability in data;	None;	Distribution;
2709779	upper	0	1	[1,1,1,1,1,1]	1	1	1	1	1	1	I do not know	blank	G	A	A	F	B	B	B	0	0	0	1	1	0	0	0	0	0	0	0	1	0	0	0	0	0	0	0	0	1	1	0	0	0	Bacteria	None;	None;	None;
2709860	intro	1	0	[1,2,1,1,1,2]	1	2	1	1	1	2	I do not know	blank	E	A	A	D	E	A	C	0	0	1	0	1	0	0	0	0	0	0	0	1	0	0	0	0	0	0	1	0	0	0	0	1	0	Cancer	None;	None;	None;
2709897	upper	0	1	[1,1,2,2,2,2]	1	1	2	2	2	2	stastical differnences	blank	C	A	A	C	B	B	B	0	1	0	0	1	0	0	0	0	0	0	0	1	0	0	0	0	0	1	0	0	0	1	0	0	0	Lizard	Significance;	None;	None;
2709934	nonmajor	0	0	[2,1,2,3,2,1]	2	1	2	3	2	1	I do not know	blank	B	G	A	F	E	A	A	1	0	0	0	0	0	0	0	0	0	0	1	1	0	0	0	0	0	0	0	0	1	0	0	1	1	Cancer	None;	None;	None;
2710077	intro	1	0	[2,1,2,1,2,1]	2	1	2	1	2	1	The error bars provide that there may have been a mistake while they were filling in the data.	blank	A	A	A	F	B	B	B	1	0	0	0	1	0	0	0	0	0	0	0	1	0	0	0	0	0	0	0	0	1	1	0	0	0	Cancer	None;	Error in Experimentation;	None;
2710091	intro	1	0	[1,2,1,3,4,2]	1	2	1	3	4	2	I do not know	blank	C	A	B	D	B	A	B	0	1	0	0	1	0	0	0	0	0	0	0	0	1	0	0	0	0	0	1	0	0	1	0	1	0	Cancer	None;	None;	None;
2710122	intro	1	0	[1,2,4,3,1,4]	1	2	4	3	1	4	The error bars show the standard deviation of the data	blank	A	B	A	F	C	B	B	1	0	0	0	0	1	0	0	0	1	0	0	1	0	0	0	0	0	0	0	0	1	0	1	0	0	Lobster	None;	None	Standard deviation;
2710174	intro	1	0	[1,2,3,1,2,3]	1	2	3	1	2	3	They are used to indicate error or uncertainty in the data and it gives a general idea of how precise the data is.	blank	A	A	B	D,F	D	B	B	1	0	0	0	1	0	0	0	0	0	0	0	0	1	0	0	0	0	0	0	0	0	0	1	0	0	Cancer	Uncertainty in data;	Error in data;Accuracy/Precision;	None;
2710359	intro	1	0	[1,1,2,4,2,2]	1	1	2	4	2	2	They show the amount of error that could be possible and the range that that error affects	blank	E	A	B	F	B	B	B	0	0	1	0	1	0	0	0	0	0	0	0	0	1	0	0	0	0	0	0	0	1	1	0	0	0	Lobster	None;	Error (no context OR context meeting multiple potential meanings)	Lowest and highest points/Range;
2710436	intro	1	0	[2,1,2,1,2,1]	2	1	2	1	2	1	The margin of error that is present with the data.	blank	A	A	B	F	B	B	B	1	0	0	0	1	0	0	0	0	0	0	0	0	1	0	0	0	0	0	0	0	1	1	0	0	0	Stomata	None;	Margin of error/Room for error;	None;
2710451	intro	1	0	[3,2,1,1,2,2]	3	2	1	1	2	2	There error bars shows how much room there is for error. It show's some of the mistakes that could be made and how far it goes it it is bad.	blank	A	A	B	B	C	C	B	1	0	0	0	1	0	0	0	0	0	0	0	0	1	0	0	0	1	0	0	0	0	0	1	0	0	Cancer	None;	Margin of error/Room for error;Error (no context OR context meeting multiple potential meanings);	None;
2710456	intro	1	0	[2,1,2,1,4,1]	2	1	2	1	4	1	The error bars show the minimun and maximum values of each category.	blank								0	0	0	0	0	0	0	0	0	0	0	0	0	0	0	0	0	0	0	0	0	0	0	0	0	0	Cancer	None;	None;	Lowest and highest points/Range;
2710462	intro	1	0	[1,1,2,1,2,2]	1	1	2	1	2	2	The error bars show the difference of which outliers may lie where the different information can be found away from the majority.	blank	A	A	A	F	B	B	B	1	0	0	0	1	0	0	0	0	0	0	0	1	0	0	0	0	0	0	0	0	1	1	0	0	0	Cancer	None;	None;	Outliers;Distribution;
2710493	intro	1	0	[1,4,1,1,4,4]	1	4	1	1	4	4	I do not know	blank	A	A	A	F	B	B	B	1	0	0	0	1	0	0	0	0	0	0	0	1	0	0	0	0	0	0	0	0	1	1	0	0	0	Stomata	None;	None;	None;
2710515	intro	1	0	[1,1,2,2,4,1]	1	1	2	2	4	1	Whether or not the data is statistcally signifcant, if the rror bars overlap data is likely not trutworthy.	blank	A	G	A	G	B	B	B	1	0	0	0	0	0	0	0	0	0	0	1	1	0	0	0	0	0	0	0	0	0	1	0	0	0	Lobster	None;	None	Hypothesis/Prediction/Significance testing;
2710524	intro	1	0	[4,1,2,1,2,1]	4	1	2	1	2	1	The information that the error bar gives us is idea that there is alot of data into one single bar and that the values in the data can varie depending on miniumum values to the maxiumum values in the data sheet. Therefore we take average of the data and leave room for error to show the readers that the bar is just an average of all the values.	blank		A		F	D	A	B	0	0	0	0	1	0	0	0	0	0	0	0	0	0	0	0	0	0	0	0	0	1	0	1	1	0	Lizard	None;	Margin of error/Room for error;	Distribution;Lowest and highest points/Range;
2710527	intro	1	0	[2,4,2,1,2,1]	2	4	2	1	2	1	Yes, the data represesnted in each bar shows the variance that could occur and could show wether there is difference amongst the yes or no data.	blank	A	F	A	F	B	B	B	1	0	0	0	0	0	0	0	0	0	1	0	1	0	0	0	0	0	0	0	0	1	1	0	0	0	Cancer	Variability in data;	None;	None;
2710528	intro	1	0	[2,1,1,1,2,1]	2	1	1	1	2	1	Error bars is what represents the variation from the mean number of the data, variation higher and lower from the mean.	blank	A	A	A	H	B	B	B	1	0	0	0	1	0	0	0	0	0	0	0	1	0	0	0	0	0	0	0	0	0	1	0	0	0	Cancer	Variability in data;	None;	None;
2710530	intro	1	0	[1,2,1,3,1,1]	1	2	1	3	1	1	the error bars show uncertainty.	blank	A	F	A	C	C	B	A	1	0	0	0	0	0	0	0	0	0	1	0	1	0	0	0	0	0	1	0	0	0	0	1	0	1	Cancer	Uncertainty (alone);	None;	None;
2710531	intro	1	0	[4,1,2,1,2,1]	4	1	2	1	2	1	The error bars show variability within the data. Standard deviation is a measure of variation where it showcases the data points deviating from the mean. In this case, the survival time is deviating from the mean which can reach about 60 for both groups (yes and no) and as low as 0 for yes and as low as 15 for no. This allows us to assess the outliers.	blank	A	A	B	F	B	C	B	1	0	0	0	1	0	0	0	0	0	0	0	0	1	0	0	0	0	0	0	0	1	1	0	0	0	Cancer	Variability in data;Variability (alone);	None;	Standard deviation;Lowest and highest points/Range;Outliers;
2710559	intro	1	0	[2,1,1,1,2,4]	2	1	1	1	2	4	The error bars refer to the margain of error in the data.	blank	D	F	B	C	D	B	B	0	1	0	0	0	0	0	0	0	0	1	0	0	1	0	0	0	0	1	0	0	0	0	1	0	0	Stomata	None;	Margin of error/Room for error;	None;
2710602	intro	1	0	[2,1,1,1,2,1]	2	1	1	1	2	1	Min and Maxes	blank	A	D	B	G	D	B	B	1	0	0	0	0	0	0	1	0	1	0	0	0	1	0	0	0	0	0	0	0	0	0	1	0	0	Lobster	None;	None	Lowest and highest points/Range;
2710736	intro	1	0	[1,4,2,1,2,2]	1	4	2	1	2	2	I dont know	blank								0	0	0	0	0	0	0	0	0	0	0	0	0	0	0	0	0	0	0	0	0	0	0	0	0	0	Lizard	None;	None;	None;
2710777	intro	1	0	[1,2,1,2,1,2]	1	2	1	2	1	2	The error bars show values that may have been an error during testing. They are outliers in this scenario and still need to be shown on the graph.	blank	C	A	A	F	D	A	B	0	1	0	0	1	0	0	0	0	0	0	0	1	0	0	0	0	0	0	0	0	1	0	1	1	0	Cancer	None;	Error in Experimentation;	Outliers;
2710785	intro	1	0	[2,1,2,2,2,1]	2	1	2	2	2	1	Error bars are used in graphs to represent the amount of uncertainity in the data sets.	blank		F	A	D	E		B	0	0	0	0	0	0	0	0	0	0	1	0	1	0	0	0	0	0	0	1	0	0	0	0	0	0	Lizard	Uncertainty in data;	None;	None;
2710920	intro	1	0	[1,2,1,1,1,2]	1	2	1	1	1	2	The error bars shows how much the data varies, bassically the standard deveation of the data.	blank	A	A	A	C	B	B	B	1	0	0	0	1	0	0	0	0	0	0	0	1	0	0	0	0	0	1	0	0	0	1	0	0	0	Lobster	Variability in data;	None	Standard deviation;
2710999	intro	1	0	[1,1,2,1,2,3]	1	1	2	1	2	3	I am not sure but i think error bars represent either growing or shrinking.	blank								0	0	0	0	0	0	0	0	0	0	0	0	0	0	0	0	0	0	0	0	0	0	0	0	0	0	Stomata	None;	None;	Distribution;
2711108	intro	1	0	[1,1,2,1,1,2]	1	1	2	1	1	2	The type of information that the error bars provide about the data represented in each bar could evaluate uncertain results or a variability throughout the data that has been collected and further plotted. The error bars could also demonstrate a solid understanding about the minimum and maximum values in the data, making the actual bar the true average of the inconsistent data.	blank	A	A	A	F	D	B	B	1	0	0	0	1	0	0	0	0	0	0	0	1	0	0	0	0	0	0	0	0	1	0	1	0	0	Cancer	Uncertainty in data;Variability in data;	None;	Lowest and highest points/Range;
2711209	intro	1	0	[1,3,3,2,3,3]	1	3	3	2	3	3	I am not 100 percent but if I remember correctly error bars show a possible error in a certain point in data.	blank	A	A	A	B	B	B	B	1	0	0	0	1	0	0	0	0	0	0	0	1	0	0	0	0	1	0	0	0	0	1	0	0	0	Cancer	None;	Error in data;	None;
2711282	intro	1	0	[1,1,2,2,2,1]	1	1	2	2	2	1	The error bars shows the uncertainty of the data for each bar. The data for &#034;Yes&#034; has a higher uncertainty than the data for &#034;No&#034;.	blank	A	A	A	G	B	B	B	1	0	0	0	1	0	0	0	0	0	0	0	1	0	0	0	0	0	0	0	0	0	1	0	0	0	Cancer	Uncertainty in data;	None;	None;
2711310	intro	1	0	[2,1,1,3,2,3]	2	1	1	3	2	3	The errors bars provide the outliers and the range outside of the average. The bars themselves show the average of the value. The error bars show the range and how big it is.	blank	E	F	A	B	D	B	B	0	0	1	0	0	0	0	0	0	0	1	0	1	0	0	0	0	1	0	0	0	0	0	1	0	0	Cancer	None;	None;	Outliers;Lowest and highest points/Range;
2711383	intro	1	0	[1,2,2,2,1,2]	1	2	2	2	1	2	I do not know	blank		F	B	B	E	C	B	0	0	0	0	0	0	0	0	0	0	1	0	0	1	0	0	0	1	0	0	0	0	0	0	0	0	Lizard	None;	None;	None;
2711388	intro	1	0	[1,1,2,1,2,2]	1	1	2	1	2	2	The error bars on the graph are meant to incorpotate data that was not taken in the experiment to show that there is a possibility that the data is greater than the data that was taken with these limited amount of patients.	blank	C	B	A	C	B	B	B	0	1	0	0	0	1	0	0	0	1	0	0	1	0	0	0	0	0	1	0	0	0	1	0	0	0	Cancer	None;	None;	Distribution;
2711446	intro	1	0	[2,1,2,3,2,1]	2	1	2	3	2	1	This shows how much the data can deviate from the mean.	blank		A	A	B	C	B	B	0	0	0	0	1	0	0	0	0	0	0	0	1	0	0	0	0	1	0	0	0	0	0	1	0	0	Lizard	None;	None;	None;
2711474	intro	1	0	[1,2,3,3,2,1]	1	2	3	3	2	1	Error bars are used when there is uncertainty between the answers. What the graph is showing is that there is a small difference between the answers but it isn't that big.	blank	C	F	A	D	E	C	B	0	1	0	0	0	0	0	0	0	0	1	0	1	0	0	0	0	0	0	1	0	0	0	0	0	0	Cancer	Uncertainty in data;	None;	None;
2711598	intro	1	0	[1,1,2,1,2,2]	1	1	2	1	2	2	Error bars show the standard deviation or standard error of the data. This accounts for the extremes in the data that was not clearly demonstrated in the bar's error.	blank	A	A	A	D	C	A	B	1	0	0	0	1	0	0	0	0	0	0	0	1	0	0	0	0	0	0	1	0	0	0	1	1	0	Cancer	None;	None;	Standard Error;Standard deviation;
2711636	upper	0	1	[2,1,2,1,2,1]	2	1	2	1	2	1	I do not know, error bars show the variance possibly.	blank								0	0	0	0	0	0	0	0	0	0	0	0	0	0	0	0	0	0	0	0	0	0	0	0	0	0	Lizard	Variability (alone);	None;	None;
2711794	intro	1	0	[3,1,2,1,2,3]	3	1	2	1	2	3	I dont know but im thinking that they are representing growth.	blank								0	0	0	0	0	0	0	0	0	0	0	0	0	0	0	0	0	0	0	0	0	0	0	0	0	0	Stomata	None;	None;	None;
2711842	intro	1	0	[1,1,1,1,2,2]	1	1	1	1	2	2	I do not know	blank	A	G	A	F	B	B	B	1	0	0	0	0	0	0	0	0	0	0	1	1	0	0	0	0	0	0	0	0	1	1	0	0	0	Stomata	None;	None;	None;
2712013	intro	1	0	[1,3,1,3,1,3]	1	3	1	3	1	3	I do not know	blank	G	G	A	F	B	B	B	0	0	0	1	0	0	0	0	0	0	0	1	1	0	0	0	0	0	0	0	0	1	1	0	0	0	Cancer	None;	None;	None;
2712097	intro	1	0	[1,2,1,3,1,2]	1	2	1	3	1	2	I think the error bars show the range of variation from the data sets. the orange line is just the average?	blank								0	0	0	0	0	0	0	0	0	0	0	0	0	0	0	0	0	0	0	0	0	0	0	0	0	0	Cancer	Variability in data;	None;	None;
2712111	intro	1	0	[1,4,1,1,2,2]	1	4	1	1	2	2	I do not know	blank	G	F	A	C	D	B	B	0	0	0	1	0	0	0	0	0	0	1	0	1	0	0	0	0	0	1	0	0	0	0	1	0	0	Cancer	None;	None;	None;
2712117	intro	1	0	[1,1,2,1,2,4]	1	1	2	1	2	4	It is meant to represent the variation of the different stomatal densities of shrubs and herbs.	blank								0	0	0	0	0	0	0	0	0	0	0	0	0	0	0	0	0	0	0	0	0	0	0	0	0	0	Stomata	Variability in data;	None;	None;
2712239	intro	1	0	[1,2,1,3,1,2]	1	2	1	3	1	2	Deviations in data.	blank	B							1	0	0	0	0	0	0	0	0	0	0	0	0	0	0	0	0	0	0	0	0	0	0	0	0	0	Cancer	None;	None;	Distribution;
2712361	nonmajor	0	0	[1,3,1,3,1,2]	1	3	1	3	1	2	I do not know. This bar chart confuses me. maybe that yes is lower then no	blank	D	B			E	B		0	1	0	0	0	1	0	0	0	1	0	0	0	0	0	0	0	0	0	0	0	0	0	0	0	0	Cancer	None;	None;	None;
2712416	intro	1	0	[1,2,1,3,1,2]	1	2	1	3	1	2	The error bars are there to visually show us if the differences are significant on a graph when comparing data. The &#034;Yes&#034; bar has a long error bar which likely means there was a lot of variability in the sample. The &#034;No&#034; bar has a shorter error bar but it does overlap with &#034;Yes&#034; error bar which can mean there is not a lot of difference in the two groups.	blank	D	A	A	F	B	B	B	0	1	0	0	1	0	0	0	0	0	0	0	1	0	0	0	0	0	0	0	0	1	1	0	0	0	Cancer	Variability in data;	None;	Hypothesis/Prediction/Significance testing;
2712668	intro	1	0	[1,1,2,1,2,4]	1	1	2	1	2	4	I do not know	blank	E	B	A	C	C	B	B	0	0	1	0	0	1	0	0	0	1	0	0	1	0	0	0	0	0	1	0	0	0	0	1	0	0	Cancer	None;	None;	None;
2712732	intro	1	0	[1,2,2,1,2,2]	1	2	2	1	2	2	I dont know	blank								0	0	0	0	0	0	0	0	0	0	0	0	0	0	0	0	0	0	0	0	0	0	0	0	0	0	Stomata	None;	None;	None;
2712739	nonmajor	0	0	[1,1,1,2,1,1]	1	1	1	2	1	1	The variation in &#034;yes&#034; subjects spanned between the ends of the error bars.	blank	C	G	A	F	C	B	B	0	1	0	0	0	0	0	0	0	0	0	1	1	0	0	0	0	0	0	0	0	1	0	1	0	0	Cancer	Variability in data;	None;	Distribution;
2712776	intro	1	0	[2,1,1,2,1,1]	2	1	1	2	1	1	The error bars on the bar chart provide information about the variability or distribution of the data for each category (&#034;yes&#034; and &#034;no&#034;). Specifically, error bars typically represent one standard deviation above and below the mean, or can represent other measures of variability. This allows the reader to understand the range and reliability of the data, as well as how much ind…	blank	G	A	B	B	B	B	A	0	0	0	1	1	0	0	0	0	0	0	0	0	1	0	0	0	1	0	0	0	0	1	0	0	1	Cancer	Variability in data;Variability (alone);	Accuracy/Precision;	Distribution;Standard deviation;
2712782	upper	0	1	[2,1,2,1,2,1]	2	1	2	1	2	1	Error bars provide you with the amount of uncertainty in a data set. For example, the bar for the &#034;yes&#034; category has a value of 30. However, because of uncertainty within the data set, the true value could range anywhere from 0 to 60.	blank	C	D	A	G	E	B	B	0	1	0	0	0	0	0	1	0	1	0	0	1	0	0	0	0	0	0	0	0	0	0	0	0	0	Cancer	Uncertainty in data;	Accuracy/Precision;	Lowest and highest points/Range;
2712818	intro	1	0	[1,1,3,3,2,4]	1	1	3	3	2	4	I think they show the minimum and maximum values as well as the means.	blank	C	C	A	H	D	B	B	0	1	0	0	0	0	1	0	0	1	0	0	1	0	0	0	0	0	0	0	0	0	0	1	0	0	Cancer	None;	None;	Lowest and highest points/Range;
2712835	intro	1	0	[1,2,1,3,1,3]	1	2	1	3	1	3	I think the error bars represent the range in data provided and the bar stops at the mean or average.	blank	A	A	A	F	C	A	B	1	0	0	0	1	0	0	0	0	0	0	0	1	0	0	0	0	0	0	0	0	1	0	1	1	0	Lobster	None;	None;	Lowest and highest points/Range;
2712865	intro	1	0	[2,4,1,1,1,2]	2	4	1	1	1	2	error bars could represent an indication that there may be inaccuracy or incertainty in the data.	blank	A	A	A	F	D	C	B	1	0	0	0	1	0	0	0	0	0	0	0	1	0	0	0	0	0	0	0	0	1	0	1	0	0	Cancer	Uncertainty in data;	Accuracy/Precision;	None;
2712875	intro	1	0	[2,1,2,1,4,1]	2	1	2	1	4	1	I do not know.	blank	A	G	D	F	D	B	B	1	0	0	0	0	0	0	0	0	0	0	1	0	0	0	1	0	0	0	0	0	1	0	1	0	0	Lobster	None;	None;	None;
2712986	intro	1	0	[1,1,4,1,1,2]	1	1	4	1	1	2	I do not know	blank	A	A	A	G	D	A	B	1	0	0	0	1	0	0	0	0	0	0	0	1	0	0	0	0	0	0	0	0	0	0	1	1	0	Cancer	None;	None;	None;
2713042	intro	1	0	[1,2,1,1,4,4]	1	2	1	1	4	4	&#013;&#010;Error bars in a graph typically represent variability or uncertainty in the data being presented. They provide a visual indication of the degree of uncertainty or variability associated with each data point or group of data points.	blank	B	B	B	C	D	A	B	1	0	0	0	0	1	0	0	0	1	0	0	0	1	0	0	0	0	1	0	0	0	0	1	1	0	Cancer	Variability in data;Uncertainty in data;	None;	None;
2713121	intro	1	0	[1,1,2,1,1,2]	1	1	2	1	1	2	The error bars shone on the bar grapgh can provide the level of uncertainty or variability in the data collected, They can also show the maximum and the minumum of a data, and the bar itself would be the average.	blank	A	A	B	C,F	B	A	B	1	0	0	0	1	0	0	0	0	0	0	0	0	1	0	0	0	0	0	0	0	0	1	0	1	0	Cancer	Variability in data;Uncertainty in data;	None;	Lowest and highest points/Range;
2713155	intro	1	0	[1,2,2,1,1,2]	1	2	2	1	1	2	Im currently taking statistics and have seen these before but Im unable to remember how to interpret this data.	blank	G	G	A	F	C	B	B	0	0	0	1	0	0	0	0	0	0	0	1	1	0	0	0	0	0	0	0	0	1	0	1	0	0	Cancer	None;	None;	None;
2713161	intro	1	0	[1,2,2,2,2,2]	1	2	2	2	2	2	i do mot know	blank								0	0	0	0	0	0	0	0	0	0	0	0	0	0	0	0	0	0	0	0	0	0	0	0	0	0	Cancer	None;	None;	None;
2713169	intro	1	0	[1,1,4,2,1,2]	1	1	4	2	1	2	I do not know	blank	A	A	A	D	B	A	B	1	0	0	0	1	0	0	0	0	0	0	0	1	0	0	0	0	0	0	1	0	0	1	0	1	0	Cancer	None;	None;	None;
2713172	intro	1	0	[2,1,4,1,2,1]	2	1	4	1	2	1	Error bars account for the possible variation in data. There is a standard deviation on both bars in the graph to indicate the uncertainty of the overall mean data of the independent variable. It shows that there is more uncertainty in the yes column than the no column.	blank	G	F	A	D	A	B	B	0	0	0	1	0	0	0	0	0	0	1	0	1	0	0	0	0	0	0	1	0	0	1	0	0	0	Cancer	Variability in data;	None;	Standard deviation;
2713174	intro	1	0	[2,1,1,1,2,3]	2	1	1	1	2	3	The error bars cover outliers that can occur within the data set.	blank		A	B	D	A	A	B	0	0	0	0	1	0	0	0	0	0	0	0	0	1	0	0	0	0	0	1	0	0	1	0	1	0	Cancer	None;	None;	Outliers;
2713209	intro	1	0	[1,2,1,2,2,1]	1	2	1	2	2	1	The error bars show the low and high ends of the data points, with the solid orange lines showing the average&#047;mean of the total data points.	blank	C	F	A	C	D	B	B	0	1	0	0	0	0	0	0	0	0	1	0	1	0	0	0	0	0	1	0	0	0	0	1	0	0	Cancer	None;	None;	Distribution;
2713238	intro	1	0	[1,1,4,3,2,2]	1	1	4	3	2	2	The error bars represent the variability of the data. This can show any error or uncertainty in the data.	blank	F	F	B	D,F	B	B	B	0	0	1	0	0	0	0	0	0	0	1	0	0	1	0	0	0	0	0	0	0	0	1	0	0	0	Cancer	Variability in data;Uncertainty in data;	Error in data;	None;
2713242	intro	1	0	[1,4,1,3,2,2]	1	4	1	3	2	2	The data could represent whether additional mutations affect selctions (educated guess).	blank	A	A	A	C,D	B	B	B	1	0	0	0	1	0	0	0	0	0	0	0	1	0	0	0	0	0	0	0	0	0	1	0	0	0	Cancer	None;	None;	None;
2713243	intro	1	0	[1,2,2,3,1,2]	1	2	2	3	1	2	The error bars show the approximate range of values that make up the given bar, with the bar iself being an average of these values.	blank	A	A	B	F	C	B	B	1	0	0	0	1	0	0	0	0	0	0	0	0	1	0	0	0	0	0	0	0	1	0	1	0	0	Lobster	None;	None;	Lowest and highest points/Range;
2713314	intro	1	0	[1,1,1,4,2,1]	1	1	1	4	2	1	The error bars provide the observer with the information that the data isn't statistically significant.	blank	A	A	B	F	D	B	B	1	0	0	0	1	0	0	0	0	0	0	0	0	1	0	0	0	0	0	0	0	1	0	1	0	0	Cancer	Significance;	None;	None;
2713315	intro	1	0	[2,1,2,1,2,1]	2	1	2	1	2	1	They show the margin of error within the provided value for the graph, meaning the peak and low of the error bars are the lowest and highest values recorded.	blank	A	B	B	F	B	B	B	1	0	0	0	0	1	0	0	0	1	0	0	0	1	0	0	0	0	0	0	0	1	1	0	0	0	Cancer	None;	Margin of error/Room for error;	Lowest and highest points/Range;
2713369	intro	1	0	[1,2,1,2,1,3]	1	2	1	2	1	3	i do not know	blank	G	G	A	A,D,F	B	B	B	0	0	0	1	0	0	0	0	0	0	0	1	1	0	0	0	0	0	0	0	0	0	1	0	0	0	Cancer	None;	None;	None;
2713375	intro	1	0	[3,2,3,3,3,4]	3	2	3	3	3	4	I do not know.	blank	C	A	A	F	C	B	B	0	1	0	0	1	0	0	0	0	0	0	0	1	0	0	0	0	0	0	0	0	1	0	1	0	0	Lobster	None;	None;	None;
2713378	intro	1	0	[1,3,2,3,1,3]	1	3	2	3	1	3	The error bar shows us the average of the clinical values, orange bar, and the higest values of the highest values of the error bar.	blank								0	0	0	0	0	0	0	0	0	0	0	0	0	0	0	0	0	0	0	0	0	0	0	0	0	0	Cancer	None;	None;	Lowest and highest points/Range;
2713420	nonmajor	0	0	[1,2,4,1,4,4]	1	2	4	1	4	4	I do not know. I am not familiar with bar graphs containing error bars.	blank	C	G	A	D	B	B	B	0	1	0	0	0	0	0	0	0	0	0	1	1	0	0	0	0	0	0	1	0	0	1	0	0	0	Cancer	None;	None;	None;
2713445	intro	1	0	[1,2,1,1,1,2]	1	2	1	1	1	2	I do not know.	blank	F	A	B		B	A	B	0	0	1	0	1	0	0	0	0	0	0	0	0	1	0	0	0	0	0	0	0	0	1	0	1	0	Lobster	None;	None;	None;
2713446	nonmajor	0	0	[1,2,1,3,1,2]	1	2	1	3	1	2	I do not know	blank	G	G	B	F, G	C	B	B	0	0	0	1	0	0	0	0	0	0	0	1	0	1	0	0	0	0	0	0	0	0	0	1	0	0	Cancer	None;	None;	None;
2713455	nonmajor	0	0	[1,1,1,4,4,4]	1	1	1	4	4	4	I believe the error bars indicate the standard deviation of the data, or the mean values	blank	C	G	A	F	C	B	B	0	1	0	0	0	0	0	0	0	0	0	1	1	0	0	0	0	0	0	0	0	1	0	1	0	0	Cancer	None;	None;	Standard deviation;
2713458	nonmajor	0	0	[1,3,1,3,1,4]	1	3	1	3	1	4	The type of information an error bar provides is how statistically significant data is. For this data the error bar show a lot of overlap between both groups. A lot of overlap shows that the difference is not stastistically signficant. Therefore further analysis should be conducted to identify trends and formulate a conslusion.	blank	G	F	A	F	C	B	B	0	0	0	1	0	0	0	0	0	0	1	0	1	0	0	0	0	0	0	0	0	1	0	1	0	0	Cancer	Significance;	None;	Hypothesis/Prediction/Significance testing;
2713460	nonmajor	0	0	[1,4,2,3,2,2]	1	4	2	3	2	2	The error bars provide me with the maragin of error for this data, it shows that there is more marigin of error for the yes set of data	blank	E	G	A	C	B	A	B	0	0	1	0	0	0	0	0	0	0	0	1	1	0	0	0	0	0	1	0	0	0	1	0	1	0	Cancer	None;	Margin of error/Room for error;	None;
2713485	intro	1	0	[1,1,2,1,1,1]	1	1	2	1	1	1	I think it shows what it can range from.	blank								0	0	0	0	0	0	0	0	0	0	0	0	0	0	0	0	0	0	0	0	0	0	0	0	0	0	Lobster	None;	None;	Lowest and highest points/Range;
2713720	intro	1	0	[1,2,1,2,1,2]	1	2	1	2	1	2	The error bars give a general idea of margin of error within the bar graph. For the first set of data (Yes) the margin of error is 0-60 and the entire sample is within that margin. For the second set (No) the margin of error is 20-60 leaving everything 0-20 out of the error category.	blank	D	F	A	B,D,F	C	A	B	0	1	0	0	0	0	0	0	0	0	1	0	1	0	0	0	0	0	0	0	0	0	0	1	1	0	Cancer	None;	Margin of error/Room for error;	Lowest and highest points/Range;
2713725	intro	1	0	[1,3,2,1,2,4]	1	3	2	1	2	4	i do not know ive seen something simlar in stock graphs before but am unfamilar with this.	blank								0	0	0	0	0	0	0	0	0	0	0	0	0	0	0	0	0	0	0	0	0	0	0	0	0	0	Cancer	None;	None;	None;
2713737	intro	1	0		NA	NA	NA	NA	NA	NA	It shows the pvalue	blank	D	A	A	C	B	A	B	0	1	0	0	1	0	0	0	0	0	0	0	1	0	0	0	0	0	1	0	0	0	1	0	1	0	Lobster	None;	None;	None;
2713739	intro	1	0	[3,1,4,3,3,2]	3	1	4	3	3	2	The error bars re used to show the uncertaintyof the true value, meaning that the data can fall between that range. In order to determine whether the data is significantly different, the error bars should not overlap.	blank	C	F	A	D	E		B	0	1	0	0	0	0	0	0	0	0	1	0	1	0	0	0	0	0	0	1	0	0	0	0	0	0	Lobster	Uncertainty in data;	Accuracy/Precision;	Lowest and highest points/Range;Hypothesis/Prediction/Significance testing;
2713742	intro	1	0	[1,1,2,1,1,1]	1	1	2	1	1	1	I do not know.	blank	G	F	A	H	C	B	B	0	0	0	1	0	0	0	0	0	0	1	0	1	0	0	0	0	0	0	0	0	0	0	1	0	0	Lobster	None;	None;	None;
2713768	intro	1	0	[1,3,2,3,2,3]	1	3	2	3	2	3	I do not know	blank	G	G	A	F	D	B	B	0	0	0	1	0	0	0	0	0	0	0	1	1	0	0	0	0	0	0	0	0	1	0	1	0	0	Cancer	None;	None;	None;
2713816	intro	1	0	[1,2,2,2,1,3]	1	2	2	2	1	3	I do not know	blank	G	A	A	F	B	B	B	0	0	0	1	1	0	0	0	0	0	0	0	1	0	0	0	0	0	0	0	0	1	1	0	0	0	Cancer	None;	None;	None;
2714075	intro	1	0	[1,1,2,3,2,3]	1	1	2	3	2	3	The error bars provide variability, representing the uncertainty of the given data.	blank	A	F	A	F	B	B	B	1	0	0	0	0	0	0	0	0	0	1	0	1	0	0	0	0	0	0	0	0	1	1	0	0	0	Cancer	Variability in data;Uncertainty in data;	None;	None;
2714171	intro	1	0	[1,4,2,1,2,4]	1	4	2	1	2	4	I do not know	blank	D	G	B	F	D	B	B	0	1	0	0	0	0	0	0	0	0	0	1	0	1	0	0	0	0	0	0	0	1	0	1	0	0	Cancer	None;	None;	None;
2715281	intro	1	0	[1,2,2,1,2,1]	1	2	2	1	2	1	I am not sure.	blank	E	G	A	F	B	B	B	0	0	1	0	0	0	0	0	0	0	0	1	1	0	0	0	0	0	0	0	0	1	1	0	0	0	Cancer	None;	None;	None;
2715937	intro	1	0	[1,1,2,2,1,2]	1	1	2	2	1	2	i think the error bars show the uncertainty in certian type of measurment, meaning that there is more error for the urban population, but on average that it is also higher than rural lizards populations. This means they might have mad trouble collecting urban population data or that there was more variables to consider when testing for urban populations.	blank	D	F	B	F	D	B	B	0	1	0	0	0	0	0	0	0	0	1	0	0	1	0	0	0	0	0	0	0	1	0	1	0	0	Lizard	Uncertainty in data;	Error (no context OR context meeting multiple potential meanings);	None;
2715949	intro	1	0	[2,1,1,3,4,2]	2	1	1	3	4	2	They provide closer to the maximum and minimum values in each data set. They show the general range in each data point.	blank	A	B	E	F	D	C	B	1	0	0	0	0	1	0	0	0	1	0	0	0	0	0	0	0	0	0	0	0	1	0	1	0	0	Lizard	None;	None;	Lowest and highest points/Range;
2715998	intro	1	0	[1,4,2,1,1,4]	1	4	2	1	1	4	i do not know	blank	C	A	A	B	B	C	B	0	1	0	0	1	0	0	0	0	0	0	0	1	0	0	0	0	1	0	0	0	0	1	0	0	0	Cancer	None;	None;	None;
2716021	intro	1	0	[1,1,4,1,4,3]	1	1	4	1	4	3	The error bars give an indication of the estimated measure in both bars.	blank	D	F	A	B	C	B	B	0	1	0	0	0	0	0	0	0	0	1	0	1	0	0	0	0	1	0	0	0	0	0	1	0	0	Lizard	None;	Accuracy/Precision;	None;
2716028	intro	1	0	[1,2,2,3,1,2]	1	2	2	3	1	2	Now that I know that the black segments are error bars, I would assume that the error bars show possible uncertainty in the data, such as inconsistencies when atrieving data.	blank	C	A	A	D	A	A	B	0	1	0	0	1	0	0	0	0	0	0	0	1	0	0	0	0	0	0	1	0	0	1	0	1	0	Lizard	Uncertainty in data;	None;	None;
2716029	intro	1	0	[1,2,1,3,1,2]	1	2	1	3	1	2	The error bars show the highest probability of the actual value falling into the range as indicated by the upper and lower bounds for the two groups.	blank	A	F	A	B	B	B	B	1	0	0	0	0	0	0	0	0	0	1	0	1	0	0	0	0	1	0	0	0	0	1	0	0	0	Lizard	None;	Accuracy/Precision;	Lowest and highest points/Range;
2716031	intro	1	0	[1,2,1,2,1,2]	1	2	1	2	1	2	The error bars provide information about the standard deviation in regards to the means of each environment (natural vs urban).	blank								0	0	0	0	0	0	0	0	0	0	0	0	0	0	0	0	0	0	0	0	0	0	0	0	0	0	Lizard	None;	None;	Standard deviation;
2716044	intro	1	0	[1,1,1,2,2,2]	1	1	1	2	2	2	The error bars shows the possible error deviation from the mean of the data.	blank	E	F	A	B	B	B	B	0	0	1	0	0	0	0	0	0	0	1	0	1	0	0	0	0	1	0	0	0	0	1	0	0	0	Lizard	None;	None;	None;
2716094	intro	1	0	[1,1,2,1,1,1]	1	1	2	1	1	1	The error bars show the amount of uncertainty or variation in each bar and how precise each data set is.	blank								0	0	0	0	0	0	0	0	0	0	0	0	0	0	0	0	0	0	0	0	0	0	0	0	0	0	Lizard	Uncertainty in data;Variability in data;	Accuracy/Precision;	None;
2716098	intro	1	0	[1,1,2,1,2,1]	1	1	2	1	2	1	The error bars represent the uncertainty in each bar and show how precise each goup of data (bar) is.	blank								0	0	0	0	0	0	0	0	0	0	0	0	0	0	0	0	0	0	0	0	0	0	0	0	0	0	Lizard	Uncertainty in data;	Accuracy/Precision;	None;
2716104	intro	1	0	[1,2,1,2,1,2]	1	2	1	2	1	2	The error bars represent the standard devision of the data.	blank	A	A	A	F	B	B	B	1	0	0	0	1	0	0	0	0	0	0	0	1	0	0	0	0	0	0	0	0	1	1	0	0	0	Cancer	None;	None;	Standard deviation;
2716113	intro	1	0	[2,1,1,3,2,2]	2	1	1	3	2	2	The error bars give the viewer a gist of what the data distribution is, and how it varies around the mean.	blank	C	G	A	B	D		B	0	1	0	0	0	0	0	0	0	0	0	1	1	0	0	0	0	1	0	0	0	0	0	1	0	0	Lizard	Variability in data;	None;	Distribution;
2716123	intro	1	0	[2,1,2,1,2,1]	2	1	2	1	2	1	i do not know	blank	E	A	B	B	C	B	B	0	0	1	0	1	0	0	0	0	0	0	0	0	1	0	0	0	1	0	0	0	0	0	1	0	0	Cancer	None;	None;	None;
2716149	intro	1	0	[1,2,2,3,1,2]	1	2	2	3	1	2	The error bars shows the confidence intervals and the standard errors of the means of the data. So from this bar graph, as the error bars overlaps each other, we can say that there are no significant difference between this data because the standard errors are both in each others range.	blank	A	B	A	B	A	B	B	1	0	0	0	0	1	0	0	0	1	0	0	1	0	0	0	0	1	0	0	0	0	1	0	0	0	Lizard	None;	None;	Confidence Interval;Standard Error;Lowest and highest points/Range;Hypothesis/Prediction/Significance testing;
2716159	intro	1	0	[1,1,4,1,2,1]	1	1	4	1	2	1	The error bars show the data variability and the error or uncertainty in measurement.	blank	G	A	A	B	A	A	B	0	0	0	1	1	0	0	0	0	0	0	0	1	0	0	0	0	1	0	0	0	0	1	0	1	0	Bacteria	Uncertainty in data;Variability in data;	Error in Experimentation	None;
2716197	intro	1	0	[1,2,1,3,1,2]	1	2	1	3	1	2	The error bar represents the certainty of the data. It tells you how much the data varies from the average.	blank								0	0	0	0	0	0	0	0	0	0	0	0	0	0	0	0	0	0	0	0	0	0	0	0	0	0	Lizard	Uncertainty in data;	None;	None;
2716250	intro	1	0	[1,2,1,3,1,2]	1	2	1	3	1	2	The error bars show the variation in both environments. While a bar graph usually uses means between two categories to show data, the error bars help show the amount of variation between the means, and gives the reader more insight to the data, showing that the data wasn't just the mean.	blank	E	B	B	B	D	B	B	0	0	1	0	0	1	0	0	0	1	0	0	0	1	0	0	0	1	0	0	0	0	0	1	0	0	Lizard	Variability in data;	None;	None;
2716253	intro	1	0	[2,1,1,1,2,4]	2	1	1	1	2	4	The error bars show that there are shorter life spans for the &#034;yes&#034; column as well as there was a longer living person with the mutation	blank	E	A	B	F	C	B	B	0	0	1	0	1	0	0	0	0	0	0	0	0	1	0	0	0	0	0	0	0	1	0	1	0	0	Cancer	None;	None;	Distribution;
2716255	intro	1	0	[1,2,1,3,1,2]	1	2	1	3	1	2	I do not know.	blank	C	A	A	C	D	B	B	0	1	0	0	1	0	0	0	0	0	0	0	1	0	0	0	0	0	1	0	0	0	0	1	0	0	Cancer	None;	None;	None;
2716271	intro	1	0	[1,2,1,3,1,2]	1	2	1	3	1	2	The error bars show that the difference between Natural and Urban lizard populations is not statistically significant, meaning the difference is not too contrasting, and in this case, the differnces should not be focused on when analyzing the data sets.	blank	A	D	A	B,F	D	B	B	1	0	0	0	0	0	0	1	0	1	0	0	1	0	0	0	0	0	0	0	0	0	0	1	0	0	Lizard	None;	None;	Hypothesis/Prediction/Significance testing;
2716315	intro	1	0	[4,1,4,1,1,4]	4	1	4	1	1	4	It provides us with information on the levels of data	blank	F	A	A	C,G	D	B	B	0	0	1	0	1	0	0	0	0	0	0	0	1	0	0	0	0	0	0	0	0	0	0	1	0	0	Cancer	None;	None;	Distribution;
2716355	intro	1	0	[2,2,1,3,1,1]	2	2	1	3	1	1	I do not know	blank	G	A	B	F	B	C	B	0	0	0	1	1	0	0	0	0	0	0	0	0	1	0	0	0	0	0	0	0	1	1	0	0	0	Cancer	None;	None;	None;
2716386	intro	1	0	[1,2,1,3,1,2]	1	2	1	3	1	2	Error bars show us how much of a range we should give to the provided data (orange bars). It means that the maximum heat tolerance temperatures could fall anywhere between the error bars, not just what is shown with the bars.	blank	A	G	A	B	C	B	B	1	0	0	0	0	0	0	0	0	0	0	1	1	0	0	0	0	1	0	0	0	0	0	1	0	0	Lizard	None;	None;	Lowest and highest points/Range;
2716406	intro	1	0	[2,2,1,3,1,3]	2	2	1	3	1	3	they show you how much variablility is in the data set	blank	E	A	A	C	C	B	B	0	0	1	0	1	0	0	0	0	0	0	0	1	0	0	0	0	0	1	0	0	0	0	1	0	0	Cancer	Variability in data;	None;	None;
2716418	intro	1	0	[1,2,1,3,1,2]	1	2	1	3	1	2	I do not know	blank	C	A	A	F,G	D	B	B	0	1	0	0	1	0	0	0	0	0	0	0	1	0	0	0	0	0	0	0	0	0	0	1	0	0	Cancer	None;	None;	None;
2716430	intro	1	0	[1,1,2,2,1,1]	1	1	2	2	1	1	An error bar shows you how the data collected can vary, they are vital to have if you want your graph to be correct.	blank	C	A	B	F	C	B	B	0	1	0	0	1	0	0	0	0	0	0	0	0	1	0	0	0	0	0	0	0	1	0	1	0	0	Cancer	Variability in data;	Accuracy/Precision;	None;
2716438	intro	1	0	[1,1,2,1,2,3]	1	1	2	1	2	3	The error bars overalp; this means that there is no significant difference between the two data sets.	blank	A	A	B	F	C	A	B	1	0	0	0	1	0	0	0	0	0	0	0	0	1	0	0	0	0	0	0	0	1	0	1	1	0	Cancer	None;	None;	Hypothesis/Prediction/Significance testing;
2716467	intro	1	0	[1,4,2,4,1,3]	1	4	2	4	1	3	I do not know	blank	A	A	A	D	B	A	B	1	0	0	0	1	0	0	0	0	0	0	0	1	0	0	0	0	0	0	1	0	0	1	0	1	0	Cancer	None;	None;	None;
2716508	intro	1	0	[1,1,1,1,1,2]	1	1	1	1	1	2	I believe it means that there are outliers.	blank	A	A	B	F	C	B	B	1	0	0	0	1	0	0	0	0	0	0	0	0	1	0	0	0	0	0	0	0	1	0	1	0	0	Cancer	None;	None;	Outliers;
2716509	intro	1	0	[1,2,1,3,1,2]	1	2	1	3	1	2	The bar graphs with the quartile ranges given gives us a general idea of what the variation might be but it is hard to say exactly what they are	blank	E	A	B	F	D	A	B	0	0	1	0	1	0	0	0	0	0	0	0	0	1	0	0	0	0	0	0	0	1	0	1	1	0	Cancer	Variability (alone);	None;	Distribution;Lowest and highest points/Range;
2716511	intro	1	0	[1,1,2,3,2,4]	1	1	2	3	2	4	The error bars tell us how much variation there is within the data taken for both natural and urban lizards. The length of the error bars notifies you of how much variation there was. The urban error bar's length is far longer than the natural error bar which tells us that there was more variation within the urban lizard data than the natural lizard data. The difference in lengths also tells us t…	blank	A	A	B	B	C	B	B	1	0	0	0	1	0	0	0	0	0	0	0	0	1	0	0	0	1	0	0	0	0	0	1	0	0	Lizard	Variability in data;	Accuracy/Precision;	None;
2716549	intro	1	0	[1,1,1,2,1,2]	1	1	1	2	1	2	standard deviation	blank		B	B	B,G	D	B	B	0	0	0	0	0	1	0	0	0	1	0	0	0	1	0	0	0	0	0	0	0	0	0	1	0	0	Cancer	None;	None;	Standard deviation;
2716615	intro	1	0	[1,4,3,2,1,2]	1	4	3	2	1	2	I do not know	blank	C	A	B	D,F	D	B	B	0	1	0	0	1	0	0	0	0	0	0	0	0	1	0	0	0	0	0	0	0	0	0	1	0	0	Cancer	None;	None;	None;
2716620	intro	1	0	[1,1,1,1,1,2]	1	1	1	1	1	2	I do not know, guessing standard deviation or mean?	blank	E							0	0	1	0	0	0	0	0	0	0	0	0	0	0	0	0	0	0	0	0	0	0	0	0	0	0	Cancer	None;	None;	Standard deviation;
2716672	intro	1	0	[1,1,2,1,2,1]	1	1	2	1	2	1	It shows the variablity or uncertainty with the corresponding data.	blank	A	A	B	B	D	B	B	1	0	0	0	1	0	0	0	0	0	0	0	0	1	0	0	0	1	0	0	0	0	0	1	0	0	Lizard	Variability in data;Uncertainty in data;	None;	None;
2716748	intro	1	0	[1,3,2,3,1,4]	1	3	2	3	1	4	I do not know.	blank	A	A	A	B	B	B	B	1	0	0	0	1	0	0	0	0	0	0	0	1	0	0	0	0	1	0	0	0	0	1	0	0	0	Cancer	None;	None;	None;
2716767	intro	1	0	[1,1,2,2,3,3]	1	1	2	2	3	3	That there can be an error in between the bars provided, for example that the error can show us more or less data in between that interval.	blank	G	F	B	D	C	B	A	0	0	0	1	0	0	0	0	0	0	1	0	0	1	0	0	0	0	0	1	0	0	0	1	0	1	Lizard	None;	Error (no context OR context meeting multiple potential meanings);	Distribution;
2716782	intro	1	0	[2,1,3,1,1,1]	2	1	3	1	1	1	I do not know.	blank	E	A	A	F	B	A	B	0	0	1	0	1	0	0	0	0	0	0	0	1	0	0	0	0	0	0	0	0	1	1	0	1	0	Cancer	None;	None;	None;
2716845	intro	1	0	[1,2,3,1,2,2]	1	2	3	1	2	2	I do not know.&#013;&#010;&#013;&#010;I'll take a shot at it: I think it gives room for the possible other factors that could come into play that were not noted during the experiment	blank	C	A	A	B,C	C	B	B	0	1	0	0	1	0	0	0	0	0	0	0	1	0	0	0	0	0	0	0	0	0	0	1	0	0	Lizard	None;	Error (no context OR context meeting multiple potential meanings);	None;
2716856	intro	1	0	[1,3,1,3,1,2]	1	3	1	3	1	2	The error bars provide information on the variability of data on the graph to indicate uncertainty.	blank	B	D	B	B	D	B	B	1	0	0	0	0	0	0	1	0	1	0	0	0	1	0	0	0	1	0	0	0	0	0	1	0	0	Lizard	Variability in data;Uncertainty (alone);	None;	None;
2716926	intro	1	0	[1,1,2,1,2,2]	1	1	2	1	2	2	The error lines in each bar (natural and urban) indicate to me that it is the standard error of each mean. It indicates the uncertainty in a calculated mean. In the case of this data, it could be a confidence interval, which gives the estimated range of values that includes the population being studied, in this case lizards.	blank	A	A	A	F	D	B	B	1	0	0	0	1	0	0	0	0	0	0	0	1	0	0	0	0	0	0	0	0	1	0	1	0	0	Lizard	Uncertainty in data;	None;	Standard Error;Confidence Interval;Lowest and highest points/Range;
2717062	intro	1	0	[3,1,2,2,3,1]	3	1	2	2	3	1	Error bars give a visual representation of the uncertainty or variability associated with the data represented in the bar graph. It allows the viewer to gauge not only the central tendency (as shown by the height of the bar) but also the reliability and spread of the data.	blank	G	F	B	F	B	B	A	0	0	0	1	0	0	0	0	0	0	1	0	0	1	0	0	0	0	0	0	0	1	1	0	0	1	Lizard	Variability in data;Uncertainty in data;	Accuracy/Precision;	Distribution;
2717072	intro	1	0	[1,1,2,2,2,2]	1	1	2	2	2	2	It shows whether or not there is a statisticallt signoficant difference. You can see this if the error bars are overlapping or not.	blank	A	F	A	F	C	B	B	1	0	0	0	0	0	0	0	0	0	1	0	1	0	0	0	0	0	0	0	0	1	0	1	0	0	Cancer	None;	None;	Hypothesis/Prediction/Significance testing;
2717085	intro	1	0	[2,2,1,3,1,1]	2	2	1	3	1	1	The error bars indicate the degree of error in the mean values shown by the height of the bar.	blank	A	F	A	B	D	B	B	1	0	0	0	0	0	0	0	0	0	1	0	1	0	0	0	0	1	0	0	0	0	0	1	0	0	Lizard	None;	Error (no context OR context meeting multiple potential meanings);	None;
2717148	intro	1	0	[1,3,2,3,2,3]	1	3	2	3	2	3	Working under the assumption that the orange bars are the mean values for the EC and PF groups respectively, the error bars depict the standard deviations of the data. The standard deviation represents the spread of data around the mean and can be used to determine if a comparison between strains for a given prediction is statistically significant.	blank	G	F	A	D,F	B	B	B	0	0	0	1	0	0	0	0	0	0	1	0	1	0	0	0	0	0	0	0	0	0	1	0	0	0	Bacteria	None;	None	Standard deviation;Hypothesis/Prediction/Significance testing;
2717202	intro	1	0	[1,3,1,3,2,3]	1	3	1	3	2	3	I believe the error bars represent the margin of error or uncertainty in the calculated mean. This is an idea of how accurate or detailed the information collected is, or how far it could be from the reported value on the graph. The error bars are a measure of precision and is able to make the researcher more confident in the data collected.	blank	D	F	A	F	D	B	B	0	1	0	0	0	0	0	0	0	0	1	0	1	0	0	0	0	0	0	0	0	1	0	1	0	0	Lizard	Uncertainty in data;	Margin of error/Room for error;Accuracy/Precision;	None;
2717215	intro	1	0	[1,2,2,2,1,2]	1	2	2	2	1	2	The standard error bars show the uncertainty about the mean values represented by the y-axis variable. There is an overlap of these standard error bars, which indicates that the means are not significantly different.	blank	C	F	A	F	C	B	B	0	1	0	0	0	0	0	0	0	0	1	0	1	0	0	0	0	0	0	0	0	1	0	1	0	0	Lizard	Uncertainty in data;	None;	Standard Error;Hypothesis/Prediction/Significance testing;
2717250	intro	1	0	[1,1,2,3,2,4]	1	1	2	3	2	4	The error bars provide insight on the variation of the data.	blank	D	G	A	B	D	B	B	0	1	0	0	0	0	0	0	0	0	0	1	1	0	0	0	0	1	0	0	0	0	0	1	0	0	Lizard	Variability in data;	None;	None;
2717280	intro	1	0	[1,1,2,2,1,2]	1	1	2	2	1	2	Error bars can provide the average uncertainty or amount of error for a measurement in the data.	blank	G	A	A	D	C	B	B	0	0	0	1	1	0	0	0	0	0	0	0	1	0	0	0	0	0	0	1	0	0	0	1	0	0	Bacteria	Uncertainty in data;	Error in Experimentation	None;
2717289	intro	1	0	[1,1,2,1,2,3]	1	1	2	1	2	3	error bars may show standard erros or standard deviations	blank								0	0	0	0	0	0	0	0	0	0	0	0	0	0	0	0	0	0	0	0	0	0	0	0	0	0	Lizard	None;	None;	Standard deviation;Standard Error;
2717352	intro	1	0	[2,1,1,2,2,1]	2	1	1	2	2	1	The error bars provide information about the variation in data for each site. It shows the possible error in a measured value	blank	C	B	A	F	D	B	B	0	1	0	0	0	1	0	0	0	1	0	0	1	0	0	0	0	0	0	0	0	1	0	1	0	0	Lizard	Variability in data;	Error in Experimentation;	None;
2717354	intro	1	0	[1,3,1,3,1,2]	1	3	1	3	1	2	Standard error bars indicate an uncertainty in the mean due to lack of sample size or exceptions that throw off the average.	blank	G	D	B	F	D		B	0	0	0	1	0	0	0	1	0	1	0	0	0	1	0	0	0	0	0	0	0	1	0	1	0	0	Lizard	Uncertainty in data;	None;	None;
2717359	intro	1	0	[1,2,1,1,2,2]	1	2	1	1	2	2	The error bars provide information on yhe variability of the data and reports the uncertanity in a reported measurement. They show reliability and how far or close the data was that is being represented.	blank								0	0	0	0	0	0	0	0	0	0	0	0	0	0	0	0	0	0	0	0	0	0	0	0	0	0	Lizard	Variability in data;Uncertainty in data;	Accuracy/Precision;	None;
2717496	intro	1	0	[1,2,2,1,1,4]	1	2	2	1	1	4	The error bars tells the standard diviation which means the varation in the data set. In other words, it tells whether the expeiment has a significant difference in the results or not.	blank	C	A	A	B	B	A	B	0	1	0	0	1	0	0	0	0	0	0	0	1	0	0	0	0	1	0	0	0	0	1	0	1	0	Cancer	Variability in data;		Standard deviation;Hypothesis/Prediction/Significance testing;
2717524	intro	1	0	[1,1,2,1,1,1]	1	1	2	1	1	1	Error bars can help communicate the reliability of results. It shows the marigin of error in a given data set.	blank	D	G	A	B	B	B	B	0	1	0	0	0	0	0	0	0	0	0	1	1	0	0	0	0	1	0	0	0	0	1	0	0	0	Lizard	None;	Accuracy/Precision;Margin of error/Room for error;	None;
2717544	intro	1	0	[1,1,1,1,1,1]	1	1	1	1	1	1	i do not know	blank	C	F	B	B	B	B	B	0	1	0	0	0	0	0	0	0	0	1	0	0	1	0	0	0	1	0	0	0	0	1	0	0	0	Cancer	None;	None;	None;
2717576	intro	1	0	[2,1,2,1,2,1]	2	1	2	1	2	1	Error bars show the standard error for each group, which tells you the uncertainty for each.	blank	C	F	B	F	B	B	B	0	1	0	0	0	0	0	0	0	0	1	0	0	1	0	0	0	0	0	0	0	1	1	0	0	0	Lizard	Uncertainty (alone);	None;	Standard Error;
2717585	intro	1	0	[2,1,2,4,2,1]	2	1	2	4	2	1	The error bars show me the range of the average values, giving me a better idea of how the majority of the values interact with each other, rather than just a hard average. This helps me better interpret that urban areas have a higher value than natural areas.	blank	C	F	A	A,F	C	B	B	0	1	0	0	0	0	0	0	0	0	1	0	1	0	0	0	0	0	0	0	0	0	0	1	0	0	Lizard	None;	None;	Lowest and highest points/Range;
2717631	intro	1	0	[1,1,2,4,1,4]	1	1	2	4	1	4	The error bars are used to indicate an estimated error measurement, however for this specific data I am unsure of the information it is trying to convey.	blank	A	A	A	F	C	A	B	1	0	0	0	1	0	0	0	0	0	0	0	1	0	0	0	0	0	0	0	0	1	0	1	1	0	Cancer	None;	Error in Experimentation;	None;
2717649	intro	1	0	[1,2,4,2,1,2]	1	2	4	2	1	2	I do not know.	blank	C	G	A	F	D			0	1	0	0	0	0	0	0	0	0	0	1	1	0	0	0	0	0	0	0	0	1	0	1	0	0	Lizard	None;	None;	None;
2717690	intro	1	0	[2,1,2,1,2,2]	2	1	2	1	2	2	I think the error bars provide us with the predicted amount of error that the data could have in order to show that the data could be closer or further apart than represented by the bars.	blank	G	A	A	B,G	C	A	B	0	0	0	1	1	0	0	0	0	0	0	0	1	0	0	0	0	0	0	0	0	0	0	1	1	0	Bacteria	None;	Error in data	Distribution;
2717743	intro	1	0	[2,3,2,1,4,3]	2	3	2	1	4	3	The error bars in the graph show the variation between the two bars. In this case there is little variation between the two bars, due to the fact that the error bars overlap each other.	blank	A	A	B	A,F	B	B	B	1	0	0	0	1	0	0	0	0	0	0	0	0	1	0	0	0	0	0	0	0	0	1	0	0	0	Cancer	Variability in data;	None;	None;
2717756	intro	1	0	[1,1,1,2,1,1]	1	1	1	2	1	1	The error bars provide the standard deviation information for each bar. This shows that the bars represent an average and that there is variation within the natural and urban sites.	blank	A	A	A	B	D	B	B	1	0	0	0	1	0	0	0	0	0	0	0	1	0	0	0	0	1	0	0	0	0	0	1	0	0	Lizard	Variability in data;	None;	Standard deviation;
2717787	intro	1	0	[1,1,2,3,2,2]	1	1	2	3	2	2	The error bars show you the area&#047;values that the measurements could be off by and the data could be in the regions the error bars show. You can tell if data is significantly different of simialar values if the error bars show into some of the region of the other bar on the graph of data.	blank	B	A	A	F	D	B	B	1	0	0	0	1	0	0	0	0	0	0	0	1	0	0	0	0	0	0	0	0	1	0	1	0	0	Cancer	None;	Accuracy/Precision;	Distribution;Hypothesis/Prediction/Significance testing;
2717850	intro	1	0	[1,1,2,1,2,2]	1	1	2	1	2	2	Errors bars represent outlying data that could affect the results of the expeirment, and it is shown on the bar to represent any margins of error.	blank	A	A	A	B,F	C	A	B	1	0	0	0	1	0	0	0	0	0	0	0	1	0	0	0	0	0	0	0	0	0	0	1	1	0	Lizard	None;	Margin of error/Room for error;	Outliers;
2717859	intro	1	0	[2,1,3,1,2,2]	2	1	3	1	2	2	These bars show the difference from natural or urban areas is insignificant because the error bars overlap eachother.	blank	C	A	A	F	B	B	B	0	1	0	0	1	0	0	0	0	0	0	0	1	0	0	0	0	0	0	0	0	1	1	0	0	0	Lizard	None;	None;	Hypothesis/Prediction/Significance testing;
2717868	intro	1	0	[1,2,2,3,1,2]	1	2	2	3	1	2	The error bars tell you the standard deviation that was provided from your data.	blank	E	C	A	F	B	B	B	0	0	1	0	0	0	1	0	0	1	0	0	1	0	0	0	0	0	0	0	0	1	1	0	0	0	Lizard	None;	None;	Standard deviation;
2717907	intro	1	0	[2,1,1,1,2,1]	2	1	1	1	2	1	The error bars shows the standard deviation in the data. This means that the true value shown on each bar is in between the range shown on the error bar.	blank	C	D	B	F	D	B	B	0	1	0	0	0	0	0	1	0	1	0	0	0	1	0	0	0	0	0	0	0	1	0	1	0	0	Lizard	None;	Accuracy/Precision;	Standard deviation;Lowest and highest points/Range;
2717949	intro	1	0	[1,3,2,3,1,3]	1	3	2	3	1	3	the length of the error bar helps reveal the uncertainty of a data point: a short error bar shows that values are concentrated, signalling tha the plotted average value is more likely, while a long error bar would indicate the value are more spread out and less reliable.&#013;&#010;the standard error tell how accurate the mean of any given sample from that population is likely to be compared to t…	blank	A	C	A	B	B	B	A	1	0	0	0	0	0	1	0	0	1	0	0	1	0	0	0	0	1	0	0	0	0	1	0	0	1	Lizard	Uncertainty in data;	Accuracy/Precision;	Distribution;Standard Error;
2717962	intro	1	0	[1,1,3,1,2,1]	1	1	3	1	2	1	The error bars in this graph show the variation we would recieve in these two different environments. The error bars account for outliers in the data and help show preciseness.	blank	C	G	B	F	B	B	B	0	1	0	0	0	0	0	0	0	0	0	1	0	1	0	0	0	0	0	0	0	1	1	0	0	0	Lizard	Variability in data;	Accuracy/Precision;	Outliers;
2717966	intro	1	0	[1,1,1,2,1,2]	1	1	1	2	1	2	The error bars show the margin of uncertainty in the data set due to instruments or other errors caused when measuring data	blank	C	F	B	B,F	D	B	B	0	1	0	0	0	0	0	0	0	0	1	0	0	1	0	0	0	0	0	0	0	0	0	1	0	0	Lizard	Uncertainty in data;	Error in Experimentation;	None;
2717985	intro	1	0	[1,1,2,3,2,1]	1	1	2	3	2	1	The error bars provide you with information about whether the difference between the two values is statistically significant enough to support&#047;refute the hypothesis.	blank	A	A	A	B	C	B	B	1	0	0	0	1	0	0	0	0	0	0	0	1	0	0	0	0	1	0	0	0	0	0	1	0	0	Lizard	None;	None;	Hypothesis/Prediction/Significance testing;
2718052	intro	1	0	[1,2,1,3,2,3]	1	2	1	3	2	3	The error bars provide me with the estimated or &#034;allowed&#034; variation within the mean data displayed. This means that it could be reasonable to expect that the true mean could lay within the error bar. This demonstrates the uncertantity in the data and can account for inconsistencies in precision of data.	blank	C	F	B	F	C	B	B	0	1	0	0	0	0	0	0	0	0	1	0	0	1	0	0	0	0	0	0	0	1	0	1	0	0	Lizard	Variability in data;Uncertainty in data;	Accuracy/Precision;	None;
2718089	intro	1	0	[1,1,1,3,2,1]	1	1	1	3	2	1	The error bars show the variation in data that may have been caused by errors in the data collection or sampling process.	blank								0	0	0	0	0	0	0	0	0	0	0	0	0	0	0	0	0	0	0	0	0	0	0	0	0	0	Cancer	Variability in data;	Error in Experimentation;	None;
2718125	intro	1	0	[2,1,2,1,2,1]	2	1	2	1	2	1	The error bars provide evidence that there could be deviation within the data collected. This means that if the experiment was tested again, the data could be different with about that much variation.	blank	D	F	A	F	C	B	B	0	1	0	0	0	0	0	0	0	0	1	0	1	0	0	0	0	0	0	0	0	1	0	1	0	0	Lizard	Variability (alone);	None;	Distribution;
2718156	intro	1	0	[1,1,1,3,1,1]	1	1	1	3	1	1	the variation of lizard lengths within the groups	blank		A	A	B	B	B	A	0	0	0	0	1	0	0	0	0	0	0	0	1	0	0	0	0	1	0	0	0	0	1	0	0	1	Lizard	Variability in data;	None;	None;
2718195	intro	1	0	[1,1,1,2,1,2]	1	1	1	2	1	2	The error bars included on the graph show that some error in measuring the length of the lizards could have occurred, so it is being accounted for. The graph is giving a possible range of what the lizards measure out to be if there was some error.	blank	C	F	A	F	D	A	B	0	1	0	0	0	0	0	0	0	0	1	0	1	0	0	0	0	0	0	0	0	1	0	1	1	0	Lizard	None;	Error in Experimentation;Error (no context OR context meeting multiple potential meanings);	Lowest and highest points/Range;
2718208	intro	1	0	[1,2,1,2,1,4]	1	2	1	2	1	4	The error bars represent standard deviation and provide information about the error&#047;uncertainty present in the measurements&#047;data that is graphed.	blank	A	G	A	B	B	B	B	1	0	0	0	0	0	0	0	0	0	0	1	1	0	0	0	0	1	0	0	0	0	1	0	0	0	Lizard	Uncertainty in data;	Error in Experimentation;	Standard deviation;
2718275	intro	1	0	[1,1,2,1,2,4]	1	1	2	1	2	4	I dont know	blank	C	A	B	D	C	B	B	0	1	0	0	1	0	0	0	0	0	0	0	0	1	0	0	0	0	0	1	0	0	0	1	0	0	Lizard	None;	None;	None;
2718304	intro	1	0	[2,1,2,3,2,1]	2	1	2	3	2	1	That the data could vary from the actual amount in the real world. Gives us the bars so we know how much variation there could be.	blank	D	C	A	F	B	B	B	0	1	0	0	0	0	1	0	0	1	0	0	1	0	0	0	0	0	0	0	0	1	1	0	0	0	Lizard	Variability in data;	None;	None;
2718318	intro	1	0	[1,1,1,2,2,2]	1	1	1	2	2	2	The error bars show the standard deviation of error.	blank		F	A	F	B	A	B	0	0	0	0	0	0	0	0	0	0	1	0	1	0	0	0	0	0	0	0	0	1	1	0	1	0	Lizard	None;	Error (no context OR context meeting multiple potential meanings);	Standard deviation;
2718334	intro	1	0	[4,1,3,3,1,4]	4	1	3	3	1	4	Error bars provide us information about the uncertainity and the variability of the data shown on the graph. In other words, it indicates how precise the data is from the truth.	blank	A	A	A	B	B	A	B	1	0	0	0	1	0	0	0	0	0	0	0	1	0	0	0	0	1	0	0	0	0	1	0	1	0	Lizard	Uncertainty (alone);Variability in data;	Accuracy/Precision;	None;
2718353	intro	1	0	[2,1,2,1,2,1]	2	1	2	1	2	1	The error bars provide the information that the real value may vary from the experimental data that was collected.	blank	A	A						1	0	0	0	1	0	0	0	0	0	0	0	0	0	0	0	0	0	0	0	0	0	0	0	0	0	Lizard	Variability in data;	Accuracy/Precision;	None;
2718375	intro	1	0	[1,3,1,3,1,3]	1	3	1	3	1	3	The error bars show that the average could be within the bar and not just where the orange bar lands because of various errors that may have been involved in data collection. Essentially, they show that the average falls within the error bar and can be either above or below (but still within the error bar) the orange average.	blank	C	F	A	F	C	B	B	0	1	0	0	0	0	0	0	0	0	1	0	1	0	0	0	0	0	0	0	0	1	0	1	0	0	Lizard	None;	Error in Experimentation;	Distribution;
2718406	intro	1	0	[1,2,1,2,2,3]	1	2	1	2	2	3	Errors bars provide a average quantity that shows the uncertainity in a calculated data, but sometimes provied the confidence interval of the average.	blank	A	A	A	C	B	A	B	1	0	0	0	1	0	0	0	0	0	0	0	1	0	0	0	0	0	1	0	0	0	1	0	1	0	Lizard	Uncertainty in data;	None;	Confidence Interval;
2718438	intro	1	0	[1,1,2,1,2,1]	1	1	2	1	2	1	The error bars provide the variability of data and how there may be uncertianity (error) within the measurement.	blank	E	F	A	H	E	B	B	0	0	1	0	0	0	0	0	0	0	1	0	1	0	0	0	0	0	0	0	0	0	0	0	0	0	Lizard	Variability in data;Uncertainty in data;	Error in Experimentation;	None;
2718447	intro	1	0	[1,2,1,2,1,1]	1	2	1	2	1	1	I do not know for sure as I haven't learned about error bars before, but I assume they provide the amount of standard error available for the data.	blank	A	A	A	F	D	B	B	1	0	0	0	1	0	0	0	0	0	0	0	1	0	0	0	0	0	0	0	0	1	0	1	0	0	Lizard	None;	None;	Standard Error;
2718482	intro	1	0	[1,2,1,4,3,4]	1	2	1	4	3	4	These bars mean that the data could have varied that much within each graph&#047;bar. These are the errors or uncertainty within the experiment.	blank								0	0	0	0	0	0	0	0	0	0	0	0	0	0	0	0	0	0	0	0	0	0	0	0	0	0	Lizard	Variability in data;Uncertainty in data;	Error in Experimentation;	None;
2718493	intro	1	0	[1,3,1,3,2,3]	1	3	1	3	2	3	The error bars provide you with the information that there is not a big enough statistical difference between the two data types. The error bars fall within each other.	blank	D	A	B	B	C	B	B	0	1	0	0	1	0	0	0	0	0	0	0	0	1	0	0	0	1	0	0	0	0	0	1	0	0	Lizard	None;	None;	Hypothesis/Prediction/Significance testing;
2718517	intro	1	0	[1,1,2,2,2,3]	1	1	2	2	2	3	The level of uncertainty in the dependent variable, which could be a result of environmental variables that were not accounted for.	blank	C	D	B	F	D	B	B	0	1	0	0	0	0	0	1	0	1	0	0	0	1	0	0	0	0	0	0	0	1	0	1	0	0	Lizard	Uncertainty in data;	None;	None;
2718519	intro	1	0	[1,1,2,1,2,2]	1	1	2	1	2	2	The error bars provide information about how confident the researchers are in the accuracy of the data found.	blank	C	F	A	F	D	B	B	0	1	0	0	0	0	0	0	0	0	1	0	1	0	0	0	0	0	0	0	0	1	0	1	0	0	Lizard	None;	Accuracy/Precision;	None;
2718528	intro	1	0	[1,1,1,3,2,2]	1	1	1	3	2	2	The error bars show that the data could vary between the top and the bottom of the error bar, what is shown might not be completely accurate.	blank	C	A	A	F	D	B	B	0	1	0	0	1	0	0	0	0	0	0	0	1	0	0	0	0	0	0	0	0	1	0	1	0	0	Lizard	Variability in data;	Accuracy/Precision;	None;
2718567	intro	1	0	[2,1,2,1,2,1]	2	1	2	1	2	1	The error bars represent a quantifiable way to represent the researcher's uncertainty in the mean represented by each bar.	blank	A	F	B	B	C	B	B	1	0	0	0	0	0	0	0	0	0	1	0	0	1	0	0	0	1	0	0	0	0	0	1	0	0	Lizard	Uncertainty in data;	None;	None;
2718605	intro	1	0	[1,1,1,3,1,2]	1	1	1	3	1	2	The error bars show the level of uncertainty of the data plotted for both natural and urban sites.	blank	C	A	A	C	C	B	B	0	1	0	0	1	0	0	0	0	0	0	0	1	0	0	0	0	0	1	0	0	0	0	1	0	0	Lizard	Uncertainty in data;	None;	None;
2718614	intro	1	0	[2,1,2,1,2,2]	2	1	2	1	2	2	Error bar gives us standard deviation and tells us the difference is significant.	blank	A	F	A	B	C	B	A	1	0	0	0	0	0	0	0	0	0	1	0	1	0	0	0	0	1	0	0	0	0	0	1	0	1	Lizard	Significance;	None;	Standard deviation;
2718617	intro	1	0	[1,1,3,2,1,2]	1	1	3	2	1	2	It shows how much variability there is wihin the data. Therefore, having a smaller error bar is much better as it shows the data is more accurate.	blank	C	E	A	B	D	B	B	0	1	0	0	0	0	0	0	1	1	0	0	1	0	0	0	0	1	0	0	0	0	0	1	0	0	Lizard	Variability in data;	Accuracy/Precision;	None;
2718636	intro	1	0	[2,1,2,2,2,1]	2	1	2	2	2	1	The error bars show variation or uncertainty in the mean data sets of the natural and urban categories.	blank								0	0	0	0	0	0	0	0	0	0	0	0	0	0	0	0	0	0	0	0	0	0	0	0	0	0	Lizard	Variability in data;Uncertainty in data;	None;	None;
2718662	intro	1	0	[2,1,2,1,2,3]	2	1	2	1	2	3	The error bars show the margin of error within the data. Since they are using the mean there could hvae been outliers within these data sets that need to be accounted for. As you see eith the natural bar the margin of error is far less that the urban error bar, meaning there was more consistent data in comparison	blank	E	A	A	B,F	C	B	B	0	0	1	0	1	0	0	0	0	0	0	0	1	0	0	0	0	0	0	0	0	0	0	1	0	0	Lizard	None;	Margin of error/Room for error;	Outliers;
2718827	intro	1	0	[1,2,1,3,1,2]	1	2	1	3	1	2	This bar graph shows the mean of the y value for each category. It also shows the deviation from the mean for each category, with gives us an idea as to what the variation was like.	blank	G	F	B	B	D	B	B	0	0	0	1	0	0	0	0	0	0	1	0	0	1	0	0	0	1	0	0	0	0	0	1	0	0	Lizard	Variability in data;	None;	None;
2718828	intro	1	0	[1,2,1,1,2,1]	1	2	1	1	2	1	The information that the error bars provide shows discrepencies between natural and urban site types. For example in the urban site there is a larger range meaning the data is less liekly to be significant as opposed to the natural site.	blank	C	F	E	B	D	C	B	0	1	0	0	0	0	0	0	0	0	1	0	0	0	0	0	0	1	0	0	0	0	0	1	0	0	Lizard	None;	None;	Lowest and highest points/Range;Hypothesis/Prediction/Significance testing;
2718838	intro	1	0	[3,1,3,3,3,2]	3	1	3	3	3	2	Error bars help us record the uncertainty of the datapoints; evidently, it indicates the amount of error that our data may have. For example, in this particular graph, it shows the uncertainty in the recorded values between the two variables, allowing us readers to gauge the variabiltiy in the dataset.	blank	A	B	B	B	B	B	B	1	0	0	0	0	1	0	0	0	1	0	0	0	1	0	0	0	1	0	0	0	0	1	0	0	0	Lizard	Uncertainty in data;Variability in data;	Error in data;	None;
2718839	intro	1	0	[2,1,2,1,2,1]	2	1	2	1	2	1	The error bars show one standard deviation of error within the data set, so we know aprox how much this data could fluctuate on average if replicated.	blank	A	B	B	F	D	B	B	1	0	0	0	0	1	0	0	0	1	0	0	0	1	0	0	0	0	0	0	0	1	0	1	0	0	Lizard	None;	None;	Distribution;Standard deviation;
2718841	intro	1	0	[2,1,1,1,2,3]	2	1	1	1	2	3	The error bars represent the variability in the data being measured, so it can be interpreted as &#034;give or take this amount&#034;.	blank	G	F	B	D	B	A	B	0	0	0	1	0	0	0	0	0	0	1	0	0	1	0	0	0	0	0	1	0	0	1	0	1	0	Lizard	Variability in data;	None;	Distribution;
2718866	intro	1	0	[1,1,2,2,2,1]	1	1	2	2	2	1	the error bars help show how confident the calculated mean is and another way to measure precision.	blank	E	A	A	A,F	C	B	B	0	0	1	0	1	0	0	0	0	0	0	0	1	0	0	0	0	0	0	0	0	0	0	1	0	0	Lizard	None;	Accuracy/Precision;	None;
2718892	intro	1	0	[1,3,1,3,2,2]	1	3	1	3	2	2	I think that the error bars at the top of each bar represents the margin of error this graph has. The bar shows the average of each category while the error bar shows the true range of the data	blank	C	A	B	F	B	B	B	0	1	0	0	1	0	0	0	0	0	0	0	0	1	0	0	0	0	0	0	0	1	1	0	0	0	Lizard	None;	Margin of error/Room for error;	Lowest and highest points/Range;
2718898	intro	1	0	[1,2,1,3,1,3]	1	2	1	3	1	3	The error bars provide an uncertainty amount for the reported measurement.	blank	A	D	A	E,F	E	B	B	1	0	0	0	0	0	0	1	0	1	0	0	1	0	0	0	0	0	0	0	0	0	0	0	0	0	Lizard	Uncertainty in data;	None;	None;
2718922	intro	1	0	[1,1,2,1,1,4]	1	1	2	1	1	4	i do not know	blank	D	F	A	D	E	B		0	1	0	0	0	0	0	0	0	0	1	0	1	0	0	0	0	0	0	1	0	0	0	0	0	0	Lizard	None;	None;	None;
2718923	intro	1	0	[3,1,1,2,3,1]	3	1	1	2	3	1	The error bar shows the quantity that indicates uncertainty in a calculated mean. In effect, it quantifies how confident you are that the mean you calculated is the mean you;d observe under another experiment with the same conditions.	blank	A	E	A	B	D	B	A	1	0	0	0	0	0	0	0	1	1	0	0	1	0	0	0	0	1	0	0	0	0	0	1	0	1	Lizard	Uncertainty in data;	Accuracy/Precision;	None;
2718927	intro	1	0	[1,3,1,2,1,3]	1	3	1	2	1	3	They are a representation of the variation in the data being measured.	blank	A	F	A	B	C	B	A	1	0	0	0	0	0	0	0	0	0	1	0	1	0	0	0	0	1	0	0	0	0	0	1	0	1	Lizard	Variability in data;	None;	None;
2718945	intro	1	0	[1,1,3,2,2,1]	1	1	3	2	2	1	The error bars tell us a measure of uncertainty, showing us the range in the data. This way, we can see how &#034;true&#034; the findings in the data actually are.	blank	C	C	A	F	D	B	B	0	1	0	0	0	0	1	0	0	1	0	0	1	0	0	0	0	0	0	0	0	1	0	1	0	0	Lizard	Uncertainty (alone);	Accuracy/Precision;	Lowest and highest points/Range;
2718968	intro	1	0	[1,2,2,2,1,2]	1	2	2	2	1	2	the error bar represents the uncertainity of the corresponding coordinate of the point	blank	E	F	B	C	B	B	B	0	0	1	0	0	0	0	0	0	0	1	0	0	1	0	0	0	0	1	0	0	0	1	0	0	0	Lizard	Uncertainty in data;	None;	None;
2718978	intro	1	0	[4,4,1,1,2,2]	4	4	1	1	2	2	The error bar indicates that there are outliers among the data set and that it shows the range of data.	blank	E	D	A	B	C	B	B	0	0	1	0	0	0	0	1	0	1	0	0	1	0	0	0	0	1	0	0	0	0	0	1	0	0	Lizard	None;	None;	Outliers;Lowest and highest points/Range;
2718986	intro	1	0	[1,1,4,2,2,2]	1	1	4	2	2	2	This shows the uncertanity in the measures reported.	blank	D	A	B	B,D	B	A	B	0	1	0	0	1	0	0	0	0	0	0	0	0	1	0	0	0	0	0	0	0	0	1	0	1	0	Lizard	Uncertainty in data;	None;	None;
2719019	intro	1	0	[2,1,2,3,2,1]	2	1	2	3	2	1	The error bars show data that could be above and below the average value shown by the main orange bar. They represent the general range of data points	blank	E	E	A	B	D	B	B	0	0	1	0	0	0	0	0	1	1	0	0	1	0	0	0	0	1	0	0	0	0	0	1	0	0	Lizard	None;	None;	Lowest and highest points/Range;Distribution;
2719035	intro	1	0	[1,1,2,2,1,2]	1	1	2	2	1	2	Error bars are a way to show the accuracy of a particular data set. Larger error bars represent more variability of data within a set whereas smaller error bars represent more precise data values.	blank	D	F	A	F	C	B	B	0	1	0	0	0	0	0	0	0	0	1	0	1	0	0	0	0	0	0	0	0	1	0	1	0	0	Lizard	Variability in data;	Accuracy/Precision;	None;
2719050	intro	1	0	[2,1,2,3,2,1]	2	1	2	3	2	1	I do not know	blank	G	F	B	B	B	A	B	0	0	0	1	0	0	0	0	0	0	1	0	0	1	0	0	0	1	0	0	0	0	1	0	1	0	Lizard	None;	None;	None;
2719080	intro	1	0	[2,1,1,1,2,2]	2	1	1	1	2	2	There is a much higher error in data collected in urban than in natural. This may be caused to more activities in urban than in natural or there may be other variables that caused a higher error.	blank	C	A	B	B	B	B	A	0	1	0	0	1	0	0	0	0	0	0	0	0	1	0	0	0	1	0	0	0	0	1	0	0	1	Lizard	None;	Error in data;Error (no context OR context meeting multiple potential meanings);	None;
2719116	intro	1	0	[1,2,1,2,4,1]	1	2	1	2	4	1	The error bars indicate the levels of uncertainity for the data	blank	D	C	A	F	B	B	B	0	1	0	0	0	0	1	0	0	1	0	0	1	0	0	0	0	0	0	0	0	1	1	0	0	0	Lizard	Uncertainty in data;	None;	None;
2719121	intro	1	0	[1,2,1,3,2,2]	1	2	1	3	2	2	the error bars show the variety of &#034;uncertainty&#034; within the data. this representation gives the reader of the graph a better idea of what to look out for when looking for a trend&#047; pattern.	blank	D	A	A	F	B	B	B	0	1	0	0	1	0	0	0	0	0	0	0	1	0	0	0	0	0	0	0	0	1	1	0	0	0	Lizard	Uncertainty in data;	None;	None;
2719134	intro	1	0	[1,2,1,3,1,2]	1	2	1	3	1	2	The data in the study has an error range where other possible outcomes within the range are possible.	blank	D	B	B	F	B	B	B	0	1	0	0	0	1	0	0	0	1	0	0	0	1	0	0	0	0	0	0	0	1	1	0	0	0	Bacteria	None;	Error (no context OR context meeting multiple potential meanings)	Lowest and highest points/Range;
2719136	intro	1	0	[2,1,2,3,2,1]	2	1	2	3	2	1	The error bars show me the level of confidence of the data. It's possible, for example, that in real life, urban could be at 35 and natural could be at 40, thanks to the minimun and maximum values displayed by the error bars.	blank	C	C	B	F	B	B	B	0	1	0	0	0	0	1	0	0	1	0	0	0	1	0	0	0	0	0	0	0	1	1	0	0	0	Lizard	None;	Accuracy/Precision;	Lowest and highest points/Range;
2719137	intro	1	0	[2,3,1,3,2,2]	2	3	1	3	2	2	the data represts error datas which means its showing standard erros and many other quantities which means the figures have to be clear	blank	A	A	A	C				1	0	0	0	1	0	0	0	0	0	0	0	1	0	0	0	0	0	1	0	0	0	0	0	0	0	Lizard	None;	Error (no context OR context meeting multiple potential meanings);	Standard Error;
2719145	intro	1	0	[1,1,1,2,1,2]	1	1	1	2	1	2	The error bars shows the uncertainty in the answer.	blank	C	G	A	B,F	D	B	B	0	1	0	0	0	0	0	0	0	0	0	1	1	0	0	0	0	0	0	0	0	0	0	1	0	0	Lizard	Uncertainty in data;	None;	None;
2719148	intro	1	0	[1,3,2,3,1,3]	1	3	2	3	1	3	The error bars in the graph show the amount of uncertainty that comes with the data and how accurat the numbers are.	blank	E	E	A	E	B	B	B	0	0	1	0	0	0	0	0	1	1	0	0	1	0	0	0	0	0	0	0	1	0	1	0	0	0	Lizard	Uncertainty in data;	Accuracy/Precision;	None;
2719155	intro	1	0	[1,2,1,3,1,2]	1	2	1	3	1	2	The bars tell you the standard error of mean, which shows the certainty behind each calculated mean.	blank	E	G	A	F	B	B	B	0	0	1	0	0	0	0	0	0	0	0	1	1	0	0	0	0	0	0	0	0	1	1	0	0	0	Lizard	None;	None;	Standard Error;
2719156	intro	1	0	[4,1,1,4,2,2]	4	1	1	4	2	2	I think the error bar shows that the data between natural and urban didn't overlap.	blank	A	G	A	B	A	B	B	1	0	0	0	0	0	0	0	0	0	0	1	1	0	0	0	0	1	0	0	0	0	1	0	0	0	Lizard	None;	None;	None;
2719163	intro	1	0	[1,2,1,3,1,2]	1	2	1	3	1	2	The error bars show the room for variability or error in relation to the value shown.	blank	C	A	B	E,F	D	B	B	0	1	0	0	1	0	0	0	0	0	0	0	0	1	0	0	0	0	0	0	0	0	0	1	0	0	Lizard	Variability in data;	Error in data;	None;
2719164	intro	1	0	[1,1,1,3,2,2]	1	1	1	3	2	2	The standard deviation in the data set.	blank	C	A	B	F	C	B	B	0	1	0	0	1	0	0	0	0	0	0	0	0	1	0	0	0	0	0	0	0	1	0	1	0	0	Lizard	None;	None;	Standard deviation;
2719198	intro	1	0	[1,4,1,4,1,4]	1	4	1	4	1	4	The error bars show you how reliable the data is. Smaller bars mean more reliable data and larger bars mean less reliable data.	blank	A	A	B	B	B	A	B	1	0	0	0	1	0	0	0	0	0	0	0	0	1	0	0	0	1	0	0	0	0	1	0	1	0	Lizard	None;	Accuracy/Precision;	None;
2719205	intro	1	0	[1,1,1,1,2,2]	1	1	1	1	2	2	the error bars indicates the outliers in the data.	blank	C	C	A	F	B	B	B	0	1	0	0	0	0	1	0	0	1	0	0	1	0	0	0	0	0	0	0	0	1	1	0	0	0	Lizard	None;	None;	Outliers;
2719216	intro	1	0	[1,2,1,3,1,2]	1	2	1	3	1	2	The error bars indicate the variability of the figures contained within the means demonstrated by the bars.	blank	G	G	A	F	B	B	B	0	0	0	1	0	0	0	0	0	0	0	1	1	0	0	0	0	0	0	0	0	1	1	0	0	0	Lizard	Variability in data;	None;	None;
2719217	intro	1	0	[2,1,1,1,2,2]	2	1	1	1	2	2	The error bars display how much the mean varies within the data set between individual data points.	blank	D	F	B	B	C	B	B	0	1	0	0	0	0	0	0	0	0	1	0	0	1	0	0	0	1	0	0	0	0	0	1	0	0	Lizard	Variability in data;	None;	None;
2719221	intro	1	0	[1,1,3,3,2,1]	1	1	3	3	2	1	The error bar provides the variability of data to indicate the error that can be made in the measurement.	blank	D	A	A	B	C	C	A	0	1	0	0	1	0	0	0	0	0	0	0	1	0	0	0	0	1	0	0	0	0	0	1	0	1	Lizard	Variability in data;	Error in Experimentation;	None;
2719228	intro	1	0	[1,2,2,1,2,3]	1	2	2	1	2	3	I think the error bars are results that were not satisfactory and could skew results. I do not know 100%.	blank	C	A	B	B	D	B	B	0	1	0	0	1	0	0	0	0	0	0	0	0	1	0	0	0	1	0	0	0	0	0	1	0	0	Lizard	None;	None;	Distribution;
2719229	intro	1	0	[2,1,2,1,2,1]	2	1	2	1	2	1	The error bars tell the uncertainty of the measured data	blank	A	F	A	B	B	B	A	1	0	0	0	0	0	0	0	0	0	1	0	1	0	0	0	0	1	0	0	0	0	1	0	0	1	Lizard	Uncertainty in data;	None;	None;
2719245	intro	1	0	[2,1,4,2,2,4]	2	1	4	2	2	4	I do not know	blank	A	F	A	B,E,	B	B	B	1	0	0	0	0	0	0	0	0	0	1	0	1	0	0	0	0	0	0	0	0	0	1	0	0	0	Lizard	None;	None;	None;
2719254	intro	1	0	[2,2,3,1,2,1]	2	2	3	1	2	1	The error bars in this bar graph show variation between the two categories more clearly	blank	D	D	A	B	B	B	B	0	1	0	0	0	0	0	1	0	1	0	0	1	0	0	0	0	1	0	0	0	0	1	0	0	0	Lizard	Variability in data;	None;	None;
2719262	intro	1	0	[1,2,3,2,1,4]	1	2	3	2	1	4	Error bars indicate the uncertainty of an estimate to show how precise a measurement is.	blank	C	D	A	B	D	B	B	0	1	0	0	0	0	0	1	0	1	0	0	1	0	0	0	0	1	0	0	0	0	0	1	0	0	Lizard	Uncertainty in data;	Accuracy/Precision;	None;
2719276	intro	1	0	[1,1,1,1,2,2]	1	1	1	1	2	2	Since the error bars overlap, any correlation found &#047;conclusion found is probably not statistically signficant.	blank	A	B	A	B	C	B	B	1	0	0	0	0	1	0	0	0	1	0	0	1	0	0	0	0	1	0	0	0	0	0	1	0	0	Lizard	None;	None;	Hypothesis/Prediction/Significance testing;
2719278	intro	1	0	[1,1,4,2,2,4]	1	1	4	2	2	4	It shows the variation of the mean.	blank	C	A	B	F	B	B	B	0	1	0	0	1	0	0	0	0	0	0	0	0	1	0	0	0	0	0	0	0	1	1	0	0	0	Lizard	Variability in data;	None;	None;
2719280	intro	1	0	[1,1,1,2,4,1]	1	1	1	2	4	1	Error bars show the uncertainty of the measurement to depict the element of chance in the experiment	blank	C	C	A	F	C	B	B	0	1	0	0	0	0	1	0	0	1	0	0	1	0	0	0	0	0	0	0	0	1	0	1	0	0	Lizard	Uncertainty in data;	None;	None;
2719283	intro	1	0	[2,4,3,2,1,1]	2	4	3	2	1	1	The error bars providies the information that indicate different errors that occured in the measurement.	blank								0	0	0	0	0	0	0	0	0	0	0	0	0	0	0	0	0	0	0	0	0	0	0	0	0	0	Lizard	None;	Error in Experimentation;	None;
2719304	intro	1	0	[2,1,1,1,1,1]	2	1	1	1	1	1	The error bars show that even in data variation, there is still a clear trend that reinforces the data.	blank	E	F	B	F	C	B	B	0	0	1	0	0	0	0	0	0	0	1	0	0	1	0	0	0	0	0	0	0	1	0	1	0	0	Lizard	Variability in data;	None;	Distribution;
2719314	intro	1	0	[2,1,1,2,2,1]	2	1	1	2	2	1	error bars tell us that there was a range in the data that was taken and that while there was an average, there was a small amount of variation in the data	blank								0	0	0	0	0	0	0	0	0	0	0	0	0	0	0	0	0	0	0	0	0	0	0	0	0	0	Lizard	Variability in data;	None;	Lowest and highest points/Range;
2719320	intro	1	0	[1,1,1,1,2,2]	1	1	1	1	2	2	The urban site has a larger error bar as opposed to the natural error bar. The urban error bar has higher max values than the natural error bar.	blank	E	C	B	F	B	A	B	0	0	1	0	0	0	1	0	0	1	0	0	0	1	0	0	0	0	0	0	0	1	1	0	1	0	Lizard	None;	None;	None;
2719328	intro	1	0	[1,1,1,1,4,1]	1	1	1	1	4	1	No sig diff	blank	G	D	A	B	D	B	A	0	0	0	1	0	0	0	1	0	1	0	0	1	0	0	0	0	1	0	0	0	0	0	1	0	1	Lizard	Significance;	None;	None;
2719475	intro	1	0	[1,3,1,3,1,3]	1	3	1	3	1	3	error bars are the uncertainty in a measurment.	blank	G	A	E	H	C	B	B	0	0	0	1	1	0	0	0	0	0	0	0	0	0	0	0	0	0	0	0	0	0	0	1	0	0	Bacteria	Uncertainty in data;	None	None;
2719503	upper	0	1	[2,1,2,1,2,1]	2	1	2	1	2	1	I do not know. Guessing it is some what of a &#034;grey area&#034; where researchers are unsure of measurements or variations	blank		A	A	F	D	B	B	0	0	0	0	1	0	0	0	0	0	0	0	1	0	0	0	0	0	0	0	0	1	0	1	0	0	Lizard	Variability (alone);	Error (no context OR context meeting multiple potential meanings);	None;
2719659	intro	1	0	[2,1,2,2,2,2]	2	1	2	2	2	2	Standard deviation.	blank	G	G	A	F	D	B	B	0	0	0	1	0	0	0	0	0	0	0	1	1	0	0	0	0	0	0	0	0	1	0	1	0	0	Bacteria	None;	None	Standard deviation;
2719754	intro	1	0	[1,1,2,1,2,3]	1	1	2	1	2	3	Error bars show the level of uncertaintiny in the data gathered, they are the margin of error.	blank								0	0	0	0	0	0	0	0	0	0	0	0	0	0	0	0	0	0	0	0	0	0	0	0	0	0	Bacteria	Uncertainty in data;	Margin of error/Room for error	None;
2719852	intro	1	0	[2,1,2,1,2,2]	2	1	2	1	2	2	It shows the true range of values and that the bars are not perfectly accurate.	blank	A	G	A	F	D	B	B	1	0	0	0	0	0	0	0	0	0	0	1	1	0	0	0	0	0	0	0	0	1	0	1	0	0	Lizard	None;	Accuracy/Precision;	Lowest and highest points/Range;
2719899	intro	1	0	[2,1,2,3,3,1]	2	1	2	3	3	1	The information that the error bars show the amount of uncertainty in the data. The bar graph shows the mean&#047;average and then the error bars typically show how far away the data points are away from the mean.	blank	C	A	A	F	C	B	B	0	1	0	0	1	0	0	0	0	0	0	0	1	0	0	0	0	0	0	0	0	1	0	1	0	0	Cancer	Uncertainty in data;	None;	None;
2720014	intro	1	0	[2,4,2,1,1,4]	2	4	2	1	1	4	The error bars help to show the outliers of the data. Which explains that its not common to ahve data like that but it does happen in certain cases.	blank	C	G	A	F	D	B	B	0	1	0	0	0	0	0	0	0	0	0	1	1	0	0	0	0	0	0	0	0	1	0	1	0	0	Cancer	None;	None;	Outliers;
2720098	intro	1	0	[1,2,2,1,1,1]	1	2	2	1	1	1	I dont know	blank	E	A	A	C	B	A		0	0	1	0	1	0	0	0	0	0	0	0	1	0	0	0	0	0	1	0	0	0	1	0	1	0	Cancer	None;	None;	None;
2720523	intro	1	0	[2,1,2,3,2,1]	2	1	2	3	2	1	The error bars provide us with information on the outliers in the experiment that could've thrown off our data.	blank	C	F	B	F	B	B	B	0	1	0	0	0	0	0	0	0	0	1	0	0	1	0	0	0	0	0	0	0	1	1	0	0	0	Cancer	None;	None;	Outliers;
2720527	intro	1	0	[1,2,1,3,1,2]	1	2	1	3	1	2	I do not know	blank	G	G	A	F	D	B	B	0	0	0	1	0	0	0	0	0	0	0	1	1	0	0	0	0	0	0	0	0	1	0	1	0	0	Cancer	None;	None;	None;
2720568	intro	1	0	[1,1,2,1,2,2]	1	1	2	1	2	2	it shows the amount of room for error in the data	blank	C	A	B	F	B	A	B	0	1	0	0	1	0	0	0	0	0	0	0	0	1	0	0	0	0	0	0	0	1	1	0	1	0	Cancer	None;	Margin of error/Room for error;	None;
2720643	intro	1	0	[3,1,1,3,3,1]	3	1	1	3	3	1	The error bars show how far the outliers of the data set go from the average off data sets	blank	A	F	B	F	D	A	B	1	0	0	0	0	0	0	0	0	0	1	0	0	1	0	0	0	0	0	0	0	1	0	1	1	0	Cancer	None;	None;	Outliers;
2720661	intro	1	0	[1,1,1,2,1,3]	1	1	1	2	1	3	The error bars show the standard deviation of the data represented in each bar.	blank	A	F	A	F	B	B	B	1	0	0	0	0	0	0	0	0	0	1	0	1	0	0	0	0	0	0	0	0	1	1	0	0	0	Cancer	None;	None;	Standard deviation;
2720933	intro	1	0	[2,1,2,1,2,1]	2	1	2	1	2	1	the error bars show the possibility that the data could have been tainted therfore not fully correct	blank	C	A	A	H	E	C	B	0	1	0	0	1	0	0	0	0	0	0	0	1	0	0	0	0	0	0	0	0	0	0	0	0	0	Cancer	None;	Accuracy/Precision;	None;
2720946	intro	1	0	[1,2,1,2,1,3]	1	2	1	2	1	3	There is a big gap between the top of the line and the actual box.	blank		F	A	F	C	B	B	0	0	0	0	0	0	0	0	0	0	1	0	1	0	0	0	0	0	0	0	0	1	0	1	0	0	Cancer	None;	None;	Distribution;
2720962	intro	1	0	[4,1,1,2,1,4]	4	1	1	2	1	4	I don't know	blank	E	G	B	F	C	B	B	0	0	1	0	0	0	0	0	0	0	0	1	0	1	0	0	0	0	0	0	0	1	0	1	0	0	Cancer	None;	None;	None;
2720974	upper	0	1	[1,1,2,1,2,1]	1	1	2	1	2	1	The errors bars show the margin of error within the data sets.	blank		F	A	F	C	B	B	0	0	0	0	0	0	0	0	0	0	1	0	1	0	0	0	0	0	0	0	0	1	0	1	0	0	Lizard	None;	Margin of error/Room for error;	None;
2721114	intro	1	0	[3,2,3,3,2,1]	3	2	3	3	2	1	Variability of data	blank		B	E	H	E	C	C	0	0	0	0	0	1	0	0	0	1	0	0	0	0	0	0	0	0	0	0	0	0	0	0	0	0	Cancer	Variability in data;	None;	None;
2721501	intro	1	0	[1,2,4,2,1,2]	1	2	4	2	1	2	I do not know	blank		G	B	D	C	B	B	0	0	0	0	0	0	0	0	0	0	0	1	0	1	0	0	0	0	0	1	0	0	0	1	0	0	Lizard	None;	None;	None;
2721659	upper	0	1	[1,1,1,2,4,1]	1	1	1	2	4	1	I do not know for sure but I think it means that the range of errors in natural collected lizards is less than that of those collected in urban enviroments	blank		F	B	F	B	B	B	0	0	0	0	0	0	0	0	0	0	1	0	0	1	0	0	0	0	0	0	0	1	1	0	0	0	Lizard	None;	Margin of error/Room for error;	None;
2722631	intro	1	0	[1,4,2,1,1,3]	1	4	2	1	1	3	the standar devation is what vthe error bars mean	blank								0	0	0	0	0	0	0	0	0	0	0	0	0	0	0	0	0	0	0	0	0	0	0	0	0	0	Cancer	None;	None;	Standard deviation;
2722632	intro	1	0	[1,4,2,1,1,2]	1	4	2	1	1	2	they show the average number in the bar graph and the deviation shows the margin for error or the information that was out of the average	blank	E	G	B	F	D	B	B	0	0	1	0	0	0	0	0	0	0	0	1	0	1	0	0	0	0	0	0	0	1	0	1	0	0	Cancer	None;	Margin of error/Room for error;	Distribution;
2722633	intro	1	0	[1,1,2,3,2,1]	1	1	2	3	2	1	it gives the amount of deviation from the result of the bar, it shows the variance of each value at the end of the study. For yes, it shows that there is data reaching the 60 value, and the 0 value. For no, it shows there are valued below 20 and almost at 60 in the data set.	blank	A	F	A	F	D	C	B	1	0	0	0	0	0	0	0	0	0	1	0	1	0	0	0	0	0	0	0	0	1	0	1	0	0	Cancer	Variability in data;	None;	Distribution;Lowest and highest points/Range;
2722634	intro	1	0	[1,3,1,2,1,3]	1	3	1	2	1	3	standard deviation	blank								0	0	0	0	0	0	0	0	0	0	0	0	0	0	0	0	0	0	0	0	0	0	0	0	0	0	Cancer	None;	None;	Standard deviation;
2722635	intro	1	0	[1,2,2,4,1,2]	1	2	2	4	1	2	The error bars provide the standard deviation for the graph	blank	G	F	A	F	D	B	B	0	0	0	1	0	0	0	0	0	0	1	0	1	0	0	0	0	0	0	0	0	1	0	1	0	0	Cancer	None;	None;	Standard deviation;
2722637	intro	1	0	[1,1,2,2,2,2]	1	1	2	2	2	2	Standard deviation.	blank	E	A	A	F	C	B	B	0	0	1	0	1	0	0	0	0	0	0	0	1	0	0	0	0	0	0	0	0	1	0	1	0	0	Cancer	None;	None;	Standard deviation;
2722641	intro	1	0	[2,1,2,2,1,1]	2	1	2	2	1	1	The error bars tell you how spread out the data is.	blank	C	G	A	F	D	B	B	0	1	0	0	0	0	0	0	0	0	0	1	1	0	0	0	0	0	0	0	0	1	0	1	0	0	Cancer	None;	None;	Distribution;
2722642	intro	1	0	[2,1,2,1,2,2]	2	1	2	1	2	2	The standard deviation of the data.&#013;&#010;	blank	A	F	A	F	B	B	B	1	0	0	0	0	0	0	0	0	0	1	0	1	0	0	0	0	0	0	0	0	1	1	0	0	0	Cancer	None;	None;	Standard deviation;
2722644	intro	1	0	[1,1,2,3,2,1]	1	1	2	3	2	1	It shows the standard deviation from the results from the data. We can see how much this information will vary from the mean.	blank	A	D	A	F	B	B	B	1	0	0	0	0	0	0	1	0	1	0	0	1	0	0	0	0	0	0	0	0	1	1	0	0	0	Cancer	None;	None;	Standard deviation;
2722645	intro	1	0	[4,1,1,1,4,4]	4	1	1	1	4	4	The error bars show the standard deviation.	blank	A	A	A	F	D	A	B	1	0	0	0	1	0	0	0	0	0	0	0	1	0	0	0	0	0	0	0	0	1	0	1	1	0	Cancer	None;	None;	Standard deviation;
2722649	intro	1	0	[1,1,2,1,1,1]	1	1	2	1	1	1	The standard deviation.	blank	G	A	A	C,F	B	A	B	0	0	0	1	1	0	0	0	0	0	0	0	1	0	0	0	0	0	0	0	0	0	1	0	1	0	Cancer	None;	None;	Standard deviation;
2722701	intro	1	0	[1,1,4,2,2,2]	1	1	4	2	2	2	Standard Deviation from the average	blank	A	A	B	F	D	B	B	1	0	0	0	1	0	0	0	0	0	0	0	0	1	0	0	0	0	0	0	0	1	0	1	0	0	Cancer	None;	None;	Standard deviation;
2722703	intro	1	0	[4,1,2,1,2,1]	4	1	2	1	2	1	The error bars provide sort of a range since the number of the bars is only a mean. So the error bars can show thats its normal if points fall inside the error bar and not just have to match the line bars.	blank	C	F	B	F	B	C	B	0	1	0	0	0	0	0	0	0	0	1	0	0	1	0	0	0	0	0	0	0	1	1	0	0	0	Cancer	None;	None;	Lowest and highest points/Range;Distribution;
2722704	intro	1	0	[4,2,1,2,1,3]	4	2	1	2	1	3	the error bars provide you with the information of each response and how much they were off by	blank	A	G	E	F	E	C	C	1	0	0	0	0	0	0	0	0	0	0	1	0	0	0	0	0	0	0	0	0	1	0	0	0	0	Cancer	None;	Accuracy/Precision;	None;
2722705	intro	1	0	[1,1,1,3,2,2]	1	1	1	3	2	2	I do not know	blank	C	G	B	C	B	C	B	0	1	0	0	0	0	0	0	0	0	0	1	0	1	0	0	0	0	1	0	0	0	1	0	0	0	Cancer	None;	None;	None;
2722708	intro	1	0	[1,4,2,4,1,2]	1	4	2	4	1	2	It represents the standard deviation	blank	A	C	C	F,G	B	B	B	1	0	0	0	0	0	1	0	0	1	0	0	0	0	1	0	0	0	0	0	0	0	1	0	0	0	Cancer	None;	None;	Standard deviation;
2722711	intro	1	0	[1,1,2,3,2,2]	1	1	2	3	2	2	there was a greater range of error in the yes side than the no side.	blank	A	B	A	F	C	A	B	1	0	0	0	0	1	0	0	0	1	0	0	1	0	0	0	0	0	0	0	0	1	0	1	1	0	Cancer	None;	Margin of error/Room for error;	None;
2722712	intro	1	0	[1,2,2,2,1,3]	1	2	2	2	1	3	They provide the margin of error within the collected data.	blank								0	0	0	0	0	0	0	0	0	0	0	0	0	0	0	0	0	0	0	0	0	0	0	0	0	0	Cancer	None;	Margin of error/Room for error;	None;
2722713	intro	1	0	[1,2,1,1,1,3]	1	2	1	1	1	3	I do not know.	blank	A	A	B	A,F	D	B	B	1	0	0	0	1	0	0	0	0	0	0	0	0	1	0	0	0	0	0	0	0	0	0	1	0	0	Cancer	None;	None;	None;
2722842	intro	1	0	[1,1,2,2,1,2]	1	1	2	2	1	2	They represent the standard deviation of each of the data points	blank	A	F	A	F	C	A	B	1	0	0	0	0	0	0	0	0	0	1	0	1	0	0	0	0	0	0	0	0	1	0	1	1	0	Cancer	None;	None;	Standard deviation;
2722844	intro	1	0	[2,1,2,1,3,4]	2	1	2	1	3	4	I do not know	blank	A	A	A	F	B	B	B	1	0	0	0	1	0	0	0	0	0	0	0	1	0	0	0	0	0	0	0	0	1	1	0	0	0	Cancer	None;	None;	None;
2722848	intro	1	0	[1,1,4,1,2,2]	1	1	4	1	2	2	It shows outliars as well as the data that differs from the mean.	blank								0	0	0	0	0	0	0	0	0	0	0	0	0	0	0	0	0	0	0	0	0	0	0	0	0	0	Cancer	None;	None;	Outliers;
2722849	intro	1	0	[1,1,2,1,2,2]	1	1	2	1	2	2	standard deviation	blank	C	G	A	F	B	B	B	0	1	0	0	0	0	0	0	0	0	0	1	1	0	0	0	0	0	0	0	0	1	1	0	0	0	Cancer	None;	None;	Standard deviation;
2722851	intro	1	0	[1,4,2,2,1,1]	1	4	2	2	1	1	It shows you standard deviation.	blank								0	0	0	0	0	0	0	0	0	0	0	0	0	0	0	0	0	0	0	0	0	0	0	0	0	0	Cancer	None;	None;	Standard deviation;
2723034	intro	1	0	[1,2,1,2,1,2]	1	2	1	2	1	2	The error bars provide us with the standard deviation, which is the averages of the results that each bar gives us.	blank								0	0	0	0	0	0	0	0	0	0	0	0	0	0	0	0	0	0	0	0	0	0	0	0	0	0	Cancer	None;	None;	Standard deviation;
2723035	intro	1	0	[4,1,2,1,2,4]	4	1	2	1	2	4	I do not know.	blank	E	G	A	F	B	A	B	0	0	1	0	0	0	0	0	0	0	0	1	1	0	0	0	0	0	0	0	0	1	1	0	1	0	Cancer	None;	None;	None;
2723036	intro	1	0	[1,1,2,3,2,3]	1	1	2	3	2	3	the standard deviation	blank	A	F	A	D	C	B	B	1	0	0	0	0	0	0	0	0	0	1	0	1	0	0	0	0	0	0	1	0	0	0	1	0	0	Cancer	None;	None;	Standard deviation;
2723040	intro	1	0	[1,1,2,1,2,2]	1	1	2	1	2	2	The error bars account for any out liers in the data	blank	A	G	B	D,F	C	B	B	1	0	0	0	0	0	0	0	0	0	0	1	0	1	0	0	0	0	0	0	0	0	0	1	0	0	Cancer	None;	None;	Outliers;
2723042	intro	1	0	[1,1,1,2,1,4]	1	1	1	2	1	4	The error bars show the variety of answers	blank	A	A	A	C,F	B	A	B	1	0	0	0	1	0	0	0	0	0	0	0	1	0	0	0	0	0	0	0	0	0	1	0	1	0	Cancer	Variability (alone);	None;	None;
2723046	intro	1	0	[1,1,1,3,1,2]	1	1	1	3	1	2	The error bars show variation in the collected data.	blank	G	F	E	F	D	C	B	0	0	0	1	0	0	0	0	0	0	1	0	0	0	0	0	0	0	0	0	0	1	0	1	0	0	Cancer	Variability in data;	None;	None;
2723047	intro	1	0	[1,1,2,1,4,2]	1	1	2	1	4	2	I dont know	blank	A	G	B	C,F	E	B	B	1	0	0	0	0	0	0	0	0	0	0	1	0	1	0	0	0	0	0	0	0	0	0	0	0	0	Cancer	None;	None;	None;
2723052	intro	1	0	[1,1,2,3,1,1]	1	1	2	3	1	1	The error bars represent that their may be errors in the data and outliers. The error bars show the range of the data points.	blank	A	G	B	B,F	D	B	B	1	0	0	0	0	0	0	0	0	0	0	1	0	1	0	0	0	0	0	0	0	0	0	1	0	0	Cancer	None;	Error in data;	Outliers;Lowest and highest points/Range;
2723328	intro	1	0	[2,1,2,3,2,2]	2	1	2	3	2	2	The error bars show how much standard deviation there was in within that group (how far on average the data points were from the average)	blank	E	F	A	F	D	B	B	0	0	1	0	0	0	0	0	0	0	1	0	1	0	0	0	0	0	0	0	0	1	0	1	0	0	Cancer	None;	None;	Standard deviation;
2723353	intro	1	0	[1,4,4,2,1,3]	1	4	4	2	1	3	The error bars indicate how far the bars data, on whether they have a mutation or not, are from the mean of all the data gathered together.	blank	G	A	C	C	C	C	B	0	0	0	1	1	0	0	0	0	0	0	0	0	0	1	0	0	0	1	0	0	0	0	1	0	0	Cancer	None;	None;	None;
2723354	intro	1	0	[2,1,4,1,2,2]	2	1	4	1	2	2	Error bars show variation from the mean.	blank	A							1	0	0	0	0	0	0	0	0	0	0	0	0	0	0	0	0	0	0	0	0	0	0	0	0	0	Cancer	None;	None;	None;
2723360	intro	1	0	[4,1,3,4,4,2]	4	1	3	4	4	2	The error bars show which one has a larger standard deviation?	blank	A	F	A	F	B	A	B	1	0	0	0	0	0	0	0	0	0	1	0	1	0	0	0	0	0	0	0	0	1	1	0	1	0	Cancer	None;	None;	Standard deviation;
2723361	intro	1	0	[1,1,3,1,2,1]	1	1	3	1	2	1	i do not know	blank	C	A	A	D,G	B	B	A	0	1	0	0	1	0	0	0	0	0	0	0	1	0	0	0	0	0	0	0	0	0	1	0	0	1	Cancer	None;	None;	None;
2723362	intro	1	0	[2,1,4,1,2,4]	2	1	4	1	2	4	the error bars include the differences between the outliers and the average values while the bars themselves are the the averages.	blank	G	A	A	B	E	C	B	0	0	0	1	1	0	0	0	0	0	0	0	1	0	0	0	0	1	0	0	0	0	0	0	0	0	Cancer	None;	None;	Outliers;
2725693	intro	1	0	[1,3,2,3,1,2]	1	3	2	3	1	2	The error bars demonstate the outliars of the data and what numbers are possibly incoroprated into the data but are not shown.	blank	A	A	A	F	B	B	B	1	0	0	0	1	0	0	0	0	0	0	0	1	0	0	0	0	0	0	0	0	1	1	0	0	0	Cancer	None;	None;	Outliers;
2725783	intro	1	0	[1,3,2,3,2,3]	1	3	2	3	2	3	I do not know.	blank	A	B	A	F	D	B	B	1	0	0	0	0	1	0	0	0	1	0	0	1	0	0	0	0	0	0	0	0	1	0	1	0	0	Cancer	None;	None;	None;
2725897	intro	1	0	[2,1,1,1,2,1]	2	1	1	1	2	1	the error bars account for the outliers within the data set for the data that is far outside of the range for other numbers	blank	A	A	A	F	B	A	B	1	0	0	0	1	0	0	0	0	0	0	0	1	0	0	0	0	0	0	0	0	1	1	0	1	0	Cancer	None;	None;	Outliers;Lowest and highest points/Range;
2725908	intro	1	0	[2,1,2,1,3,1]	2	1	2	1	3	1	the error bars provide the statistically significalnt difference between the data. in the graph presented they show that there is no statistically significant difference between our values.	blank	A	A	B	F	C	B	B	1	0	0	0	1	0	0	0	0	0	0	0	0	1	0	0	0	0	0	0	0	1	0	1	0	0	Cancer	None;	None;	Hypothesis/Prediction/Significance testing;
2725937	intro	1	0	[1,2,1,2,4,2]	1	2	1	2	4	2	Error Bars give a basic sense of how precise a measurement is.	blank	A	A	A	B,F	D	B	B	1	0	0	0	1	0	0	0	0	0	0	0	1	0	0	0	0	0	0	0	0	0	0	1	0	0	Cancer	None;	Accuracy/Precision;	None;
2725946	intro	1	0	[2,1,1,1,2,2]	2	1	1	1	2	2	uncertainty in data	blank	A	A	A	F	B	B	B	1	0	0	0	1	0	0	0	0	0	0	0	1	0	0	0	0	0	0	0	0	1	1	0	0	0	Cancer	Uncertainty in data;	None;	None;
2725953	intro	1	0	[1,1,2,1,2,3]	1	1	2	1	2	3	The error bars represent how the data is not a 100 percent correct so the error bars show how the experiment could have different results.	blank	A	A	B	F	B	B	B	1	0	0	0	1	0	0	0	0	0	0	0	0	1	0	0	0	0	0	0	0	1	1	0	0	0	Cancer	None;	Accuracy/Precision;	None;
2725954	intro	1	0	[2,1,1,1,2,1]	2	1	1	1	2	1	The error bars show the upper outliers for the data.	blank	A	A	B	F	D	B	B	1	0	0	0	1	0	0	0	0	0	0	0	0	1	0	0	0	0	0	0	0	1	0	1	0	0	Cancer	None;	None;	Outliers;
2725959	intro	1	0	[2,1,1,1,2,3]	2	1	1	1	2	3	It shows the maximum range in which the actual data lies. The data collected may be wrong so the error bars account for this and display a range where the correct data lies.	blank	A	A	B	F	C	B	B	1	0	0	0	1	0	0	0	0	0	0	0	0	1	0	0	0	0	0	0	0	1	0	1	0	0	Cancer	None;	Accuracy/Precision;	Lowest and highest points/Range;
2725962	intro	1	0	[2,1,2,3,2,1]	2	1	2	3	2	1	The error bars on the graph represent how much the data points collected vary. If the error bars overlap, there is no significant difference but if the error bars dont overlap, there is a significant difference and you can infer that there is a causation withing the data.	blank	A	A	A	D	B	B	B	1	0	0	0	1	0	0	0	0	0	0	0	1	0	0	0	0	0	0	1	0	0	1	0	0	0	Cancer	Variability in data;	None;	Hypothesis/Prediction/Significance testing;
2725974	intro	1	0	[1,2,2,1,1,2]	1	2	2	1	1	2	The error bars show the standard deviations of the data.	blank	A	A	B	F	D	B	B	1	0	0	0	1	0	0	0	0	0	0	0	0	1	0	0	0	0	0	0	0	1	0	1	0	0	Cancer	None;	None;	Standard deviation;
2725975	intro	1	0	[2,1,2,1,2,1]	2	1	2	1	2	1	The standard error of each data set.	blank	A	F	B	F	B	B	B	1	0	0	0	0	0	0	0	0	0	1	0	0	1	0	0	0	0	0	0	0	1	1	0	0	0	Cancer	None;	None;	Standard Error;
2726014	intro	1	0	[3,1,2,3,1,2]	3	1	2	3	1	2	The error bar respresent the range in which the data is taken. The error bars account for a max and min value.	blank	A	F	A	C	B	A	B	1	0	0	0	0	0	0	0	0	0	1	0	1	0	0	0	0	0	1	0	0	0	1	0	1	0	Cancer	None;	None;	Lowest and highest points/Range;
2726025	intro	1	0	[1,1,2,3,2,2]	1	1	2	3	2	2	The error bars shows the standard deviation in the data.	blank	A	A	A	C	B	B	B	1	0	0	0	1	0	0	0	0	0	0	0	1	0	0	0	0	0	1	0	0	0	1	0	0	0	Cancer	None;	None;	Standard deviation;
2726026	intro	1	0	[2,1,2,1,2,1]	2	1	2	1	2	1	The error bars let us know what the range is that the mean could possibly be in due to humar error.	blank								0	0	0	0	0	0	0	0	0	0	0	0	0	0	0	0	0	0	0	0	0	0	0	0	0	0	Cancer	None;	Error in Experimentation;	Lowest and highest points/Range;
2726031	intro	1	0	[2,1,2,1,2,1]	2	1	2	1	2	1	The error bars show how accurate the data is. The smaller the error bar the more accurate the data is.	blank	A	A	B	F	C	A	B	1	0	0	0	1	0	0	0	0	0	0	0	0	1	0	0	0	0	0	0	0	1	0	1	1	0	Cancer	None;	Accuracy/Precision;	None;
2726038	intro	1	0	[1,1,2,2,1,4]	1	1	2	2	1	4	the amount of error that is present	blank	A	A	A	D	B	B	B	1	0	0	0	1	0	0	0	0	0	0	0	1	0	0	0	0	0	0	1	0	0	1	0	0	0	Cancer	None;	Error (no context OR context meeting multiple potential meanings);	None;
2726040	intro	1	0	[1,2,1,3,1,2]	1	2	1	3	1	2	Shows that the data has that standard deviation in itd values and the bar is just the median result but can range as high or low as thos ebars	blank	C	F	A	F	B	B	B	0	1	0	0	0	0	0	0	0	0	1	0	1	0	0	0	0	0	0	0	0	1	1	0	0	0	Cancer	None;	None;	Lowest and highest points/Range;Distribution;Standard deviation;
2726042	intro	1	0	[1,1,2,1,2,1]	1	1	2	1	2	1	The error bars represent the possible variation in the data	blank	A	A	B	F	C	B	B	1	0	0	0	1	0	0	0	0	0	0	0	0	1	0	0	0	0	0	0	0	1	0	1	0	0	Cancer	Variability in data;	None;	None;
2726043	intro	1	0	[1,1,2,1,2,2]	1	1	2	1	2	2	The error bars allow for discrpancy toward the uncertainty of data. if the error bars overlap, there it indicates that the results don't hold such significant weight in the experiment.	blank	A	B	A	D	D	B	B	1	0	0	0	0	1	0	0	0	1	0	0	1	0	0	0	0	0	0	1	0	0	0	1	0	0	Cancer	Uncertainty in data;	None;	Hypothesis/Prediction/Significance testing;
2726044	intro	1	0	[2,1,2,1,2,1]	2	1	2	1	2	1	It allows for you to get a glimpse of the most frequent difference between repeat tests, usually within a specified percentage.	blank	A	A	B	D,F	D	B	B	1	0	0	0	1	0	0	0	0	0	0	0	0	1	0	0	0	0	0	0	0	0	0	1	0	0	Cancer	None;	Accuracy/Precision;	None;
2726047	intro	1	0	[2,1,2,1,2,1]	2	1	2	1	2	1	Error bars show standard deviation within the graphically data	blank	A	B	A	F	C	B	B	1	0	0	0	0	1	0	0	0	1	0	0	1	0	0	0	0	0	0	0	0	1	0	1	0	0	Cancer	None;	None;	Standard deviation;
2726048	intro	1	0	[1,1,2,1,2,1]	1	1	2	1	2	1	The amount of variation in the data.	blank	A	A	B	F	D	B	B	1	0	0	0	1	0	0	0	0	0	0	0	0	1	0	0	0	0	0	0	0	1	0	1	0	0	Cancer	Variability in data;	None;	None;
2726054	intro	1	0	[1,3,2,3,1,2]	1	3	2	3	1	2	The error bars show how high the data went	blank	A	A	A	F	D	B	B	1	0	0	0	1	0	0	0	0	0	0	0	1	0	0	0	0	0	0	0	0	1	0	1	0	0	Cancer	None;	None;	Distribution;
2726061	intro	1	0	[2,1,2,2,1,1]	2	1	2	2	1	1	The error bars show standard deviation.	blank	A	A	A	F	B	B	B	1	0	0	0	1	0	0	0	0	0	0	0	1	0	0	0	0	0	0	0	0	1	1	0	0	0	Cancer	None;	None;	Standard deviation;
2726072	intro	1	0	[1,4,2,1,2,2]	1	4	2	1	2	2	They provide information for how accurate a measurement is. It doesn't seem like this is too accurate because the bars are longer	blank	A	G	A	F	C	B	B	1	0	0	0	0	0	0	0	0	0	0	1	1	0	0	0	0	0	0	0	0	1	0	1	0	0	Cancer	None;	Accuracy/Precision;	None;
2726096	intro	1	0	[1,1,1,1,2,1]	1	1	1	1	2	1	It shows you the range in which there could be errors from the data.	blank	A	A	A	F	D	B	B	1	0	0	0	1	0	0	0	0	0	0	0	1	0	0	0	0	0	0	0	0	1	0	1	0	0	Cancer	None;	Error in data;	Lowest and highest points/Range;
2726106	intro	1	0	[1,1,3,1,1,2]	1	1	3	1	1	2	It shows outliars in completing the experament and also gives a margin of error as tp how accurate the data collection is.	blank		G	A	F	D	B	A	0	0	0	0	0	0	0	0	0	0	0	1	1	0	0	0	0	0	0	0	0	1	0	1	0	1	Lizard	None;	Margin of error/Room for error;Accuracy/Precision;	Outliers;
2726118	intro	1	0	[1,1,2,3,2,3]	1	1	2	3	2	3	The error bars provide the level of uncertainty when trying to make an estimate or generalization based on the information given.	blank	A	G	A	F	C	A	B	1	0	0	0	0	0	0	0	0	0	0	1	1	0	0	0	0	0	0	0	0	1	0	1	1	0	Cancer	Uncertainty in data;	None;	None;
2726127	intro	1	0	[3,1,1,2,3,1]	3	1	1	2	3	1	Error bars show how far off the results are from the mean	blank		B	A	D	B	B	B	0	0	0	0	0	1	0	0	0	1	0	0	1	0	0	0	0	0	0	1	0	0	1	0	0	0	Cancer	None;	None;	None;
2726141	intro	1	0	[1,2,2,2,2,2]	1	2	2	2	2	2	According to the error bars the data is not significnt enough to determine a difference.	blank	B	A	B	F	C	B	B	1	0	0	0	1	0	0	0	0	0	0	0	0	1	0	0	0	0	0	0	0	1	0	1	0	0	Cancer	None;	None;	Hypothesis/Prediction/Significance testing;
2726142	intro	1	0	[1,1,1,3,3,2]	1	1	1	3	3	2	the bar graph shows the range of the data, and where the Q1 and Q3 lie. in addition with the mean.	blank	A	A	A	C,D,F	D	B	B	1	0	0	0	1	0	0	0	0	0	0	0	1	0	0	0	0	0	0	0	0	0	0	1	0	0	Cancer	None;	None;	Distribution;Lowest and highest points/Range;
2726143	intro	1	0	[1,2,2,2,1,2]	1	2	2	2	1	2	It is the error bar and shows how big the margin of error in data is.	blank	A	G	A	F	B	B	B	1	0	0	0	0	0	0	0	0	0	0	1	1	0	0	0	0	0	0	0	0	1	1	0	0	0	Cancer	None;	Margin of error/Room for error;	None;
2726148	intro	1	0	[2,1,2,3,2,1]	2	1	2	3	2	1	The error bars display the variation individuals can show in contrast to the mean of the test group.	blank	A	A	B	F	D	B	B	1	0	0	0	1	0	0	0	0	0	0	0	0	1	0	0	0	0	0	0	0	1	0	1	0	0	Cancer	Variability in data;	None;	None;
2726150	intro	1	0	[1,1,2,3,2,1]	1	1	2	3	2	1	I do not know	blank	A	B	A	F	D	B	B	1	0	0	0	0	1	0	0	0	1	0	0	1	0	0	0	0	0	0	0	0	1	0	1	0	0	Cancer	None;	None;	None;
2726154	intro	1	0	[2,1,3,1,2,1]	2	1	3	1	2	1	The error bars provide information about statistically significant difference. If the error bars overlap, that means that the data is not significant enough to draw conclusions.	blank	A	B	A	F	C	B	B	1	0	0	0	0	1	0	0	0	1	0	0	1	0	0	0	0	0	0	0	0	1	0	1	0	0	Cancer	Significance;	None;	Hypothesis/Prediction/Significance testing;
2726160	intro	1	0	[1,3,2,3,1,3]	1	3	2	3	1	3	I do not know.	blank	A	A	A	F	D	B	B	1	0	0	0	1	0	0	0	0	0	0	0	1	0	0	0	0	0	0	0	0	1	0	1	0	0	Cancer	None;	None;	None;
2726163	intro	1	0	[1,3,1,3,2,2]	1	3	1	3	2	2	error bars may show standard deviation, errors in collection, as well as a possible range the data could spread to	blank	A	A	A	F	D	B	B	1	0	0	0	1	0	0	0	0	0	0	0	1	0	0	0	0	0	0	0	0	1	0	1	0	0	Cancer	None;	Error in Experimentation;	Lowest and highest points/Range;Standard deviation;Distribution;
2726165	intro	1	0	[1,2,1,3,1,2]	1	2	1	3	1	2	The error bars repesent standard devation.	blank	A	A	A	F	C	B	B	1	0	0	0	1	0	0	0	0	0	0	0	1	0	0	0	0	0	0	0	0	1	0	1	0	0	Cancer	None;	None;	Standard deviation;
2726167	intro	1	0	[1,1,3,1,2,2]	1	1	3	1	2	2	It shows the error or uncertainty in the experiment.	blank	A	A	A	F	B	B	B	1	0	0	0	1	0	0	0	0	0	0	0	1	0	0	0	0	0	0	0	0	1	1	0	0	0	Cancer	Uncertainty in data;	Error in Experimentation;	None;
2726294	intro	1	0	[1,1,2,3,3,1]	1	1	2	3	3	1	The error bars represent standard deviation.	blank	A	F	A	F	D	B	B	1	0	0	0	0	0	0	0	0	0	1	0	1	0	0	0	0	0	0	0	0	1	0	1	0	0	Cancer	None;	None;	Standard deviation;
2726319	intro	1	0	[1,2,1,2,2,2]	1	2	1	2	2	2	&#013;&#010;The error bars provide information about the standard error of the data, meaning that there is a margin of error that the researchers are allowing for in their data to account for any issues within their research and data collection.	blank	A	A	A	G	C	B	B	1	0	0	0	1	0	0	0	0	0	0	0	1	0	0	0	0	0	0	0	0	0	0	1	0	0	Cancer	None;	Margin of error/Room for error;	Standard Error;
2726334	intro	1	0	[2,1,2,1,2,1]	2	1	2	1	2	1	I do not know.	blank	A	F	A	D	A	A	B	1	0	0	0	0	0	0	0	0	0	1	0	1	0	0	0	0	0	0	1	0	0	1	0	1	0	Cancer	None;	None;	None;
2726356	intro	1	0	[3,1,1,1,2,1]	3	1	1	1	2	1	Error bars allow interpreters to assume the incorrectness of the data. The can indicate the range of uncertainty in a specific data.	blank	B	A	A	F	D	B	B	1	0	0	0	1	0	0	0	0	0	0	0	1	0	0	0	0	0	0	0	0	1	0	1	0	0	Cancer	Uncertainty in data;	Accuracy/Precision;	Lowest and highest points/Range;
2726386	intro	1	0	[1,2,4,2,1,3]	1	2	4	2	1	3	I think the error bars are used to provide the other data that was collected but was not important to the graph.	blank	A	E	A	C	D	A	B	1	0	0	0	0	0	0	0	1	1	0	0	1	0	0	0	0	0	1	0	0	0	0	1	1	0	Cancer	None;	None;	Distribution;
2726395	intro	1	0	[1,2,1,3,1,2]	1	2	1	3	1	2	It shows how much variation there is in a not-easy-to-read format	blank	A	F	A	F	E	A	B	1	0	0	0	0	0	0	0	0	0	1	0	1	0	0	0	0	0	0	0	0	1	0	0	1	0	Cancer	Variability (alone);	None;	None;
2726401	intro	1	0	[1,3,2,3,1,3]	1	3	2	3	1	3	They show the range within the given data that experimental error should be accounted for. for example the, &#034;no,&#034; bar shows that there's about +&#047;- 20 units of error.	blank	A	A	A	B	D	B	B	1	0	0	0	1	0	0	0	0	0	0	0	1	0	0	0	0	1	0	0	0	0	0	1	0	0	Cancer	None;	Error in Experimentation;Error in data;	Lowest and highest points/Range;
2726403	intro	1	0	[1,1,3,2,2,1]	1	1	3	2	2	1	The error bars show the variation of the yes and no repsonse.	blank	A	A	A	F	B	B	B	1	0	0	0	1	0	0	0	0	0	0	0	1	0	0	0	0	0	0	0	0	1	1	0	0	0	Cancer	Variability in data;	None;	None;
2726435	intro	1	0	[2,2,2,1,2,1]	2	2	2	1	2	1	The error bars show that the data is not statistically significant.	blank	A	B	A	F	D	A	B	1	0	0	0	0	1	0	0	0	1	0	0	1	0	0	0	0	0	0	0	0	1	0	1	1	0	Cancer	Significance;	None;	None;
2726440	intro	1	0	[1,1,1,2,1,2]	1	1	1	2	1	2	Error bars shows the amount of variation there is in the data.	blank	A	A	A	F	D	B	B	1	0	0	0	1	0	0	0	0	0	0	0	1	0	0	0	0	0	0	0	0	1	0	1	0	0	Cancer	Variability in data;	None;	None;
2726488	intro	1	0	[2,1,2,1,2,4]	2	1	2	1	2	4	Error bars represent the amount of error, or uncertainty, of the data. The small the error bars, the closer to data points must have been to each other, which represents less variability.	blank	A	A	A	F	D	B	B	1	0	0	0	1	0	0	0	0	0	0	0	1	0	0	0	0	0	0	0	0	1	0	1	0	0	Cancer	Uncertainty in data;Variability in data;	Error in data;	Distribution;
2726495	intro	1	0	[1,2,2,3,1,2]	1	2	2	3	1	2	Shows uncertainty or variation in the data	blank	D	F	B	F	B	B	B	0	1	0	0	0	0	0	0	0	0	1	0	0	1	0	0	0	0	0	0	0	1	1	0	0	0	Cancer	Variability in data;Uncertainty in data;	None;	None;
2726520	intro	1	0	[1,2,1,2,1,1]	1	2	1	2	1	1	The error bars show the standard errors or deviations that may occur when obtaining data. It shows the uncertainty in a reported measurement and give a general idea of how precise a measurement is and the range at which the true value may be.	blank	A	A	A	D,F	B	B	B	1	0	0	0	1	0	0	0	0	0	0	0	1	0	0	0	0	0	0	0	0	0	1	0	0	0	Cancer	Uncertainty in data;	Accuracy/Precision;	Standard deviation;Standard Error;Lowest and highest points/Range;
2726522	intro	1	0	[1,2,1,2,1,2]	1	2	1	2	1	2	Error bars can provide information about the statistical significance of a data set, standard deviations, and standard errors.	blank	A	A	A	F	B	B	B	1	0	0	0	1	0	0	0	0	0	0	0	1	0	0	0	0	0	0	0	0	1	1	0	0	0	Cancer	Significance;	None;	Standard deviation;Standard Error;
2726523	intro	1	0	[1,1,2,1,2,2]	1	1	2	1	2	2	This error bars shpow that there is uncertainenty in the measurment.	blank	A	A	A	D,F	B	B	B	1	0	0	0	1	0	0	0	0	0	0	0	1	0	0	0	0	0	0	0	0	0	1	0	0	0	Cancer	Uncertainty in data;	None;	None;
2726530	intro	1	0	[1,2,3,3,1,2]	1	2	3	3	1	2	The error bars show the error or uncertainty or variation in the measurment.	blank	A	A	B	G	C	A	A	1	0	0	0	1	0	0	0	0	0	0	0	0	1	0	0	0	0	0	0	0	0	0	1	1	1	Cancer	Variability in data;Uncertainty in data;	Error in Experimentation;	None;
2726534	intro	1	0	[2,1,2,2,2,1]	2	1	2	2	2	1	the error bars show the data that was outliers to the average or mean data set.	blank	A	F	A	D,F	C	B	B	1	0	0	0	0	0	0	0	0	0	1	0	1	0	0	0	0	0	0	0	0	0	0	1	0	0	Cancer	None;	None;	Outliers;
2726537	intro	1	0	[2,1,2,2,1,2]	2	1	2	2	1	2	Error bars show how precise a measurement is and represent how far away a value can be from the reported value.	blank	B	A	A	F	D	B	B	1	0	0	0	1	0	0	0	0	0	0	0	1	0	0	0	0	0	0	0	0	1	0	1	0	0	Cancer	None;	Accuracy/Precision;	None;
2726587	intro	1	0	[1,1,1,2,4,1]	1	1	1	2	4	1	The error bars provide data for the statistical difference between the valuest found in the mean of the bar graph.	blank	A	B	A	F	D	B	B	1	0	0	0	0	1	0	0	0	1	0	0	1	0	0	0	0	0	0	0	0	1	0	1	0	0	Cancer	None;	None;	Hypothesis/Prediction/Significance testing;
2726610	intro	1	0	[1,3,2,3,2,3]	1	3	2	3	2	3	Graphical represenation of the variablity to indicate unceratinty.	blank	A	A	A	C,F	B	B	B	1	0	0	0	1	0	0	0	0	0	0	0	1	0	0	0	0	0	0	0	0	0	1	0	0	0	Cancer	Variability in data;Uncertainty (alone);	None;	None;
2726631	intro	1	0	[1,3,1,3,2,1]	1	3	1	3	2	1	Error bars provide information regarding the margin of error with the data in the graph.	blank	A	A	A	B,F	D	B	B	1	0	0	0	1	0	0	0	0	0	0	0	1	0	0	0	0	0	0	0	0	0	0	1	0	0	Cancer	None;	Margin of error/Room for error;	None;
2726646	intro	1	0	[2,1,1,1,2,2]	2	1	1	1	2	2	The error bars display the range of data, including the highest and lowest values, as well as how far the data is from the standard deviation.	blank	A	A	A	F	D	B	B	1	0	0	0	1	0	0	0	0	0	0	0	1	0	0	0	0	0	0	0	0	1	0	1	0	0	Cancer	None;	Accuracy/Precision;	Standard deviation;Lowest and highest points/Range;
2726655	intro	1	0	[1,1,1,3,1,1]	1	1	1	3	1	1	The error bars show the standard deviations of the data set. They reflect whether the data is statisically significant or not.	blank	A	B	A	F	B	B	B	1	0	0	0	0	1	0	0	0	1	0	0	1	0	0	0	0	0	0	0	0	1	1	0	0	0	Cancer	Significance;	None;	Standard deviation;
2726666	intro	1	0	[1,3,2,3,2,3]	1	3	2	3	2	3	the error bars show you the account for error in the experiment, so the maximum and minimum could fluctuate	blank	A	C	A	F	C	B	B	1	0	0	0	0	0	1	0	0	1	0	0	1	0	0	0	0	0	0	0	0	1	0	1	0	0	Cancer	None;	Error in Experimentation;	Lowest and highest points/Range;
2726667	intro	1	0	[4,1,2,1,2,4]	4	1	2	1	2	4	These bars show the standard deviation of the data set.	blank	A	F	A	F	C	B	B	1	0	0	0	0	0	0	0	0	0	1	0	1	0	0	0	0	0	0	0	0	1	0	1	0	0	Cancer	None;	None;	Standard deviation;
2726680	intro	1	0	[1,1,2,1,2,1]	1	1	2	1	2	1	The error bars show that there is not much variation between the two variables because they overlap.	blank	A	F	A	D	C	B	B	1	0	0	0	0	0	0	0	0	0	1	0	1	0	0	0	0	0	0	1	0	0	0	1	0	0	Cancer	Variability in data;	None;	None;
2726681	intro	1	0	[2,1,1,1,2,2]	2	1	1	1	2	2	The errors bars represent the standard error range of each data group.	blank	A	B	B	F	B	B	B	1	0	0	0	0	1	0	0	0	1	0	0	0	1	0	0	0	0	0	0	0	1	1	0	0	0	Cancer	None;	None;	Standard Error;Lowest and highest points/Range;
2726714	intro	1	0	[1,2,1,3,1,2]	1	2	1	3	1	2	It represents how statistically significant the data is. It shows the variation in the data.	blank	A	A	A	F	D	B	B	1	0	0	0	1	0	0	0	0	0	0	0	1	0	0	0	0	0	0	0	0	1	0	1	0	0	Cancer	Significance;Variability in data;	None;	None;
2726719	intro	1	0	[2,1,2,3,2,1]	2	1	2	3	2	1	The error bars indicate that this data is not statistically signifcant.	blank								0	0	0	0	0	0	0	0	0	0	0	0	0	0	0	0	0	0	0	0	0	0	0	0	0	0	Cancer	Significance;	None;	None;
2726739	intro	1	0	[2,1,2,1,2,3]	2	1	2	1	2	3	It shows you how much the data in each respective answer varies I assume.	blank	G	F	B	D	B	A	B	0	0	0	1	0	0	0	0	0	0	1	0	0	1	0	0	0	0	0	1	0	0	1	0	1	0	Cancer	Variability in data;	None;	None;
2726769	intro	1	0	[1,2,1,2,1,2]	1	2	1	2	1	2	The error bars demonstrate the highest and lowest values that account for the error. It is the highest value recorded, added and subtracted by the error.	blank	A	F	B	D,F	C	B	B	1	0	0	0	0	0	0	0	0	0	1	0	0	1	0	0	0	0	0	0	0	0	0	1	0	0	Cancer	None;	Error (no context OR context meeting multiple potential meanings);	Lowest and highest points/Range;
2726782	intro	1	0	[1,1,2,1,2,2]	1	1	2	1	2	2	Error bars show the percent of error that occured when conducting the expirament.	blank	A	G	A	F	B	B	B	1	0	0	0	0	0	0	0	0	0	0	1	1	0	0	0	0	0	0	0	0	1	1	0	0	0	Cancer	None;	Error in Experimentation;	None;
2726787	intro	1	0	[2,1,1,1,2,2]	2	1	1	1	2	2	Show the variability of data and used on graphs to indicate the error or uncertainty in a reported measurement.	blank	A	F	A	F	C	B	B	1	0	0	0	0	0	0	0	0	0	1	0	1	0	0	0	0	0	0	0	0	1	0	1	0	0	Cancer	Variability in data;Uncertainty in data;	Error in Experimentation;	None;
2726793	intro	1	0	[1,1,2,1,1,2]	1	1	2	1	1	2	i do not know	blank	A	A	A	F	C	B	B	1	0	0	0	1	0	0	0	0	0	0	0	1	0	0	0	0	0	0	0	0	1	0	1	0	0	Cancer	None;	None;	None;
2726801	intro	1	0	[2,1,1,1,2,1]	2	1	1	1	2	1	Error bars show how far the data is from the standard deviation and how far off the data could be.	blank	A	A	A	F	C	B	B	1	0	0	0	1	0	0	0	0	0	0	0	1	0	0	0	0	0	0	0	0	1	0	1	0	0	Cancer	None;	Accuracy/Precision;	Standard deviation;
2726817	intro	1	0	[1,2,2,3,2,2]	1	2	2	3	2	2	The error bars give a general idea on where the numbers hsould be and shiw the errror in the measurements that were actually recorded. (how far off from the true value)	blank	A	A	A	F	C	B	B	1	0	0	0	1	0	0	0	0	0	0	0	1	0	0	0	0	0	0	0	0	1	0	1	0	0	Cancer	None;	Error in Experimentation;Accuracy/Precision;	Distribution;
2726877	intro	1	0	[1,2,2,1,2,4]	1	2	2	1	2	4	I do not know.	blank								0	0	0	0	0	0	0	0	0	0	0	0	0	0	0	0	0	0	0	0	0	0	0	0	0	0	Cancer	None;	None;	None;
2726907	intro	1	0	[1,2,1,2,1,4]	1	2	1	2	1	4	Error bars show the expexted margin of error within a data set.	blank	A	C	A	F	D	A	B	1	0	0	0	0	0	1	0	0	1	0	0	1	0	0	0	0	0	0	0	0	1	0	1	1	0	Cancer	None;	Margin of error/Room for error;	None;
2726910	intro	1	0	[1,1,2,1,2,1]	1	1	2	1	2	1	The standard deviation bars show by how much the data changes from bar to bar in the graph.	blank								0	0	0	0	0	0	0	0	0	0	0	0	0	0	0	0	0	0	0	0	0	0	0	0	0	0	Cancer	None;	None;	Standard deviation;
2726916	intro	1	0	[2,1,2,1,2,4]	2	1	2	1	2	4	the error bars represent the standard deviation&#047;standard error	blank	A	A	A	F	B	B	B	1	0	0	0	1	0	0	0	0	0	0	0	1	0	0	0	0	0	0	0	0	1	1	0	0	0	Cancer	None;	None;	Standard deviation;Standard Error;
2726917	intro	1	0	[2,1,1,3,2,1]	2	1	1	3	2	1	It provides the estimated error made in data and shows how precise the measurement was.	blank	A	A	B	F	C	B	A	1	0	0	0	1	0	0	0	0	0	0	0	0	1	0	0	0	0	0	0	0	1	0	1	0	1	Cancer	None;	Error in data;Accuracy/Precision;	None;
2726918	intro	1	0	[2,1,2,2,2,1]	2	1	2	2	2	1	show the error that it could be	blank	A	A	A	F	B	B	B	1	0	0	0	1	0	0	0	0	0	0	0	1	0	0	0	0	0	0	0	0	1	1	0	0	0	Cancer	None;	Error (no context OR context meeting multiple potential meanings);	None;
2726983	intro	1	0	[2,1,2,1,2,1]	2	1	2	1	2	1	Shows the variability within the data	blank	A	A	A	F	B	B	B	1	0	0	0	1	0	0	0	0	0	0	0	1	0	0	0	0	0	0	0	0	1	1	0	0	0	Cancer	Variability in data;	None;	None;
2726991	intro	1	0	[1,1,2,1,2,2]	1	1	2	1	2	2	It shows the amount of error through standard deviation.	blank	A	G	B	F	B	B	B	1	0	0	0	0	0	0	0	0	0	0	1	0	1	0	0	0	0	0	0	0	1	1	0	0	0	Cancer	None;	Error (no context OR context meeting multiple potential meanings);	Standard deviation;
2727002	intro	1	0	[1,2,2,3,1,2]	1	2	2	3	1	2	The error bars show the mean of the data, including outliers. It allows us to compare the different data sets easily.	blank	A	A	A	B	B	B	B	1	0	0	0	1	0	0	0	0	0	0	0	1	0	0	0	0	1	0	0	0	0	1	0	0	0	Cancer	None;	None;	Outliers;
2727006	intro	1	0	[2,1,2,2,2,1]	2	1	2	2	2	1	The standard error bars show the variability within the data.	blank	A	A	A	F	B	B	B	1	0	0	0	1	0	0	0	0	0	0	0	1	0	0	0	0	0	0	0	0	1	1	0	0	0	Cancer	Variability in data;	None;	None;
2727008	intro	1	0	[1,2,2,3,1,2]	1	2	2	3	1	2	The error bars allow for the possible ranges of data if the experiment was done again and again. They show the variability within the data. Easy to compare the data based on the error bars. See if there is overlap or not which allows to see if the data holds a statistically signifigant difference or not.	blank	A	F	A	F	C	B	B	1	0	0	0	0	0	0	0	0	0	1	0	1	0	0	0	0	0	0	0	0	1	0	1	0	0	Cancer	Variability in data;	None;	Lowest and highest points/Range;Hypothesis/Prediction/Significance testing;
2727009	intro	1	0	[2,1,2,1,2,1]	2	1	2	1	2	1	the error bars show the varibality in the data, and the uncertainty in the measurements	blank	A	F	A	H	D	B	B	1	0	0	0	0	0	0	0	0	0	1	0	1	0	0	0	0	0	0	0	0	0	0	1	0	0	Cancer	Variability in data;Uncertainty in data;	None;	None;
2727013	intro	1	0	[1,1,2,1,1,2]	1	1	2	1	1	2	The error bars show standard deviation.	blank	A	A	A	F	B	B	B	1	0	0	0	1	0	0	0	0	0	0	0	1	0	0	0	0	0	0	0	0	1	1	0	0	0	Cancer	None;	None;	Standard deviation;
2727014	intro	1	0	[2,1,2,1,2,2]	2	1	2	1	2	2	Error bars show the error percentage in the data.	blank	A	B	A	F	D	B	B	1	0	0	0	0	1	0	0	0	1	0	0	1	0	0	0	0	0	0	0	0	1	0	1	0	0	Cancer	None;	Error in data;	None;
2727015	intro	1	0	[3,2,1,2,1,2]	3	2	1	2	1	2	Error bars show significance in data. If the error bars are overlapping then there is not significant difference in the data.	blank	A	A	A	F	B	A	B	1	0	0	0	1	0	0	0	0	0	0	0	1	0	0	0	0	0	0	0	0	1	1	0	1	0	Cancer	Significance;	None;	Hypothesis/Prediction/Significance testing;
2727018	intro	1	0	[1,1,1,3,1,2]	1	1	1	3	1	2	The error bars show the range if data thst the experiment produced for each x variable within the same category.	blank								0	0	0	0	0	0	0	0	0	0	0	0	0	0	0	0	0	0	0	0	0	0	0	0	0	0	Cancer	None;	None;	Lowest and highest points/Range;
2727021	intro	1	0	[1,1,2,1,2,2]	1	1	2	1	2	2	The error bars show standrard errors and standard deviations in the data provided.	blank	A	A	A	F	D	B	B	1	0	0	0	1	0	0	0	0	0	0	0	1	0	0	0	0	0	0	0	0	1	0	1	0	0	Cancer	None;	None;	Standard deviation;Standard Error;
2727025	intro	1	0	[2,1,3,3,2,4]	2	1	3	3	2	4	The error bars show the standard deviation within the data set.	blank	A	G	A	F	D	B	B	1	0	0	0	0	0	0	0	0	0	0	1	1	0	0	0	0	0	0	0	0	1	0	1	0	0	Cancer	None;	None;	Standard deviation;
2727028	intro	1	0	[2,1,2,1,2,1]	2	1	2	1	2	1	The error bars show where the range on the graph is supposed to be and the graph should be between the top and bottom of the error bar.	blank	A	A	A	F	D	B	B	1	0	0	0	1	0	0	0	0	0	0	0	1	0	0	0	0	0	0	0	0	1	0	1	0	0	Cancer	None;	None;	Lowest and highest points/Range;
2727030	intro	1	0	[1,2,4,3,1,1]	1	2	4	3	1	1	I do not know	blank	A	A	A	C	C	C	B	1	0	0	0	1	0	0	0	0	0	0	0	1	0	0	0	0	0	1	0	0	0	0	1	0	0	Cancer	None;	None;	None;
2727033	intro	1	0	[1,2,4,4,1,2]	1	2	4	4	1	2	The inforamtion indicates that 50% of the values of the bar are found between the top and bottom of the error bars and the long one is the lest precise the data is and the less consistent the values are. If the error bars don't cross each other than they are significantly different.	blank	A	A	B	C	D	B	B	1	0	0	0	1	0	0	0	0	0	0	0	0	1	0	0	0	0	1	0	0	0	0	1	0	0	Cancer	None;	Accuracy/Precision;	Lowest and highest points/Range;Hypothesis/Prediction/Significance testing;
2727034	intro	1	0	[1,3,2,1,1,2]	1	3	2	1	1	2	With this graph specifically, the error bars show variation of how much the variable could be. Here, they overlap, so it doesn't show much variation and is hard to interpret.	blank	A	A	A	D	C	B	B	1	0	0	0	1	0	0	0	0	0	0	0	1	0	0	0	0	0	0	1	0	0	0	1	0	0	Cancer	Variability in data;	None;	None;
2727044	intro	1	0	[1,1,2,1,2,2]	1	1	2	1	2	2	Error bars represent the uncertainty and possible error when collecting and graphing data. They show an approximate range that the graph and numbers could still fall into- to account for the air.	blank	A	E	A	E,F	B	B	B	1	0	0	0	0	0	0	0	1	1	0	0	1	0	0	0	0	0	0	0	0	0	1	0	0	0	Cancer	Uncertainty (alone);	Error in Experimentation;Error in data;	Lowest and highest points/Range;
2727046	intro	1	0	[4,1,1,3,2,2]	4	1	1	3	2	2	The error bars repersent what the data possibly could be with errors taken into account	blank	A	A	B	H	B	B	B	1	0	0	0	1	0	0	0	0	0	0	0	0	1	0	0	0	0	0	0	0	0	1	0	0	0	Cancer	None;	Error (no context OR context meeting multiple potential meanings);	None;
2727082	intro	1	0	[1,2,1,3,1,2]	1	2	1	3	1	2	the error bars represent the variability of data and is used to show uncertainty	blank	A	A	B	F	B	B	B	1	0	0	0	1	0	0	0	0	0	0	0	0	1	0	0	0	0	0	0	0	1	1	0	0	0	Cancer	Variability in data;Uncertainty (alone);	None;	None;
2727089	intro	1	0	[1,2,1,2,1,1]	1	2	1	2	1	1	I do not know.	blank	A	A	A	F	B	B	B	1	0	0	0	1	0	0	0	0	0	0	0	1	0	0	0	0	0	0	0	0	1	1	0	0	0	Cancer	None;	None;	None;
2727148	intro	1	0	[1,1,2,1,1,2]	1	1	2	1	1	2	The error bars shows the range of the variablity of the data.	blank	A	A	B	F	B	B	B	1	0	0	0	1	0	0	0	0	0	0	0	0	1	0	0	0	0	0	0	0	1	1	0	0	0	Cancer	Variability in data;	None;	None;
2727164	intro	1	0	[1,1,3,2,1,4]	1	1	3	2	1	4	difference in results	blank	A	A	A	F	D	B	B	1	0	0	0	1	0	0	0	0	0	0	0	1	0	0	0	0	0	0	0	0	1	0	1	0	0	Cancer	None;	None;	None;
2727169	intro	1	0	[1,1,2,3,2,1]	1	1	2	3	2	1	The error bars show the deviation, the low and the high data points.	blank	A	A	B	F	B	B	B	1	0	0	0	1	0	0	0	0	0	0	0	0	1	0	0	0	0	0	0	0	1	1	0	0	0	Cancer	None;	None;	Distribution;
2727170	intro	1	0	[1,2,4,2,1,2]	1	2	4	2	1	2	The error bars provide that there was lots of error potential in the yes column because the whole bar is covered. In the no bar, the error is also larg with majority of the bar covered.	blank	B	A	A	F	D	B	B	1	0	0	0	1	0	0	0	0	0	0	0	1	0	0	0	0	0	0	0	0	1	0	1	0	0	Cancer	None;	Error (no context OR context meeting multiple potential meanings);	None;
2727171	intro	1	0	[2,1,2,1,2,1]	2	1	2	1	2	1	They show the estimated error.	blank	B	A	A	F	D	B	B	1	0	0	0	1	0	0	0	0	0	0	0	1	0	0	0	0	0	0	0	0	1	0	1	0	0	Cancer	None;	Error (no context OR context meeting multiple potential meanings);	None;
2727174	intro	1	0	[2,1,2,1,2,1]	2	1	2	1	2	1	I do not know	blank	A	A	B	F	D	B	B	1	0	0	0	1	0	0	0	0	0	0	0	0	1	0	0	0	0	0	0	0	1	0	1	0	0	Cancer	None;	None;	None;
2727182	intro	1	0	[1,2,2,2,2,2]	1	2	2	2	2	2	They show whether the difference in the y-values is statistically significant and we can support the hypothesis or not.	blank	A	B	B	F	D	B	B	1	0	0	0	0	1	0	0	0	1	0	0	0	1	0	0	0	0	0	0	0	1	0	1	0	0	Cancer	None;	None;	Hypothesis/Prediction/Significance testing;
2727184	intro	1	0	[3,1,2,3,2,1]	3	1	2	3	2	1	There is no significant difference between the yes and no.	blank	A	B	B	F	B	B	B	1	0	0	0	0	1	0	0	0	1	0	0	0	1	0	0	0	0	0	0	0	1	1	0	0	0	Cancer	None;	None;	Hypothesis/Prediction/Significance testing;
2727259	intro	1	0	[1,1,2,1,2,2]	1	1	2	1	2	2	The error bars help show how much deviation there is from the mean, which allows for a better analysis of data.	blank	A	F	B	F	D	C	B	1	0	0	0	0	0	0	0	0	0	1	0	0	1	0	0	0	0	0	0	0	1	0	1	0	0	Cancer	None;	None;	None;
2727273	intro	1	0	[1,1,1,1,2,2]	1	1	1	1	2	2	I do not know.	blank	A	E	A	F	D	B	B	1	0	0	0	0	0	0	0	1	1	0	0	1	0	0	0	0	0	0	0	0	1	0	1	0	0	Cancer	None;	None;	None;
2727278	intro	1	0	[1,2,1,2,1,2]	1	2	1	2	1	2	I do not know	blank	C	F	A	F	D	B	B	0	1	0	0	0	0	0	0	0	0	1	0	1	0	0	0	0	0	0	0	0	1	0	1	0	0	Cancer	None;	None;	None;
2727333	intro	1	0	[1,2,1,3,1,2]	1	2	1	3	1	2	The error bars represent the standard deviation for the data in yes or no.	blank	B	A	A	F	D	B	B	1	0	0	0	1	0	0	0	0	0	0	0	1	0	0	0	0	0	0	0	0	1	0	1	0	0	Cancer	None;	None;	Standard deviation;
2727336	intro	1	0	[1,3,1,3,1,3]	1	3	1	3	1	3	The error bars provide information regarding how close the mean values are to the actual data. A smaller error bar indicates more accuracy. A large error bar is likely the result of data that was uneven and does not effectively represent the data as a whole.	blank	A	A	A	D,F	D	B	B	1	0	0	0	1	0	0	0	0	0	0	0	1	0	0	0	0	0	0	0	0	0	0	1	0	0	Cancer	None;	Accuracy/Precision;	Distribution;
2727355	intro	1	0	[1,1,2,2,2,3]	1	1	2	2	2	3	The error bars show you the standard deviation of the values	blank	A	A	A	D,F	C	A	B	1	0	0	0	1	0	0	0	0	0	0	0	1	0	0	0	0	0	0	0	0	0	0	1	1	0	Cancer	None;	None;	Standard deviation;
2727357	intro	1	0	[1,1,2,2,1,1]	1	1	2	2	1	1	Error bars provide you with informaiton as to how accurate the data is. Also shows if your data is statistically significant.	blank	A	B	A	F	D	B	B	1	0	0	0	0	1	0	0	0	1	0	0	1	0	0	0	0	0	0	0	0	1	0	1	0	0	Cancer	Significance;	Accuracy/Precision;	None;
2727388	intro	1	0	[1,2,2,2,2,2]	1	2	2	2	2	2	I do not know.	blank	A	A	A	F	C	B	B	1	0	0	0	1	0	0	0	0	0	0	0	1	0	0	0	0	0	0	0	0	1	0	1	0	0	Cancer	None;	None;	None;
2727414	intro	1	0	[1,2,1,2,1,2]	1	2	1	2	1	2	The error bars represent potential errors in the study and indicate where the actual mean of the data may lie. The actual mean could be in any of the area indicated by the error bars. They essentially represent the uncertainty of the collected data.	blank	A	A	A	F	B	B	B	1	0	0	0	1	0	0	0	0	0	0	0	1	0	0	0	0	0	0	0	0	1	1	0	0	0	Cancer	Uncertainty in data;	Error in Experimentation;	None;
2727417	intro	1	0	[1,1,1,2,1,2]	1	1	1	2	1	2	The error bars show the margin or error with the results.	blank	C	B	B	F	C	B	B	0	1	0	0	0	1	0	0	0	1	0	0	0	1	0	0	0	0	0	0	0	1	0	1	0	0	Cancer	None;	Margin of error/Room for error;	None;
2727418	intro	1	0	[1,2,2,2,1,2]	1	2	2	2	1	2	The error bars respresnt the amount of variation in the data.	blank	A	A	A	E,F	B	B	B	1	0	0	0	1	0	0	0	0	0	0	0	1	0	0	0	0	0	0	0	0	0	1	0	0	0	Cancer	Variability in data;	None;	None;
2727420	intro	1	0	[4,4,4,4,4,4]	4	4	4	4	4	4	I do not know	blank	A	B	A	F	D	B	B	1	0	0	0	0	1	0	0	0	1	0	0	1	0	0	0	0	0	0	0	0	1	0	1	0	0	Cancer	None;	None;	None;
2727423	intro	1	0	[1,1,2,1,1,2]	1	1	2	1	1	2	Error bars show how accurate the data was or wasn't	blank	A	F	B	F	D	B	B	1	0	0	0	0	0	0	0	0	0	1	0	0	1	0	0	0	0	0	0	0	1	0	1	0	0	Cancer	None;	Accuracy/Precision;	None;
2727424	intro	1	0	[1,1,4,1,2,2]	1	1	4	1	2	2	I do not know	blank	A	A	A	F	D	B	B	1	0	0	0	1	0	0	0	0	0	0	0	1	0	0	0	0	0	0	0	0	1	0	1	0	0	Cancer	None;	None;	None;
2727426	intro	1	0	[2,1,2,1,2,1]	2	1	2	1	2	1	the error bars show where there is uncertainty of the points. Since averages are used there are some differences not captured by the bar. That is what the error bars are for.	blank	A	B		D,F	B	A	B	1	0	0	0	0	1	0	0	0	1	0	0	0	0	0	0	0	0	0	0	0	0	1	0	1	0	Cancer	Uncertainty in data;	None;	None;
2727493	intro	1	0	[1,1,2,2,1,2]	1	1	2	2	1	2	They provide the possible amount of variation within the given data.	blank	A	A	A	H	D	B	B	1	0	0	0	1	0	0	0	0	0	0	0	1	0	0	0	0	0	0	0	0	0	0	1	0	0	Cancer	Variability in data;	None;	None;
2727496	intro	1	0	[1,4,1,3,2,2]	1	4	1	3	2	2	The information provided by the error bars shows whether or not the data is close to the mean or not.	blank	A	A	A	F	D	B	B	1	0	0	0	1	0	0	0	0	0	0	0	1	0	0	0	0	0	0	0	0	1	0	1	0	0	Cancer	None;	None;	None;
2727502	intro	1	0	[1,1,2,3,1,2]	1	1	2	3	1	2	The error bars show how likely it is that there is some sort of variation of error in the data. It is essentially the range of how much variation there is with the mean based off of other data points.	blank	A	A	A	F	D	A	B	1	0	0	0	1	0	0	0	0	0	0	0	1	0	0	0	0	0	0	0	0	1	0	1	1	0	Cancer	Variability in data;	Error in data;	Lowest and highest points/Range;
2727504	intro	1	0	[2,1,2,1,2,1]	2	1	2	1	2	1	they give the sets of data room for error in each set and showing it through the bars.	blank	A	A	A	F	E	B	B	1	0	0	0	1	0	0	0	0	0	0	0	1	0	0	0	0	0	0	0	0	1	0	0	0	0	Cancer	None;	Margin of error/Room for error;	None;
2727511	intro	1	0	[1,1,2,2,2,1]	1	1	2	2	2	1	The error bars show variation.	blank	A	E	A	D	B	A	B	1	0	0	0	0	0	0	0	1	1	0	0	1	0	0	0	0	0	0	1	0	0	1	0	1	0	Cancer	Variability (alone);	None;	None;
2727541	intro	1	0	[1,2,2,4,1,4]	1	2	2	4	1	4	I do not know	blank	A	A	A	F	B	B	B	1	0	0	0	1	0	0	0	0	0	0	0	1	0	0	0	0	0	0	0	0	1	1	0	0	0	Cancer	None;	None;	None;
2727542	intro	1	0	[1,2,2,3,1,1]	1	2	2	3	1	1	The eerror bars show that there is variation in the data and that where the bars of the graph end is not neccessarily the absolute value of the data gathered.	blank	A	A	B	D	B	A	B	1	0	0	0	1	0	0	0	0	0	0	0	0	1	0	0	0	0	0	1	0	0	1	0	1	0	Cancer	Variability in data;	None;	Distribution;
2727543	intro	1	0	[1,1,2,1,2,1]	1	1	2	1	2	1	The show the max and min of survival time of each group	blank	A	B	A	C	B	B	B	1	0	0	0	0	1	0	0	0	1	0	0	1	0	0	0	0	0	1	0	0	0	1	0	0	0	Cancer	None;	None;	Lowest and highest points/Range;
2727545	intro	1	0	[1,1,1,2,1,1]	1	1	1	2	1	1	The error bars show the variability of the data set. The bars generally show the uncertainty aspect of the data.	blank	A	B	A	F	B	B	B	1	0	0	0	0	1	0	0	0	1	0	0	1	0	0	0	0	0	0	0	0	1	1	0	0	0	Cancer	Variability in data;Uncertainty in data;	None;	None;
2727552	intro	1	0	[2,1,3,1,2,2]	2	1	3	1	2	2	they show standard deviation	blank	A	A	A	F	B	B	B	1	0	0	0	1	0	0	0	0	0	0	0	1	0	0	0	0	0	0	0	0	1	1	0	0	0	Cancer	None;	None;	Standard deviation;
2727557	intro	1	0	[1,1,2,2,1,2]	1	1	2	2	1	2	The type of information that the error bars show is the maximum, but the average is calculated and is being shown.	blank	C	F	B	F	C	A	B	0	1	0	0	0	0	0	0	0	0	1	0	0	1	0	0	0	0	0	0	0	1	0	1	1	0	Cancer	None;	None;	Lowest and highest points/Range;
2727594	intro	1	0	[2,1,2,3,2,2]	2	1	2	3	2	2	The error bars show the standard deviation in the graph.	blank	A	F	A	F	D	B	B	1	0	0	0	0	0	0	0	0	0	1	0	1	0	0	0	0	0	0	0	0	1	0	1	0	0	Cancer	None;	None;	Standard deviation;
2727602	intro	1	0	[2,1,2,1,2,3]	2	1	2	1	2	3	The error bars account for other data that brings up or down the average. There can be outliers and other data points that are below the average and the error bars account for that.	blank	A	A	A	F	B	B	B	1	0	0	0	1	0	0	0	0	0	0	0	1	0	0	0	0	0	0	0	0	1	1	0	0	0	Cancer	None;	None;	Distribution;Outliers;
2727624	intro	1	0	[1,1,1,3,2,3]	1	1	1	3	2	3	The error bars show the deviation within the data that is not shown in the meaned data. These bars show the highest and lowest possibility of error when actually looking at the real data set since the graph used the average of the data set.	blank	A	A	B	F	B	B	B	1	0	0	0	1	0	0	0	0	0	0	0	0	1	0	0	0	0	0	0	0	1	1	0	0	0	Cancer	None;	None;	Lowest and highest points/Range;Distribution;
2727626	intro	1	0	[1,3,4,1,4,4]	1	3	4	1	4	4	they show the percentage of error when gathering data and you can calculate the true data	blank	A	A	B	C	B	A	B	1	0	0	0	1	0	0	0	0	0	0	0	0	1	0	0	0	0	1	0	0	0	1	0	1	0	Cancer	None;	Accuracy/Precision;Error (no context OR context meeting multiple potential meanings);	None;
2727639	intro	1	0	[3,1,3,3,3,1]	3	1	3	3	3	1	The error bars provide the information that there is a difference between each set of data.	blank	B	B	B	C	C	A	B	1	0	0	0	0	1	0	0	0	1	0	0	0	1	0	0	0	0	1	0	0	0	0	1	1	0	Cancer	None;	None;	None;
2727649	intro	1	0	[2,1,2,2,2,2]	2	1	2	2	2	2	It shows the variation in the data	blank	A	B	A	E	B	B	B	1	0	0	0	0	1	0	0	0	1	0	0	1	0	0	0	0	0	0	0	1	0	1	0	0	0	Cancer	Variability in data;	None;	None;
2727651	intro	1	0	[2,1,2,1,2,1]	2	1	2	1	2	1	It shows the whole spread of the data including any possible outliers or exceptions in the data that may have raised the overall average.	blank	A	F	A	F	D	B	B	1	0	0	0	0	0	0	0	0	0	1	0	1	0	0	0	0	0	0	0	0	1	0	1	0	0	Cancer	None;	None;	Distribution;Outliers;
2727653	intro	1	0	[2,2,2,1,1,1]	2	2	2	1	1	1	The error bars shows that there is no statistical significance between the yes and no categories because they overlap.	blank	A	A	A	F	C	A	B	1	0	0	0	1	0	0	0	0	0	0	0	1	0	0	0	0	0	0	0	0	1	0	1	1	0	Cancer	None;	None;	Hypothesis/Prediction/Significance testing;
2727666	intro	1	0	[1,2,2,1,2,2]	1	2	2	1	2	2	The error bars show the margin of numbers that the data point could also be due to error.	blank	A	F	A	D,F	D	B	B	1	0	0	0	0	0	0	0	0	0	1	0	1	0	0	0	0	0	0	0	0	0	0	1	0	0	Cancer	None;	Error (no context OR context meeting multiple potential meanings);	None;
2727671	intro	1	0	[1,1,2,2,2,2]	1	1	2	2	2	2	The error bars show you information about the mean of the data as well as outliers that are within the data. It can help you find the average of what you are observing.	blank	A	F	A	F	C	B	B	1	0	0	0	0	0	0	0	0	0	1	0	1	0	0	0	0	0	0	0	0	1	0	1	0	0	Cancer	None;	None;	Outliers;
2727674	intro	1	0	[1,2,2,3,1,2]	1	2	2	3	1	2	The error bars on the graph tells me whether or not the data in th graph is statistically significant or not. The bars tell you how much room there is for error in the data.	blank	A	F	B	B	C	B	B	1	0	0	0	0	0	0	0	0	0	1	0	0	1	0	0	0	1	0	0	0	0	0	1	0	0	Cancer	Significance;	Error in data;	None;
2727679	intro	1	0	[1,2,1,3,1,2]	1	2	1	3	1	2	The error bars show how far the first standard deviation reaches of the data.	blank	A	B	A	H	D	B	B	1	0	0	0	0	1	0	0	0	1	0	0	1	0	0	0	0	0	0	0	0	0	0	1	0	0	Cancer	None;	None;	Standard deviation;
2727680	intro	1	0	[1,1,1,1,2,1]	1	1	1	1	2	1	I do not know	blank	A	A	B	C	C	B	B	1	0	0	0	1	0	0	0	0	0	0	0	0	1	0	0	0	0	1	0	0	0	0	1	0	0	Cancer	None;	None;	None;
2727693	intro	1	0	[1,1,1,2,1,2]	1	1	1	2	1	2	The error bars show the standard deviation.	blank	A	A	A	F	C	B	B	1	0	0	0	1	0	0	0	0	0	0	0	1	0	0	0	0	0	0	0	0	1	0	1	0	0	Cancer	None;	None;	Standard deviation;
2727710	intro	1	0	[1,2,1,3,1,2]	1	2	1	3	1	2	The error bars are a margin of error or standard deviation.	blank		A	B	F	D	B	B	0	0	0	0	1	0	0	0	0	0	0	0	0	1	0	0	0	0	0	0	0	1	0	1	0	0	Cancer	None;	Margin of error/Room for error;	Standard deviation;
2727711	intro	1	0	[2,1,1,1,2,1]	2	1	1	1	2	1	The error bars show standard deviation.	blank	B	A	B	F	D	B	B	1	0	0	0	1	0	0	0	0	0	0	0	0	1	0	0	0	0	0	0	0	1	0	1	0	0	Cancer	None;	None;	Standard deviation;
2727730	intro	1	0	[2,1,3,1,2,3]	2	1	3	1	2	3	The error bars show you whether there is a significant difference in the data.	blank	A	A	A	F	B	B	B	1	0	0	0	1	0	0	0	0	0	0	0	1	0	0	0	0	0	0	0	0	1	1	0	0	0	Cancer	Significance;	None;	None;
2727737	intro	1	0	[1,2,1,3,3,2]	1	2	1	3	3	2	the error bars represent the degree of error and uncertainty in the data	blank	G	C	B	D,F	B	C	B	0	0	0	1	0	0	1	0	0	1	0	0	0	1	0	0	0	0	0	0	0	0	1	0	0	0	Cancer	Uncertainty in data;	Error (no context OR context meeting multiple potential meanings);	None;
2727738	intro	1	0	[2,1,3,2,2,1]	2	1	3	2	2	1	Standard deviation. how close together the data was, how certain we are that the sample data represents the populations.	blank	A	A	A	F	D	B	B	1	0	0	0	1	0	0	0	0	0	0	0	1	0	0	0	0	0	0	0	0	1	0	1	0	0	Cancer	None;	Accuracy/Precision;	Distribution;Standard deviation;
2727742	intro	1	0	[2,1,4,2,2,1]	2	1	4	2	2	1	The error bars represent the possible error in the graph, and tell the reader if a statistically significant difference exists between two averages	blank	A	F	B	F	C	B	B	1	0	0	0	0	0	0	0	0	0	1	0	0	1	0	0	0	0	0	0	0	1	0	1	0	0	Cancer	None;	Error in data;	Hypothesis/Prediction/Significance testing;
2727744	intro	1	0	[1,2,1,3,1,2]	1	2	1	3	1	2	The error bars show the variation within the data.	blank	A	A	A	D,F	D	B	B	1	0	0	0	1	0	0	0	0	0	0	0	1	0	0	0	0	0	0	0	0	0	0	1	0	0	Cancer	Variability in data;	None;	None;
2727969	intro	1	0	[1,1,2,1,2,3]	1	1	2	1	2	3	The error bars in graphs show the variability of the data to indicate the errors.	blank	A	A	A	D	A	A	B	1	0	0	0	1	0	0	0	0	0	0	0	1	0	0	0	0	0	0	1	0	0	1	0	1	0	Cancer	Variability in data;	Error (no context OR context meeting multiple potential meanings);	None;
2728083	intro	1	0	[2,1,1,1,1,1]	2	1	1	1	1	1	Since the error bars overlap we know there is no observable difference.	blank	A	A	A	F	B	B	B	1	0	0	0	1	0	0	0	0	0	0	0	1	0	0	0	0	0	0	0	0	1	1	0	0	0	Cancer	None;	None;	None;
2728113	intro	1	0	[1,1,2,3,1,3]	1	1	2	3	1	3	how far from it is from being error free	blank	A	A	A	D	A	A	B	1	0	0	0	1	0	0	0	0	0	0	0	1	0	0	0	0	0	0	1	0	0	1	0	1	0	Cancer	None;	Error (no context OR context meeting multiple potential meanings);Accuracy/Precision;	None;
2728197	intro	1	0	[1,2,4,4,1,2]	1	2	4	4	1	2	i do not know	blank	E	G	A	D,F	B	A	B	0	0	1	0	0	0	0	0	0	0	0	1	1	0	0	0	0	0	0	0	0	0	1	0	1	0	Cancer	None;	None;	None;
2728254	nonmajor	0	0	[1,2,1,3,1,2]	1	2	1	3	1	2	I do not know.	blank	A	G	A	C	C	C	B	1	0	0	0	0	0	0	0	0	0	0	1	1	0	0	0	0	0	1	0	0	0	0	1	0	0	Bacteria	None;	None;	None;
2728435	nonmajor	0	0	[2,1,3,1,3,4]	2	1	3	1	3	4	I am not sure but I think it shows something about the mean and outliers.	blank	A	G	A	F	D	B	B	1	0	0	0	0	0	0	0	0	0	0	1	1	0	0	0	0	0	0	0	0	1	0	1	0	0	Bacteria	None;	None;	Outliers;
2728514	intro	1	0	[1,2,1,3,1,2]	1	2	1	3	1	2	standard deviations, giving the average then highs and lows of the test.	blank	E	F	B	H	B	B	B	0	0	1	0	0	0	0	0	0	0	1	0	0	1	0	0	0	0	0	0	0	0	1	0	0	0	Cancer	None;	None;	Standard deviation;Distribution;
2728544	nonmajor	0	0	[1,2,2,2,1,4]	1	2	2	2	1	4	I do not know.	blank	A	G	A	D,F	B	B	B	1	0	0	0	0	0	0	0	0	0	0	1	1	0	0	0	0	0	0	0	0	0	1	0	0	0	Bacteria	None;	None;	None;
2728551	nonmajor	0	0	[1,3,1,3,2,3]	1	3	1	3	2	3	The error bars allow the viewer to know the amount of possible error within the research. It basically displays what might could be the value rather than what is actually shown.	blank	A	G	A	F	D	A	B	1	0	0	0	0	0	0	0	0	0	0	1	1	0	0	0	0	0	0	0	0	1	0	1	1	0	Bacteria	None;	Error (no context OR context meeting multiple potential meanings);I'm not sure if research counts as data or experimentation. ;	None;
2728597	nonmajor	0	0	[1,2,3,2,2,2]	1	2	3	2	2	2	Error bars provide information about the standard error of the data set.	blank	G	F	B	F	B	A	B	0	0	0	1	0	0	0	0	0	0	1	0	0	1	0	0	0	0	0	0	0	1	1	0	1	0	Bacteria	None;	None;	Standard Error;
2728603	nonmajor	0	0	[2,1,1,1,2,1]	2	1	1	1	2	1	I am not precicely sure, but I know that the error bars sometime represent standard deviations which can depict potential errors or outliers in the data.	blank	A	G	A	F	C	B	B	1	0	0	0	0	0	0	0	0	0	0	1	1	0	0	0	0	0	0	0	0	1	0	1	0	0	Bacteria	None;	Error in data;	Outliers;Standard deviation;
2728617	nonmajor	0	0	[1,1,2,2,2,3]	1	1	2	2	2	3	it tells you that it could be either higher or lower	blank	A	G	A	D	D	A	B	1	0	0	0	0	0	0	0	0	0	0	1	1	0	0	0	0	0	0	1	0	0	0	1	1	0	Bacteria	None;	None;	Distribution;
2728619	nonmajor	0	0	[2,1,4,1,2,1]	2	1	4	1	2	1	These error bars probably provide information about the variability&#047; uncertainty associated with the idea. For example, standard deviation, standard error, or range. Most likely these error bars provide information about the standard deviation&#047;	blank	E	G	A	F	B	B	B	0	0	1	0	0	0	0	0	0	0	0	1	1	0	0	0	0	0	0	0	0	1	1	0	0	0	Bacteria	Variability (alone);Uncertainty (alone);	None;	Standard deviation;Standard Error;Lowest and highest points/Range;
2728630	intro	1	0	[1,2,1,2,2,1]	1	2	1	2	2	1	The error bars show the standard deviation from the mean of the data.	blank	A	A	A	F	D	B	B	1	0	0	0	1	0	0	0	0	0	0	0	1	0	0	0	0	0	0	0	0	1	0	1	0	0	Cancer	None;	None;	Standard deviation;
2728660	nonmajor	0	0	[1,3,1,3,2,3]	1	3	1	3	2	3	I do not know. They may provide information about the uncertainty of the data.	blank	A	G	A	F	C	B	B	1	0	0	0	0	0	0	0	0	0	0	1	1	0	0	0	0	0	0	0	0	1	0	1	0	0	Bacteria	Uncertainty in data;	None;	None;
2728664	nonmajor	0	0	[1,1,2,1,2,2]	1	1	2	1	2	2	I do not know.&#013;&#010;	blank	C	G	A	F	B	B	B	0	1	0	0	0	0	0	0	0	0	0	1	1	0	0	0	0	0	0	0	0	1	1	0	0	0	Bacteria	None;	None;	None;
2728668	nonmajor	0	0	[1,3,3,3,2,3]	1	3	3	3	2	3	I do not know... maybe they provide information about the uncertainty of the data, and&#047;or the outliers.	blank	A	F	A	F	D	B	B	1	0	0	0	0	0	0	0	0	0	1	0	1	0	0	0	0	0	0	0	0	1	0	1	0	0	Bacteria	Uncertainty in data;	None;	Outliers;
2728688	upper	0	1	[3,1,2,1,3,2]	3	1	2	1	3	2	The error bars represent the range that the data could fall in. Smaller error bars show that your data has less room for variation in the results.	blank	G	A	A	F	D	B	B	0	0	0	1	1	0	0	0	0	0	0	0	1	0	0	0	0	0	0	0	0	1	0	1	0	0	Lobster	Variability in data;	None;	Lowest and highest points/Range;
2728740	intro	1	0	[1,1,3,2,2,4]	1	1	3	2	2	4	Error bars are used to show the error or uncertainity of data.	blank	A	A	A	F	D	B	B	1	0	0	0	1	0	0	0	0	0	0	0	1	0	0	0	0	0	0	0	0	1	0	1	0	0	Cancer	Uncertainty in data;	Error in data;	None;
2728796	nonmajor	0	0	[2,1,2,1,2,2]	2	1	2	1	2	2	The error bars provide you with the margin of error that could have occured while condcting the experiment and collecting data.	blank	A	G	A	D,F	D	B	B	1	0	0	0	0	0	0	0	0	0	0	1	1	0	0	0	0	0	0	0	0	0	0	1	0	0	Bacteria	None;	Margin of error/Room for error;	None;
2728840	nonmajor	0	0	[1,1,2,2,2,2]	1	1	2	2	2	2	The error bars show the minimum and maximum results that came with the data provided.	blank	A	F	B	F	C	B	B	1	0	0	0	0	0	0	0	0	0	1	0	0	1	0	0	0	0	0	0	0	1	0	1	0	0	Bacteria	None;	None;	Lowest and highest points/Range;
2728901	nonmajor	0	0	[1,2,1,4,3,2]	1	2	1	4	3	2	I do not know.	blank	E	F	B	F	C	B	B	0	0	1	0	0	0	0	0	0	0	1	0	0	1	0	0	0	0	0	0	0	1	0	1	0	0	Bacteria	None;	None;	None;
2728903	nonmajor	0	0	[1,2,1,3,1,2]	1	2	1	3	1	2	I do not know	blank	A	G	B	B	D	B	B	1	0	0	0	0	0	0	0	0	0	0	1	0	1	0	0	0	1	0	0	0	0	0	1	0	0	Bacteria	None;	None;	None;
2728905	nonmajor	0	0	[1,1,1,1,1,1]	1	1	1	1	1	1	WIthin the testing of the two variables on the x axis, the low number and the higher number provided through trails can be found by looking at the black bars that come off the graph.	blank	C	G	B	F	C	B	B	0	1	0	0	0	0	0	0	0	0	0	1	0	1	0	0	0	0	0	0	0	1	0	1	0	0	Bacteria	None;	None;	Distribution;
2729041	nonmajor	0	0	[1,1,2,1,2,1]	1	1	2	1	2	1	The error bars help to provide insight into possible outlier values that don't fit within the prediction. They help researchers determine what caused these spikes in values.	blank								0	0	0	0	0	0	0	0	0	0	0	0	0	0	0	0	0	0	0	0	0	0	0	0	0	0	Bacteria	None;	None;	Outliers;Hypothesis/Prediction/Significance testing;
2730324	intro	1	0	[1,1,2,1,1,1]	1	1	2	1	1	1	The error bars show how the data varies among the collected points. With longer error bars, the data is more spread out. With shorter error bars, the data is more consistent and clumped together.	blank	C	A	B	F	D	B	B	0	1	0	0	1	0	0	0	0	0	0	0	0	1	0	0	0	0	0	0	0	1	0	1	0	0	Cancer	Variability in data;	Accuracy/Precision;	Distribution;
2730687	intro	1	0	[2,1,2,1,2,1]	2	1	2	1	2	1	The error bars show that there is no real correlation between the two sets of data being compared.	blank	E	A	B	F	C	B	B	0	0	1	0	1	0	0	0	0	0	0	0	0	1	0	0	0	0	0	0	0	1	0	1	0	0	Cancer	None;	None;	Hypothesis/Prediction/Significance testing;
2730980	intro	1	0	[1,1,4,1,2,4]	1	1	4	1	2	4	They provide room for error, whether that be experiement error, standard error, or any other type of error that happens during the study.	blank	E	F	B	C,F	D	B	B	0	0	1	0	0	0	0	0	0	0	1	0	0	1	0	0	0	0	0	0	0	0	0	1	0	0	Cancer	None;	Margin of error/Room for error;Error in Experimentation;Error (no context OR context meeting multiple potential meanings);	Standard Error;
2731237	upper	0	1	[2,1,4,1,2,1]	2	1	4	1	2	1	The error bars represent the uncertaintly in the measurment. The bigger the error bars, means the bigger the range of data showed.	blank	G	A	A	F	C	B	B	0	0	0	1	1	0	0	0	0	0	0	0	1	0	0	0	0	0	0	0	0	1	0	1	0	0	Lobster	Uncertainty in data;	None;	Lowest and highest points/Range;
2731398	intro	1	0	[2,1,2,1,2,1]	2	1	2	1	2	1	Error bars show the potential range that the data could have resulted in statistically. Meaning if there were any &#034;error&#034; done in the experiement we can compare these range markers to further understand our data.	blank	E	A	A	F	B	B	B	0	0	1	0	1	0	0	0	0	0	0	0	1	0	0	0	0	0	0	0	0	1	1	0	0	0	Cancer	None;	Error in Experimentation;	Lowest and highest points/Range;
2731427	intro	1	0	[1,4,2,1,4,2]	1	4	2	1	4	2	shows how some data strayed from the typical pattern	blank	C	G	A	F	C	A	B	0	1	0	0	0	0	0	0	0	0	0	1	1	0	0	0	0	0	0	0	0	1	0	1	1	0	Cancer	None;	None;	Distribution;
2731466	intro	1	0	[1,1,2,1,2,3]	1	1	2	1	2	3	the error bars show the error or uncertainty in the reported measurement	blank								0	0	0	0	0	0	0	0	0	0	0	0	0	0	0	0	0	0	0	0	0	0	0	0	0	0	Cancer	Uncertainty in data;	Error in Experimentation;	None;
2731474	intro	1	0	[3,1,3,3,1,1]	3	1	3	3	1	1	error bars helps us understand the variation there was bewteen the averages&#047;means	blank	C	A	A	H	B	C	B	0	1	0	0	1	0	0	0	0	0	0	0	1	0	0	0	0	0	0	0	0	0	1	0	0	0	Cancer	Variability in data;	None;	None;
2731480	upper	0	1	[2,1,1,2,1,1]	2	1	1	2	1	1	This shows the overlap after averaging the data, which is useful when deciding your predictions are correct. The averages could be different, but the error bars could show immence overlap due to one treatment have lots of variation in results.	blank	G	A	A	F	C	B	B	0	0	0	1	1	0	0	0	0	0	0	0	1	0	0	0	0	0	0	0	0	1	0	1	0	0	Lobster	Variability in data;	None;	Hypothesis/Prediction/Significance testing;
2731592	upper	0	1	[1,2,2,2,1,3]	1	2	2	2	1	3	I dont know	blank	E	A	A	F	C	B	B	0	0	1	0	1	0	0	0	0	0	0	0	1	0	0	0	0	0	0	0	0	1	0	1	0	0	Lobster	None;	None;	None;
2731593	upper	0	1	[1,1,1,2,1,1]	1	1	1	2	1	1	The error bars show how far the rest of the data exceeds the means of the data.	blank	G	C	A	F	C	B	B	0	0	0	1	0	0	1	0	0	1	0	0	1	0	0	0	0	0	0	0	0	1	0	1	0	0	Lobster	None;	None;	Distribution;
2731729	intro	1	0	[2,1,2,2,2,1]	2	1	2	2	2	1	The error bars show standard deviation	blank	B	D	A	D,F	C	B	B	1	0	0	0	0	0	0	1	0	1	0	0	1	0	0	0	0	0	0	0	0	0	0	1	0	0	Cancer	None;	None;	Standard deviation;
2731744	upper	0	1	[3,1,3,3,2,1]	3	1	3	3	2	1	The error bars provide the range of sample values that deviate from the mean of the data set.	blank	G	A	A	F	C	B	B	0	0	0	1	1	0	0	0	0	0	0	0	1	0	0	0	0	0	0	0	0	1	0	1	0	0	Lobster	None;	None;	Lowest and highest points/Range;
2731777	upper	0	1	[1,1,2,3,2,2]	1	1	2	3	2	2	Error bars represent the variety of data as well as the uncertainty and error that comes with calculations. These error bars show that the No category had a wider range of data when compared.	blank	G	C	A	F	C	A	B	0	0	0	1	0	0	1	0	0	1	0	0	1	0	0	0	0	0	0	0	0	1	0	1	1	0	Lobster	Uncertainty in data;	Error in Experimentation;	Lowest and highest points/Range;
2731781	intro	1	0	[1,2,2,2,1,1]	1	2	2	2	1	1	They show overlap in the data, and account for error in data through outliers.	blank	E	B	B	F	C	B	B	0	0	1	0	0	1	0	0	0	1	0	0	0	1	0	0	0	0	0	0	0	1	0	1	0	0	Cancer	None;	Error in data;	Outliers;
2731782	nonmajor	0	0	[1,2,2,1,2,1]	1	2	2	1	2	1	i do not know	blank								0	0	0	0	0	0	0	0	0	0	0	0	0	0	0	0	0	0	0	0	0	0	0	0	0	0	Bacteria	None;	None;	None;
[truncated: 54 more columns]

## Sheet: Bar(ymean)
StudentID	CourseType	Intro	Upper	data_variability_LL	G1	G2	G3	G4	G5	G6	interpret_variability	blank	Semester	Major	Gender	Ethnicity	FirstGen	PellGrant	International	Freshmen	Sophomore	Junior	Senior	GenBio	CMB	EEB	Neuro	Immunology	SpecBio	STEMnonbio	nonSTEM	woman	man	trans	other	NativeAmerican.Alaskan	Asian	Black.AfricanAmerican	Hispanic.Latino	Hawaiian.Pacific	White	FirstGen_yes	FirstGen_no	PellGrant.1	International.1	Scenario	All.Encompassing.Terms..Choose.all.that.apply	Form.of.Error	Purpose.Defining.by.example..choose.all.that.apply.
2390637	upper	0	1	[1,1,2,1,1,2]	1	1	2	1	1	2	Error bars represent the variation of uncertainty within a data set.	blank	G	D						0	0	0	1	0	0	0	1	0	1	0	0	0	0	0	0	0	0	0	0	0	0	0	0	0	0	Lobster	Variability in data;Uncertainty in data;	None	None;
2391559	upper	0	1	[2,1,1,1,2,1]	2	1	1	1	2	1	error bars represent variability in that data set	blank	G	D						0	0	0	1	0	0	0	1	0	1	0	0	0	0	0	0	0	0	0	0	0	0	0	0	0	0	Lobster	Variability in data;	None	None;
2402278	intro	1	0	[2,1,3,1,2,1]	2	1	3	1	2	1	They represent the uncertainty within the averages for each value of data.	blank	D	D	B	F	D	B	B	0	1	0	0	0	0	0	1	0	1	0	0	0	1	0	0	0	0	0	0	0	1	0	1	0	0	Lizard	Uncertainty in data;	None;	None;
2441005	intro	1	0	[1,1,2,1,2,4]	1	1	2	1	2	4	The error bars show the range in difference the shown data could have missed. It is in a way, the percentage of error, just in bar form.	blank	B	D						1	0	0	0	0	0	0	1	0	1	0	0	0	0	0	0	0	0	0	0	0	0	0	0	0	0	Lobster	None;	Error in data	Lowest and highest points/Range;
2441991	intro	1	0	[2,1,2,1,2,1]	2	1	2	1	2	1	The error bars tell us that the data can range anywhere from the top of the error bar to the bottom of it. It is a way to show uncertainty of the data.	blank	G	E						0	0	0	1	0	0	0	0	1	1	0	0	0	0	0	0	0	0	0	0	0	0	0	0	0	0	Lobster	Uncertainty in data;	None	Lowest and highest points/Range;
2456917	upper	0	1	[2,1,2,1,2,1]	2	1	2	1	2	1	They show the standard error or about what range the true mean is likely to be in.	blank		A	A	F	B	B	B	0	0	0	0	1	0	0	0	0	0	0	0	1	0	0	0	0	0	0	0	0	1	1	0	0	0	Lizard	None;	None;	Standard Error;Lowest and highest points/Range;
2460768	upper	0	1	[2,1,2,1,3,1]	2	1	2	1	3	1	The error bars show us how high or low the graph could be when accounting for amount of possibile error during statistical calculations and human error.	blank	G	A	A	F	C	A	B	0	0	0	1	1	0	0	0	0	0	0	0	1	0	0	0	0	0	0	0	0	1	0	1	1	0	Fish	None;	error in experimentation and error in data	Distribution;
2518642	intro	1	0	[3,1,2,3,2,1]	3	1	2	3	2	1	The error bars represent the variability in each of the categories, and show whether or not differences are significant.	blank	E	F	A	F	C	B	B	0	0	1	0	0	0	0	0	0	0	1	0	1	0	0	0	0	0	0	0	0	1	0	1	0	0	Stomata	Variability in data;Significance;	None;	None;
2523203	upper	0	1	[2,1,1,1,2,4]	2	1	1	1	2	4	I do not know	blank	E	F						0	0	1	0	0	0	0	0	0	0	1	0	0	0	0	0	0	0	0	0	0	0	0	0	0	0	Lobster	None;	None	None;
2537946	intro	1	0	[2,1,3,1,2,1]	2	1	3	1	2	1	This is used to show the estimated error or uncertainty in a value	blank	C	C						0	1	0	0	0	0	1	0	0	1	0	0	0	0	0	0	0	0	0	0	0	0	0	0	0	0	Lobster	Uncertainty in data;	Error (no context OR context meeting multiple potential meanings)	None;
2555710	upper	0	1	[2,2,1,3,2,2]	2	2	1	3	2	2	I think it shows the distance of the data that falls within one standard deviation. So the orange bar shows the mean, and then that shows the numbers that within a certain range from the mean.	blank		A	A	F	C	A	B	0	0	0	0	1	0	0	0	0	0	0	0	1	0	0	0	0	0	0	0	0	1	0	1	1	0	Lizard	None;	None;	Standard deviation;
2557385	intro	1	0	[1,2,1,2,1,2]	1	2	1	2	1	2	I believe the error bars inform you of the range for which the real world average could fall. In other words, the orange bar indicates the average of the specific data set recorded. But if we were to take the average of what we theorize to be the entire world, the average could fall anywhere within those error bars. Additionally, since those error bars overlap, we know that the difference between…	blank		A	B	E	A			0	0	0	0	1	0	0	0	0	0	0	0	0	1	0	0	0	0	0	0	1	0	1	0	0	0	Lobster	None;	None	Lowest and highest points/Range;Hypothesis/Prediction/Significance testing;
2558050	intro	1	0	[2,1,2,1,2,3]	2	1	2	1	2	3	The error bars represent that the variation of the data set falls anywhere within that range	blank		A	B	D	A			0	0	0	0	1	0	0	0	0	0	0	0	0	1	0	0	0	0	0	1	0	0	1	0	0	0	Lobster	Variability in data;	None	Lowest and highest points/Range;
2559118	intro	1	0	[1,2,1,2,1,2]	1	2	1	2	1	2	The standard deviation of the data, or how much error is in the chat.	blank								0	0	0	0	0	0	0	0	0	0	0	0	0	0	0	0	0	0	0	0	0	0	0	0	0	0	Lobster	None;	Error in data	Standard deviation;
2560163	intro	1	0	[2,1,2,2,2,1]	2	1	2	2	2	1	The error bars show no significant difference between teh two conditions. The error bars have a lot of overlap which indicates this lack of variability.	blank								0	0	0	0	0	0	0	0	0	0	0	0	0	0	0	0	0	0	0	0	0	0	0	0	0	0	Lobster	Significance;Variability (alone);	None	None;
2560482	intro	1	0	[2,1,2,1,2,1]	2	1	2	1	2	1	The error bars provide the viewer with a possible range of the value denoted by the highest point on the bar, saying that it could be higher, but it could be lower, and there is a significant probability of that being so.	blank								0	0	0	0	0	0	0	0	0	0	0	0	0	0	0	0	0	0	0	0	0	0	0	0	0	0	Lobster	None;	None	Lowest and highest points/Range;Hypothesis/Prediction/Significance testing;
2560516	intro	1	0	[3,1,3,3,2,2]	3	1	3	3	2	2	The error bars provide information on the range of uncertainty or spread that the data could possibly encompass.	blank								0	0	0	0	0	0	0	0	0	0	0	0	0	0	0	0	0	0	0	0	0	0	0	0	0	0	Lobster	Uncertainty in data;	None	Distribution;
2561186	intro	1	0	[1,2,2,2,1,3]	1	2	2	2	1	3	The error bars show whether there is a statistical significant difference between the 2 data sets.	blank								0	0	0	0	0	0	0	0	0	0	0	0	0	0	0	0	0	0	0	0	0	0	0	0	0	0	Lobster	Significance;	None	None;
2561568	intro	1	0	[1,1,2,1,2,2]	1	1	2	1	2	2	The error bars represent outliar data, showing points of the collected data that skew the overall message of the graph and could change the result negatively.	blank		A	D		A			0	0	0	0	1	0	0	0	0	0	0	0	0	0	0	1	0	0	0	0	0	0	1	0	0	0	Lobster	None;	None	Outliers;Distribution;
2562597	intro	1	0	[1,1,2,3,2,2]	1	1	2	3	2	2	The error bars show the range in which the data was also found or could be found by using a lot of field data with variation.	blank								0	0	0	0	0	0	0	0	0	0	0	0	0	0	0	0	0	0	0	0	0	0	0	0	0	0	Lobster	Variability in data;	None	Lowest and highest points/Range;
2563134	intro	1	0	[1,2,1,3,1,2]	1	2	1	3	1	2	I believe that it shows the error and how much the data may vary by	blank								0	0	0	0	0	0	0	0	0	0	0	0	0	0	0	0	0	0	0	0	0	0	0	0	0	0	Lobster	Variability in data;	Error (no context OR context meeting multiple potential meanings)	None;
2566301	upper	0	1	[2,1,2,1,2,1]	2	1	2	1	2	1	it shows me the margin where the fish did not match with the others. More of the outliers in the graph	blank	E	A	A	F	B	A	B	0	0	1	0	1	0	0	0	0	0	0	0	1	0	0	0	0	0	0	0	0	1	1	0	1	0	Fish	None;	None;	Outliers;
2573571	upper	0	1	[2,1,4,1,2,1]	2	1	4	1	2	1	Error bars show the amount of uncertainty reported. They also help show significance.	blank	E	A	A	D	B	B	B	0	0	1	0	1	0	0	0	0	0	0	0	1	0	0	0	0	0	0	1	0	0	1	0	0	0	Fish	Uncertainty (alone);Significance;	None	None;
2590321	upper	0	1	[2,1,1,3,1,1]	2	1	1	3	1	1	The variability , the standard error . Measured as SD&#047;sqrt(n)	blank	G	E						0	0	0	1	0	0	0	0	1	1	0	0	0	0	0	0	0	0	0	0	0	0	0	0	0	0	Lobster	Variability (alone);	None	Standard Error;
2590377	upper	0	1	[1,1,1,3,2,4]	1	1	1	3	2	4	The error bars show how much variation there is within the data.	blank	E	E						0	0	1	0	0	0	0	0	1	1	0	0	0	0	0	0	0	0	0	0	0	0	0	0	0	0	Lobster	Variability in data;	None	None;
2590448	intro	1	0	[2,1,2,1,2,4]	2	1	2	1	2	4	The error bars show us the range that the bar is likely to be if no error was produced	blank								0	0	0	0	0	0	0	0	0	0	0	0	0	0	0	0	0	0	0	0	0	0	0	0	0	0	Lobster	None;	Error (no context OR context meeting multiple potential meanings)	Lowest and highest points/Range;
2590456	intro	1	0	[1,2,1,3,1,2]	1	2	1	3	1	2	They show the variation provided by the margin of error, the yes category gives a value of about 1.25 +&#047;- the margin of error which appears to be around 0.25	blank		A	E		A			0	0	0	0	1	0	0	0	0	0	0	0	0	0	0	0	0	0	0	0	0	0	1	0	0	0	Lobster	Variability in data;	Margin of error/Room for error	Lowest and highest points/Range;
2590540	upper	0	1	[3,1,2,3,2,1]	3	1	2	3	2	1	I would assume it is showing either the 95% confidence interval or the standard deviations of the means.	blank	G	E						0	0	0	1	0	0	0	0	1	1	0	0	0	0	0	0	0	0	0	0	0	0	0	0	0	0	Lobster	None;	None	Standard deviation;Confidence Interval;
2590555	upper	0	1	[2,1,2,1,2,1]	2	1	2	1	2	1	the bar errors provide us with any other possible values for the two categories.	blank	E	D						0	0	1	0	0	0	0	1	0	1	0	0	0	0	0	0	0	0	0	0	0	0	0	0	0	0	Lobster	None;	None	Distribution;
2590693	upper	0	1	[2,1,4,3,2,2]	2	1	4	3	2	2	That there are outliers in the data and the error bars show the range outside of the average.	blank	G	C						0	0	0	1	0	0	1	0	0	1	0	0	0	0	0	0	0	0	0	0	0	0	0	0	0	0	Lobster	None;	None	Lowest and highest points/Range;Outliers;
2595943	intro	1	0	[2,1,1,1,2,2]	2	1	1	1	2	2	they tell you how much error or uncertainty is possible in your calculations once they are plotted	blank	E	D						0	0	1	0	0	0	0	1	0	1	0	0	0	0	0	0	0	0	0	0	0	0	0	0	0	0	Lobster	Uncertainty in data;	Error in Experimentation	None;
2602070	upper	0	1	[2,1,1,3,4,1]	2	1	1	3	4	1	The error bars represent the uncertainty. So for the answer yes the true value lies between 0 and 60.	blank	A	A		F	C			1	0	0	0	1	0	0	0	0	0	0	0	0	0	0	0	0	0	0	0	0	1	0	1	0	0	Cancer	Uncertainty (alone);	None	Lowest and highest points/Range;
2602429	upper	0	1	[1,3,1,3,1,2]	1	3	1	3	1	2	The represent standard deviations between individuals in group yes and group no, separately	blank								0	0	0	0	0	0	0	0	0	0	0	0	0	0	0	0	0	0	0	0	0	0	0	0	0	0	Cancer	None;	None	Standard deviation;
2602883	upper	0	1	[1,2,2,2,1,2]	1	2	2	2	1	2	Show stard deviation	blank	A	A		B	B			1	0	0	0	1	0	0	0	0	0	0	0	0	0	0	0	0	1	0	0	0	0	1	0	0	0	Cancer	None;	None	Standard deviation;
2603006	upper	0	1	[2,1,1,1,2,1]	2	1	1	1	2	1	The error bars display the variability of the data. Data with error bars may experience greater variation. The data for this group may be further scattered.	blank	B	A		H	C			1	0	0	0	1	0	0	0	0	0	0	0	0	0	0	0	0	0	0	0	0	0	0	1	0	0	Cancer	Variability in data;	None	Distribution;
2603051	upper	0	1	[2,1,2,1,1,4]	2	1	2	1	1	4	I think they represent the variability of data and indicate the error in the graph.	blank	A	A		D	B			1	0	0	0	1	0	0	0	0	0	0	0	0	0	0	0	0	0	0	1	0	0	1	0	0	0	Cancer	Variability in data;	Error in data	None;
2603091	upper	0	1	[2,1,2,2,2,1]	2	1	2	2	2	1	Error bars often show the standard deviations of the data set from the mean	blank		A		B	D			0	0	0	0	1	0	0	0	0	0	0	0	0	0	0	0	0	1	0	0	0	0	0	1	0	0	Cancer	None;	None	Standard deviation;
2603202	upper	0	1	[1,2,1,2,2,2]	1	2	1	2	2	2	The variabilities of errors of that respective data set.	blank	C	A		B	A			0	1	0	0	1	0	0	0	0	0	0	0	0	0	0	0	0	1	0	0	0	0	1	0	0	0	Cancer	Variability in data;	Error in data	None;
2603217	upper	0	1	[3,1,2,3,2,1]	3	1	2	3	2	1	Error bars show the range of data, the bar itself shows the mean of data	blank	C	A		B	B			0	1	0	0	1	0	0	0	0	0	0	0	0	0	0	0	0	1	0	0	0	0	1	0	0	0	Cancer	None;	None	Lowest and highest points/Range;
2603272	intro	1	0	[1,2,2,3,1,2]	1	2	2	3	1	2	The error bars represent the margin of error of the estimate using the standard deviation.	blank	C	A	B	B	D	A	B	0	1	0	0	1	0	0	0	0	0	0	0	0	1	0	0	0	1	0	0	0	0	0	1	1	0	Cancer	None;	Margin of error/Room for error;	Standard deviation;
2604153	intro	1	0	[2,1,4,3,2,1]	2	1	4	3	2	1	The error bars show you how much variation there is within each section, as the error bars represent the standard deviation. The standard deviation represents how far certain values are from the mean, so if there is a low standard deviation, there would not be a lot of variation.	blank		A	A	E	A			0	0	0	0	1	0	0	0	0	0	0	0	1	0	0	0	0	0	0	0	1	0	1	0	0	0	Lobster	Variability in data;	None	Standard deviation;
2605587	upper	0	1	[1,2,1,3,1,1]	1	2	1	3	1	1	The error bars tell us the uncertainty in the data due to range	blank	D							0	1	0	0	0	0	0	0	0	0	0	0	0	0	0	0	0	0	0	0	0	0	0	0	0	0	Cancer	Uncertainty in data;	None	Lowest and highest points/Range;
2605732	intro	1	0	[1,1,1,2,1,1]	1	1	1	2	1	1	How much the individual data varies from the mean of each category.	blank		A	A	F	A			0	0	0	0	1	0	0	0	0	0	0	0	1	0	0	0	0	0	0	0	0	1	1	0	0	0	Lobster	None;	None	None;
2605874	intro	1	0	[2,1,2,2,2,1]	2	1	2	2	2	1	The error bars are showing the confidence interval in which the data was completed. By putting the error bars on top of the graph, it is showing the values in which the data is most confidently between	blank		A	A	E	A			0	0	0	0	1	0	0	0	0	0	0	0	1	0	0	0	0	0	0	0	1	0	1	0	0	0	Lobster	None;	None	Confidence Interval;Lowest and highest points/Range;
2606365	upper	0	1	[2,4,2,1,2,4]	2	4	2	1	2	4	I don't know	blank	A	A		B	B			1	0	0	0	1	0	0	0	0	0	0	0	0	0	0	0	0	1	0	0	0	0	1	0	0	0	Cancer	None;	None	None;
2606856	intro	1	0	[2,1,2,2,2,1]	2	1	2	2	2	1	The error bars show how far from the mean data points in the sample range. Additionally, if error bars overlap, this tends to show that there is not a significant difference.	blank		A	A	F	A			0	0	0	0	1	0	0	0	0	0	0	0	1	0	0	0	0	0	0	0	0	1	1	0	0	0	Lobster	None;	None	Lowest and highest points/Range;Hypothesis/Prediction/Significance testing;
2607288	intro	1	0	[4,1,3,3,1,2]	4	1	3	3	1	2	The standard deviation of the data.	blank		A	A	F	A			0	0	0	0	1	0	0	0	0	0	0	0	1	0	0	0	0	0	0	0	0	1	1	0	0	0	Lobster	None;	None	Standard deviation;
2610125	upper	0	1	[2,1,4,1,2,1]	2	1	4	1	2	1	standard deviation: the average distance of each data point from the mean. thus we learn about the variability of the samples	blank	C	B		F	D			0	1	0	0	0	1	0	0	0	1	0	0	0	0	0	0	0	0	0	0	0	1	0	1	0	0	Cancer	Variability in data;	None	Standard deviation;
2610157	upper	0	1	[1,2,2,2,1,2]	1	2	2	2	1	2	These error bars show the standard deeviation of the data within those. This helps with concluding the hypothesis.	blank	E	A		F	D			0	0	1	0	1	0	0	0	0	0	0	0	0	0	0	0	0	0	0	0	0	1	0	1	0	0	Cancer	None;	None	Standard deviation;Hypothesis/Prediction/Significance testing;
2610179	intro	1	0	[2,1,2,3,2,1]	2	1	2	3	2	1	They show you the highest value recorded and the lowest value recorded in terms of the mean	blank		A	A	F	F			0	0	0	0	1	0	0	0	0	0	0	0	1	0	0	0	0	0	0	0	0	1	0	0	0	0	Lobster	None;	None	Lowest and highest points/Range;
2616688	intro	1	0	[1,4,1,2,1,4]	1	4	1	2	1	4	I do not know	blank		A	A	F	F			0	0	0	0	1	0	0	0	0	0	0	0	1	0	0	0	0	0	0	0	0	1	0	0	0	0	Lobster	None;	None	None;
2627289	upper	0	1	[2,1,2,1,2,1]	2	1	2	1	2	1	I do not know.	blank		A	B	C	B	A	B	0	0	0	0	1	0	0	0	0	0	0	0	0	1	0	0	0	0	1	0	0	0	1	0	1	0	Lizard	None;	None;	None;
2630386	intro	1	0	[1,1,2,1,2,3]	1	1	2	1	2	3	Error bars account for the possible errors that may have occurred in data collection, so when error bars overlap, it suggests that the data values are not statistically significantly different from one another. Meaning, the results cannot be attributed to the manipulation of the independent variable.	blank	C	A	A	D,F	D	B	B	0	1	0	0	1	0	0	0	0	0	0	0	1	0	0	0	0	0	0	0	0	0	0	1	0	0	Lobster	None;	Error in Experimentation;	Hypothesis/Prediction/Significance testing;
2630755	intro	1	0	[1,3,2,3,1,2]	1	3	2	3	1	2	The error bars tell me that the data represented in each bar have a certain level of uncertainty. Therefore, the bar with nofishing has a higher level of uncertainty than the yesfishing error bars. It tells me that the information given can lie somewhere between the lines of the error bars and may not be as accurate, compared to if the error bars were smaller in size.	blank	C	C	A	D,F	B	A	B	0	1	0	0	0	0	1	0	0	1	0	0	1	0	0	0	0	0	0	0	0	0	1	0	1	0	Lobster	Uncertainty in data;	Accuracy/Precision;	None;
2633926	intro	1	0	[1,1,2,3,1,1]	1	1	2	3	1	1	the error bars show the standard deviation away from the mean	blank	A	F						1	0	0	0	0	0	0	0	0	0	1	0	0	0	0	0	0	0	0	0	0	0	0	0	0	0	Lobster	None;	None	Standard deviation;
2633936	intro	1	0	[1,2,4,2,1,4]	1	2	4	2	1	4	The error bars represent the meaure of variation in the data	blank	A	F						1	0	0	0	0	0	0	0	0	0	1	0	0	0	0	0	0	0	0	0	0	0	0	0	0	0	Lobster	Variability in data;	None	None;
2633964	intro	1	0	[1,1,1,2,1,1]	1	1	1	2	1	1	The error bars give the range of values where data could be found outside of the mean value for the group.	blank	A	E						1	0	0	0	0	0	0	0	1	1	0	0	0	0	0	0	0	0	0	0	0	0	0	0	0	0	Lobster	None;	None	Lowest and highest points/Range;
2634190	intro	1	0	[4,2,1,2,4,1]	4	2	1	2	4	1	The error bars provide the uncertainty in a measurement and show how precise a measurement is.	blank	A	F						1	0	0	0	0	0	0	0	0	0	1	0	0	0	0	0	0	0	0	0	0	0	0	0	0	0	Lobster	Uncertainty in data;	Accuracy/Precision	None;
2634321	intro	1	0	[2,1,3,3,2,1]	2	1	3	3	2	1	Error bars of a data set provide information about the standard deviation for the set.	blank	A	F						1	0	0	0	0	0	0	0	0	0	1	0	0	0	0	0	0	0	0	0	0	0	0	0	0	0	Lobster	None;	None	Standard deviation;
2634445	intro	1	0	[2,1,2,3,2,2]	2	1	2	3	2	2	they show the accepted error within a collection of data, usually measured in standard deviations.	blank	A	E						1	0	0	0	0	0	0	0	1	1	0	0	0	0	0	0	0	0	0	0	0	0	0	0	0	0	Lobster	None;	Error in data	Standard deviation;
2634449	intro	1	0	[1,2,1,3,1,1]	1	2	1	3	1	1	The error bars show how accurate the data is in the graph.They can also show how statistically significant the difference betweent the data are.	blank	A	E						1	0	0	0	0	0	0	0	1	1	0	0	0	0	0	0	0	0	0	0	0	0	0	0	0	0	Lobster	Significance;	Accuracy/Precision	None;
2634621	intro	1	0	[2,1,2,1,2,3]	2	1	2	1	2	3	The error bars depict the variability of the data set. Standard deviation and standard error are examples of information that the error bars provide.	blank	A	F						1	0	0	0	0	0	0	0	0	0	1	0	0	0	0	0	0	0	0	0	0	0	0	0	0	0	Lobster	Variability in data;	None	Standard deviation;Standard Error;
2634663	intro	1	0	[2,1,2,2,2,1]	2	1	2	2	2	1	The error bars show that there is no significant difference in the yes data and the no data.	blank	A	F						1	0	0	0	0	0	0	0	0	0	1	0	0	0	0	0	0	0	0	0	0	0	0	0	0	0	Lobster	Significance;	None	None;
2634734	intro	1	0	[4,1,2,1,2,2]	4	1	2	1	2	2	the error bars represent standard deviation	blank	B	D						1	0	0	0	0	0	0	1	0	1	0	0	0	0	0	0	0	0	0	0	0	0	0	0	0	0	Lobster	None;	None	Standard deviation;
2634788	intro	1	0	[1,1,2,3,2,1]	1	1	2	3	2	1	The error bars show how far the experimental data is from the theoretical data.	blank	A	F						1	0	0	0	0	0	0	0	0	0	1	0	0	0	0	0	0	0	0	0	0	0	0	0	0	0	Lobster	None;	Accuracy/Precision	None;
2634801	intro	1	0	[2,1,2,1,4,4]	2	1	2	1	4	4	The error bars show the standard error of the data.	blank	A	E						1	0	0	0	0	0	0	0	1	1	0	0	0	0	0	0	0	0	0	0	0	0	0	0	0	0	Lobster	None;	None	Standard Error;
2634802	intro	1	0	[2,1,2,1,2,1]	2	1	2	1	2	1	They show the level of uncertainty in each data set. However, the error bars of these sets of data are so close together, so there is a lot of overlap. As such, it is difficult to tell just how different the values of those bars truly are.	blank	A	F						1	0	0	0	0	0	0	0	0	0	1	0	0	0	0	0	0	0	0	0	0	0	0	0	0	0	Lobster	Uncertainty in data;	None	None;
2634808	intro	1	0	[1,2,2,2,3,1]	1	2	2	2	3	1	I do not know.	blank	A	F						1	0	0	0	0	0	0	0	0	0	1	0	0	0	0	0	0	0	0	0	0	0	0	0	0	0	Lobster	None;	None	None;
2634833	intro	1	0	[1,2,1,3,1,2]	1	2	1	3	1	2	The error bars provide information about the standard deviation of each data set, as well as if the data is statistically significant.	blank	A	F						1	0	0	0	0	0	0	0	0	0	1	0	0	0	0	0	0	0	0	0	0	0	0	0	0	0	Lobster	Significance;	None	Standard deviation;
2634875	intro	1	0	[1,1,2,3,2,1]	1	1	2	3	2	1	The error bars reveal how much variation is in a set of data. For example, In the yes bar, the results ranged from 1 to 1.5.	blank	A	F						1	0	0	0	0	0	0	0	0	0	1	0	0	0	0	0	0	0	0	0	0	0	0	0	0	0	Lobster	Variability in data;	None	Lowest and highest points/Range;
2634891	intro	1	0	[2,1,2,3,2,1]	2	1	2	3	2	1	The error bars show the standard deviation of the bars graphed. It shows how clumped or spread out the data was within the data sets.	blank	A	F						1	0	0	0	0	0	0	0	0	0	1	0	0	0	0	0	0	0	0	0	0	0	0	0	0	0	Lobster	None;	None	Standard deviation;Distribution;
2634941	intro	1	0	[2,1,3,1,2,1]	2	1	3	1	2	1	information is not statistically different	blank	A	F						1	0	0	0	0	0	0	0	0	0	1	0	0	0	0	0	0	0	0	0	0	0	0	0	0	0	Lobster	Significance;	None	None;
2634988	intro	1	0	[1,1,2,3,1,1]	1	1	2	3	1	1	The information that is provided by the error bars is how far away the true mean of the data might be. This means that the actual mean of all of the information possible, rather than just the sample size, could be included somewhere within those two error bars.	blank	A	F						1	0	0	0	0	0	0	0	0	0	1	0	0	0	0	0	0	0	0	0	0	0	0	0	0	0	Lobster	None;	None	None;
2635095	intro	1	0	[2,1,2,1,2,1]	2	1	2	1	2	1	Error bars represent the standard deviation in the data and standard deviation is the measure of amount of deviation in the data.	blank	A	F						1	0	0	0	0	0	0	0	0	0	1	0	0	0	0	0	0	0	0	0	0	0	0	0	0	0	Lobster	None;	None	Standard deviation;Distribution;
2635098	intro	1	0	[1,1,1,2,1,2]	1	1	1	2	1	2	Value from the highest value to mean&#013;&#010;	blank	A	E						1	0	0	0	0	0	0	0	1	1	0	0	0	0	0	0	0	0	0	0	0	0	0	0	0	0	Lobster	None;	None	Lowest and highest points/Range;
2635101	intro	1	0	[1,2,2,3,1,2]	1	2	2	3	1	2	Standard error bars show uncertainity and the varability of the data around the mean.	blank								0	0	0	0	0	0	0	0	0	0	0	0	0	0	0	0	0	0	0	0	0	0	0	0	0	0	Lobster	Variability in data;Uncertainty in data;	None	Standard Error;
2635112	intro	1	0	[2,1,2,1,2,1]	2	1	2	1	2	1	They show the chance of error and standard deviations.	blank								0	0	0	0	0	0	0	0	0	0	0	0	0	0	0	0	0	0	0	0	0	0	0	0	0	0	Lobster	None;	Error (no context OR context meeting multiple potential meanings)	Standard deviation;
2635161	intro	1	0	[1,2,1,2,1,2]	1	2	1	2	1	2	i do not know	blank	A	F						1	0	0	0	0	0	0	0	0	0	1	0	0	0	0	0	0	0	0	0	0	0	0	0	0	0	Lobster	None;	None	None;
2635177	intro	1	0	[2,1,3,1,2,1]	2	1	3	1	2	1	The error bars represent the significant values that should be used to produce an accurate result of the data for the prediction to be supported or refuted.	blank	A	E						1	0	0	0	0	0	0	0	1	1	0	0	0	0	0	0	0	0	0	0	0	0	0	0	0	0	Lobster	Significance;	Accuracy/Precision	None;
2635195	intro	1	0	[1,1,1,1,1,2]	1	1	1	1	1	2	The error bars demonstrate the accuracy of the data.	blank	A	F						1	0	0	0	0	0	0	0	0	0	1	0	0	0	0	0	0	0	0	0	0	0	0	0	0	0	Lobster	None;	Accuracy/Precision	None;
2635230	intro	1	0	[1,1,2,2,1,2]	1	1	2	2	1	2	The error bars provide you with the uncertainty measure for the data presented, the amount that the data presented could potentially be off from the correct result	blank	A	F						1	0	0	0	0	0	0	0	0	0	1	0	0	0	0	0	0	0	0	0	0	0	0	0	0	0	Lobster	Uncertainty in data;	Accuracy/Precision	None;
2635234	intro	1	0	[2,1,2,1,2,1]	2	1	2	1	2	1	I do not know	blank	A	F						1	0	0	0	0	0	0	0	0	0	1	0	0	0	0	0	0	0	0	0	0	0	0	0	0	0	Lobster	None;	None	None;
2635259	intro	1	0	[1,2,2,1,1,2]	1	2	2	1	1	2	The error bars show that there is no significant variability.	blank	C	E						0	1	0	0	0	0	0	0	1	1	0	0	0	0	0	0	0	0	0	0	0	0	0	0	0	0	Lobster	Variability (alone);Significance;	None	None;
2635272	intro	1	0	[1,2,1,2,1,2]	1	2	1	2	1	2	I do not know.	blank	A	F						1	0	0	0	0	0	0	0	0	0	1	0	0	0	0	0	0	0	0	0	0	0	0	0	0	0	Lobster	None;	None	None;
2635325	intro	1	0	[4,1,2,1,3,2]	4	1	2	1	3	2	The error bars tells us if the data is statistically significally. Having a larger error bar is not good because it means the data is off by a lot.	blank	A	F						1	0	0	0	0	0	0	0	0	0	1	0	0	0	0	0	0	0	0	0	0	0	0	0	0	0	Lobster	Significance;	Accuracy/Precision	None;
2635501	intro	1	0	[1,1,1,1,2,1]	1	1	1	1	2	1	I think the error bars show the limit of error of the data.	blank	A	F						1	0	0	0	0	0	0	0	0	0	1	0	0	0	0	0	0	0	0	0	0	0	0	0	0	0	Lobster	None;	Error in data	None;
2635565	intro	1	0	[1,1,1,2,1,1]	1	1	1	2	1	1	The information the error bars show are the standard deviation from how much the data ranges outside the plotted data, like outliers.	blank								0	0	0	0	0	0	0	0	0	0	0	0	0	0	0	0	0	0	0	0	0	0	0	0	0	0	Lobster	None;	None	Standard deviation;Outliers;Lowest and highest points/Range;
2635580	intro	1	0	[1,1,1,2,1,1]	1	1	1	2	1	1	because of the standard error bars overlapping there is not statisitcally significicant difference in the data.	blank	C	D						0	1	0	0	0	0	0	1	0	1	0	0	0	0	0	0	0	0	0	0	0	0	0	0	0	0	Lobster	None;	None	Standard Error;Hypothesis/Prediction/Significance testing;
2635590	intro	1	0	[1,1,2,2,2,1]	1	1	2	2	2	1	The error bar represents variation in a data set and dipicts how spread there is.	blank								0	0	0	0	0	0	0	0	0	0	0	0	0	0	0	0	0	0	0	0	0	0	0	0	0	0	Lobster	Variability in data;	None	Distribution;
2635616	intro	1	0	[2,1,1,3,2,1]	2	1	1	3	2	1	The error bars show the average deviation from the mean.	blank	A	F						1	0	0	0	0	0	0	0	0	0	1	0	0	0	0	0	0	0	0	0	0	0	0	0	0	0	Lobster	None;	None	None;
2635620	intro	1	0	[1,1,1,3,1,2]	1	1	1	3	1	2	They show the variation of the data that is not represented by the mean (shown in yellow).	blank	A	F						1	0	0	0	0	0	0	0	0	0	1	0	0	0	0	0	0	0	0	0	0	0	0	0	0	0	Lobster	Variability in data;	None	None;
2635634	intro	1	0	[1,1,3,1,1,3]	1	1	3	1	1	3	The range of error or uncertainty in the meaurements; variability	blank	B	F						1	0	0	0	0	0	0	0	0	0	1	0	0	0	0	0	0	0	0	0	0	0	0	0	0	0	Lobster	Uncertainty in data;Variability (alone);	Error (no context OR context meeting multiple potential meanings)	None;
2635637	intro	1	0	[1,1,2,1,4,1]	1	1	2	1	4	1	more information about the data and the ranges of error of the data	blank	A	F						1	0	0	0	0	0	0	0	0	0	1	0	0	0	0	0	0	0	0	0	0	0	0	0	0	0	Lobster	None;	Error in data	None;
2635649	intro	1	0	[1,1,2,1,2,2]	1	1	2	1	2	2	The error bars represent the uncertainty in areas. This clarifies that the data is not 100% accurate and there is variation in different areas of those same habitat statuses.	blank	A	F						1	0	0	0	0	0	0	0	0	0	1	0	0	0	0	0	0	0	0	0	0	0	0	0	0	0	Lobster	Uncertainty (alone);Variability in data;	Accuracy/Precision	None;
2635654	intro	1	0	[2,1,1,1,2,1]	2	1	1	1	2	1	The error bars show you the uncertainity in the measurments.	blank	A	F						1	0	0	0	0	0	0	0	0	0	1	0	0	0	0	0	0	0	0	0	0	0	0	0	0	0	Lobster	Uncertainty in data;	None	None;
2635714	intro	1	0	[2,1,2,3,2,1]	2	1	2	3	2	1	it showes how far the standerd deviation from the shown average, how far the data typically varies from the average.	blank	A	F						1	0	0	0	0	0	0	0	0	0	1	0	0	0	0	0	0	0	0	0	0	0	0	0	0	0	Lobster	None;	None	Standard deviation;
2635722	intro	1	0	[2,1,2,3,2,1]	2	1	2	3	2	1	The error bars show you what the standard deviation of the data. That is, the range where a standard data point would most likely lie	blank	G	D						0	0	0	1	0	0	0	1	0	1	0	0	0	0	0	0	0	0	0	0	0	0	0	0	0	0	Lobster	None;	None	Standard deviation;Lowest and highest points/Range;
2635782	intro	1	0	[1,1,1,1,2,1]	1	1	1	1	2	1	Error bars help us visualize whther or not there is a significant statistical difference in the data sets.	blank	A	F						1	0	0	0	0	0	0	0	0	0	1	0	0	0	0	0	0	0	0	0	0	0	0	0	0	0	Lobster	None;	None	Hypothesis/Prediction/Significance testing;
2635864	intro	1	0	[1,1,1,1,3,3]	1	1	1	1	3	3	Error bars show the variability amongst the data. For example, if the error bars are overlapping, as shown in the graph above, there is difference is not statistically significant, but if there was no overlap in the error bars, there would be a significant difference.	blank	A	F						1	0	0	0	0	0	0	0	0	0	1	0	0	0	0	0	0	0	0	0	0	0	0	0	0	0	Lobster	Variability in data;	None	Hypothesis/Prediction/Significance testing;
2635929	intro	1	0	[2,1,2,3,2,1]	2	1	2	3	2	1	They show the amount of variance (how spread out the values are) in each mean value&#047;set.	blank	G	E						0	0	0	1	0	0	0	0	1	1	0	0	0	0	0	0	0	0	0	0	0	0	0	0	0	0	Lobster	Variability in data;	None	Distribution;
2638025	intro	1	0	[1,2,1,2,2,2]	1	2	1	2	2	2	It shows the area in which there may be area, the value could go as high or low as that error bar.	blank	C	D						0	1	0	0	0	0	0	1	0	1	0	0	0	0	0	0	0	0	0	0	0	0	0	0	0	0	Lobster	None;	None	Distribution;
2639478	intro	1	0	[1,1,1,3,2,1]	1	1	1	3	2	1	Basically it shows that lobsters that are in no fishing zone exhibit mroe variability because there are large and small lobsters whereas in the yes fishing zones all the larger lobsters are fished but the mid sized ones are left meaning there is less variability but also a lower mean.	blank								0	0	0	0	0	0	0	0	0	0	0	0	0	0	0	0	0	0	0	0	0	0	0	0	0	0	Lobster	Variability in data;	None	None;
2640685	upper	0	1	[2,1,2,3,2,1]	2	1	2	3	2	1	The information the errror graphs show is the standard deviation, this shows the variablility. So in the example the bass would have less variability than the catfish does.	blank	C	A	A	C,F	D	B	B	0	1	0	0	1	0	0	0	0	0	0	0	1	0	0	0	0	0	0	0	0	0	0	1	0	0	Fish	Variability (alone);Variability in data;	None	Standard deviation;
2640939	upper	0	1	[2,1,2,3,2,1]	2	1	2	3	2	1	It is my understanding that the error bars on the graph represent the variability between the data points.	blank								0	0	0	0	0	0	0	0	0	0	0	0	0	0	0	0	0	0	0	0	0	0	0	0	0	0	Fish	Variability in data;	None	None;
2641016	intro	1	0	[2,1,2,1,2,1]	2	1	2	1	2	1	Error bars represent the amount uncertainty or the amount of potential error in gathering&#047;displaying data.	blank	A	B		F	B			1	0	0	0	0	1	0	0	0	1	0	0	0	0	0	0	0	0	0	0	0	1	1	0	0	0	Cancer	Uncertainty (alone);	Error in data	Distribution;
2641022	intro	1	0	[1,4,2,1,2,2]	1	4	2	1	2	2	I do not know	blank	D	A		F	B			0	1	0	0	1	0	0	0	0	0	0	0	0	0	0	0	0	0	0	0	0	1	1	0	0	0	Cancer	None;	None	None;
2642002	intro	1	0	[1,2,1,3,1,2]	1	2	1	3	1	2	The error bars tell us the standard deviation of the mean shown based on the amount of outliers in the data.	blank	D	F	A	F	B	A	B	0	1	0	0	0	0	0	0	0	0	1	0	1	0	0	0	0	0	0	0	0	1	1	0	1	0	Lobster	None;	None;	Standard deviation;Outliers;
2643100	intro	1	0	[2,3,1,3,2,3]	2	3	1	3	2	3	The error bars show the uncertainty in the mean values for each category.	blank								0	0	0	0	0	0	0	0	0	0	0	0	0	0	0	0	0	0	0	0	0	0	0	0	0	0	Lizard	Uncertainty in data;	None;	None;
2645018	intro	1	0	[1,4,2,1,1,1]	1	4	2	1	1	1	its a box and wisker chart, errors bar indicate values outside of the standard diviation	blank	D	A	D	F	C	A	B	0	1	0	0	1	0	0	0	0	0	0	0	0	0	0	1	0	0	0	0	0	1	0	1	1	0	Lobster	None;	None;	Standard deviation;
2645870	intro	1	0	[2,1,2,1,2,1]	2	1	2	1	2	1	I do not know.	blank								0	0	0	0	0	0	0	0	0	0	0	0	0	0	0	0	0	0	0	0	0	0	0	0	0	0	Lobster	None;	None;	None;
2647889	intro	1	0	[1,2,1,3,1,3]	1	2	1	3	1	3	The error bars represent variation that may have occured while producing the data.	blank	E	F	A	F	B	B	B	0	0	1	0	0	0	0	0	0	0	1	0	1	0	0	0	0	0	0	0	0	1	1	0	0	0	Lizard	Variability in data;	None;	None;
2651759	upper	0	1	[1,1,1,3,2,3]	1	1	1	3	2	3	Error bars on a bar graph provide a visual representation of the variability or uncertainty associated with the data points. However, these are not labeled so it is unknown is they refer to a CI, SD, SE, or range. This makes it impossible to determine what is being communicated in the graph	blank	G	D	D	F	A	A	B	0	0	0	1	0	0	0	1	0	1	0	0	0	0	0	1	0	0	0	0	0	1	1	0	1	0	Fish	Variability in data;Uncertainty in data;	None;	Confidence Interval;Standard deviation;Standard Error;Lowest and highest points/Range;
2652062	upper	0	1	[1,2,1,2,1,2]	1	2	1	2	1	2	Error bars show that catfish and bass have higher variations&#047;uncertainty than what thedata provides.Catfish have variable rates- that max out around 18 and bass have variable amounts that max out around 15.	blank	E	A		F	C	B	B	0	0	1	0	1	0	0	0	0	0	0	0	0	0	0	0	0	0	0	0	0	1	0	1	0	0	Fish	Uncertainty in data;Variability in data;	None;	Lowest and highest points/Range;
2653442	upper	0	1	[1,1,2,3,2,4]	1	1	2	3	2	4	The error bars indicate the variability of the data such as standard deviation or standard error from the mean.	blank	G	D	A	B	D	A	B	0	0	0	1	0	0	0	1	0	1	0	0	1	0	0	0	0	1	0	0	0	0	0	1	1	0	Cancer	Variability in data;	None;	Standard deviation;Standard Error;
2668459	upper	0	1	[2,1,2,1,2,3]	2	1	2	1	2	3	the error bars I believe allow the graph to show the error of percentage that could be in the data.	blank	G	A	A	C,F	D	A	B	0	0	0	1	1	0	0	0	0	0	0	0	1	0	0	0	0	0	0	0	0	0	0	1	1	0	Lobster	None;	Error in data	None;
2684453	nonmajor	0	0	[1,3,1,3,1,3]	1	3	1	3	1	3	There was more uncertainty in the urban measurements.	blank	G	E	C	H	E	A		0	0	0	1	0	0	0	0	1	1	0	0	0	0	1	0	0	0	0	0	0	0	0	0	1	0	Lizard	Uncertainty in data;	None;	None;
2684587	nonmajor	0	0	[2,1,2,1,2,1]	2	1	2	1	2	1	The error bar, as far as I know it, represents the degree of uncertainty within the given value and is used to convey the variation of the data.	blank								0	0	0	0	0	0	0	0	0	0	0	0	0	0	0	0	0	0	0	0	0	0	0	0	0	0	Lizard	Uncertainty in data;Variability in data;	None;	None;
2695472	intro	1	0	[2,1,2,1,2,2]	2	1	2	1	2	2	The error bars shows the level of uncertainty of the data, the graph goes above and below the bar becuase the level of uncertainty can be postive or negative.	blank	A	D	B	F	B	A	B	1	0	0	0	0	0	0	1	0	1	0	0	0	1	0	0	0	0	0	0	0	1	1	0	1	0	Lobster	Uncertainty in data;	None	Distribution;
2696034	intro	1	0	[2,1,2,1,2,1]	2	1	2	1	2	1	the max vs the mean?	blank	C	C	B	F	B	B	B	0	1	0	0	0	0	1	0	0	1	0	0	0	1	0	0	0	0	0	0	0	1	1	0	0	0	Fish	None;	None	Lowest and highest points/Range;
2696212	intro	1	0	[1,3,1,3,1,2]	1	3	1	3	1	2	I do not know.	blank	A	C	B	F	B	B	B	1	0	0	0	0	0	1	0	0	1	0	0	0	1	0	0	0	0	0	0	0	1	1	0	0	0	Lobster	None;	None	None;
2696265	intro	1	0	[1,1,1,3,2,3]	1	1	1	3	2	3	The error bars provide the deviation from the mean the points for each bar have overall.	blank	A	A	A	C	D	A	B	1	0	0	0	1	0	0	0	0	0	0	0	1	0	0	0	0	0	1	0	0	0	0	1	1	0	Cancer	None;	None;	None;
2697300	intro	1	0	[1,2,2,3,2,2]	1	2	2	3	2	2	I don't know	blank	A	A	A	B,F	B	B	B	1	0	0	0	1	0	0	0	0	0	0	0	1	0	0	0	0	0	0	0	0	0	1	0	0	0	Lobster	None;	None	None;
2697663	intro	1	0	[1,3,2,3,2,3]	1	3	2	3	2	3	The error bars show the possible range of the data due to sources of error. They essentially show the reader a range of what the values could be, saying that the given value is what was calculated from the study, but the actual value could differ (fall within the range.)	blank	A	B	A	F	B	B	B	1	0	0	0	0	1	0	0	0	1	0	0	1	0	0	0	0	0	0	0	0	1	1	0	0	0	Lobster	None;	Error (no context OR context meeting multiple potential meanings)	Lowest and highest points/Range;
2698925	intro	1	0	[2,1,4,2,2,2]	2	1	4	2	2	2	I think error bars typically show you how much the data can potentially vary, since the bar graph depicts a mean.	blank	A	F	A	F	B	B	B	1	0	0	0	0	0	0	0	0	0	1	0	1	0	0	0	0	0	0	0	0	1	1	0	0	0	Bacteria	Variability in data;	None;	None;
2699092	intro	1	0	[2,1,2,1,2,4]	2	1	2	1	2	4	They provide, I believe, the relative range in which the data is.	blank	A	A	A	F	B	B	B	1	0	0	0	1	0	0	0	0	0	0	0	1	0	0	0	0	0	0	0	0	1	1	0	0	0	Bacteria	None;	None;	Lowest and highest points/Range;
2699165	intro	1	0	[3,1,2,1,2,1]	3	1	2	1	2	1	i dont know	blank	G	A	A	D	D	A	B	0	0	0	1	1	0	0	0	0	0	0	0	1	0	0	0	0	0	0	1	0	0	0	1	1	0	Bacteria	None;	None;	None;
2699409	intro	1	0	[3,1,2,3,2,1]	3	1	2	3	2	1	The error bars describe the amount of variation from the mean within each data set for each specific category.	blank	A	A	A	F	B	B	B	1	0	0	0	1	0	0	0	0	0	0	0	1	0	0	0	0	0	0	0	0	1	1	0	0	0	Bacteria	None;	None;	None;
2699437	intro	1	0	[2,1,2,3,2,1]	2	1	2	3	2	1	They show the average distance between each of the individual raw data points.The error bars indicate that the average distance between EC and PF is not clear.	blank								0	0	0	0	0	0	0	0	0	0	0	0	0	0	0	0	0	0	0	0	0	0	0	0	0	0	Bacteria	None;	None;	Distribution;
2699698	intro	1	0	[1,2,4,1,1,2]	1	2	4	1	1	2	I do not know.	blank	D	A	B	F	B	B	B	0	1	0	0	1	0	0	0	0	0	0	0	0	1	0	0	0	0	0	0	0	1	1	0	0	0	Stomata	None;	None;	None;
2700234	intro	1	0	[1,1,1,3,2,1]	1	1	1	3	2	1	The bars show the possible error or uncertainty in a data set.	blank	E	A	B	F	B	B	B	0	0	1	0	1	0	0	0	0	0	0	0	0	1	0	0	0	0	0	0	0	1	1	0	0	0	Bacteria	Uncertainty in data;	Error in data;	None;
2700519	intro	1	0	[1,2,1,3,1,2]	1	2	1	3	1	2	The error bars show the standard deviation of the data in the categories.	blank	A	C	B	F	B	A	B	1	0	0	0	0	0	1	0	0	1	0	0	0	1	0	0	0	0	0	0	0	1	1	0	1	0	Stomata	None;	None;	Standard deviation;
2700633	intro	1	0	[1,2,2,1,2,2]	1	2	2	1	2	2	I do not know	blank	A	D	A	F	D	B	B	1	0	0	0	0	0	0	1	0	1	0	0	1	0	0	0	0	0	0	0	0	1	0	1	0	0	Lobster	None;	None	None;
2700709	intro	1	0	[2,1,1,2,2,1]	2	1	1	2	2	1	The error bars provide information about the amount of variation in the data in respect to the provided mean.	blank	A	F	B	F	C	B	B	1	0	0	0	0	0	0	0	0	0	1	0	0	1	0	0	0	0	0	0	0	1	0	1	0	0	Bacteria	Variability in data;	None;	None;
2700713	intro	1	0	[2,1,1,1,2,2]	2	1	1	1	2	2	The show the standard deviation	blank	A	F	B	F	D	B	B	1	0	0	0	0	0	0	0	0	0	1	0	0	1	0	0	0	0	0	0	0	1	0	1	0	0	Bacteria	None;	None;	Standard deviation;
2700817	intro	1	0	[1,1,2,2,1,2]	1	1	2	2	1	2	Error bars represent two standard errors of the mean. They help to determine if there is significant differences between the two bar graphs.	blank	A	C	A	F	D	B	B	1	0	0	0	0	0	1	0	0	1	0	0	1	0	0	0	0	0	0	0	0	1	0	1	0	0	Lobster	None;	None	Standard Error;Hypothesis/Prediction/Significance testing;
2700864	intro	1	0	[2,1,2,1,2,2]	2	1	2	1	2	2	the error bars provide you with the standard deviation associated with that data. It is telling you how consistant each one is at getting the same result	blank	A	A	A	F	C	B	B	1	0	0	0	1	0	0	0	0	0	0	0	1	0	0	0	0	0	0	0	0	1	0	1	0	0	Bacteria	None;	Accuracy/Precision;	Standard deviation;
2700931	upper	0	1	[2,1,2,1,2,3]	2	1	2	1	2	3	The error bars show deviations of y values from the mean or true value.	blank	E	A	A	F	E	C	A	0	0	1	0	1	0	0	0	0	0	0	0	1	0	0	0	0	0	0	0	0	1	0	0	0	1	Cancer	None;	Accuracy/Precision;	Distribution;
2701209	intro	1	0	[3,1,3,2,3,1]	3	1	3	2	3	1	The error bars show the uncertainty with each of the data values.	blank	A	F	A	F	D	A	B	1	0	0	0	0	0	0	0	0	0	1	0	1	0	0	0	0	0	0	0	0	1	0	1	1	0	Bacteria	Uncertainty in data;	None;	None;
2701662	intro	1	0	[3,1,3,3,3,2]	3	1	3	3	3	2	The error bars provide information of the standard deviation	blank	A	B	A	F	D	B	B	1	0	0	0	0	1	0	0	0	1	0	0	1	0	0	0	0	0	0	0	0	1	0	1	0	0	Bacteria	None;	None;	Standard deviation;
2701735	intro	1	0	[2,1,1,1,2,1]	2	1	1	1	2	1	It shows the variation in the types of data.	blank	A	F	A	B	B	B	B	1	0	0	0	0	0	0	0	0	0	1	0	1	0	0	0	0	1	0	0	0	0	1	0	0	0	Bacteria	Variability in data;	None;	None;
2701838	upper	0	1	[2,1,2,3,2,1]	2	1	2	3	2	1	The errors graphs shows standard deviation looking at how much varation there was in the data. There was less variability in the bass column than iin the catfish column.	blank	E	A	A	F	B	B	B	0	0	1	0	1	0	0	0	0	0	0	0	1	0	0	0	0	0	0	0	0	1	1	0	0	0	Fish	Variability in data;	None	Standard deviation;
2701924	intro	1	0	[2,1,2,3,2,1]	2	1	2	3	2	1	The error bars show the standard deviation which shows the spread of data, or the variation, around the mean in each bar.	blank	A	F	A	F	B	B	B	1	0	0	0	0	0	0	0	0	0	1	0	1	0	0	0	0	0	0	0	0	1	1	0	0	0	Cancer	None;	None;	Distribution;Standard deviation;
2701930	intro	1	0	[2,1,2,3,2,1]	2	1	2	3	2	1	The bars represent a standard deviation which shows a standard error accounted for in the experiment.	blank	E	C	A	F	B	B	B	0	0	1	0	0	0	1	0	0	1	0	0	1	0	0	0	0	0	0	0	0	1	1	0	0	0	Lobster	None;	None;	Standard deviation;Standard Error;
2702126	intro	1	0	[1,1,2,3,2,3]	1	1	2	3	2	3	It shoes that the PF bacteria produces more insulin.	blank	A	A	A	F	D	B	B	1	0	0	0	1	0	0	0	0	0	0	0	1	0	0	0	0	0	0	0	0	1	0	1	0	0	Bacteria	None;	None;	None;
2702399	intro	1	0	[2,1,2,1,3,1]	2	1	2	1	3	1	Although I am not entirely sure, my best guess would be that the error bars represent the amount of error that could be probable from the data set due to outlying points that would result in skewed means or data.	blank	G	G	B	H	D	C	B	0	0	0	1	0	0	0	0	0	0	0	1	0	1	0	0	0	0	0	0	0	0	0	1	0	0	Stomata	None;	Error in data;	Outliers;Distribution;
2702473	upper	0	1	[1,2,1,3,1,2]	1	2	1	3	1	2	I believe error bars are used to how much variation there is for the data set. Shows the highs and lows of the data set.	blank	E	A	B	F	C	B	B	0	0	1	0	1	0	0	0	0	0	0	0	0	1	0	0	0	0	0	0	0	1	0	1	0	0	Fish	Variability in data;	None	Distribution;
2702583	intro	1	0	[1,1,1,2,2,2]	1	1	1	2	2	2	It probably represents the standard deviation	blank	A	F	B	F	D	B	B	1	0	0	0	0	0	0	0	0	0	1	0	0	1	0	0	0	0	0	0	0	1	0	1	0	0	Bacteria	None;	None;	Standard deviation;
2702795	intro	1	0	[1,2,1,2,2,2]	1	2	1	2	2	2	The error bars show where the halfway point of the graph. The error bars seem to be more of a nuisance than any help.	blank	A	A	B	F	B	B	B	1	0	0	0	1	0	0	0	0	0	0	0	0	1	0	0	0	0	0	0	0	1	1	0	0	0	Lobster	None;	None	Distribution;
2702852	intro	1	0	[1,4,1,3,1,4]	1	4	1	3	1	4	I dont know	blank	A	G	B	F	D	A	B	1	0	0	0	0	0	0	0	0	0	0	1	0	1	0	0	0	0	0	0	0	1	0	1	1	0	Stomata	None;	None;	None;
2703096	intro	1	0	[2,1,2,1,2,1]	2	1	2	1	2	1	The error bar is there to show the error in the value of the bar. It could be less or it could be more than where the top of the orange bar is.	blank	G	C	A	F	E	A	B	0	0	0	1	0	0	1	0	0	1	0	0	1	0	0	0	0	0	0	0	0	1	0	0	1	0	Stomata	None;	Error in data;	Distribution;
2703163	intro	1	0	[2,1,1,1,4,2]	2	1	1	1	4	2	error bars shows the reader that the data is not fully conclusive. It gives a range of data, and shows the standard deviation. A smaller error bar means the data is closer together and more conclusive.	blank	A	A	A	F	D	B	B	1	0	0	0	1	0	0	0	0	0	0	0	1	0	0	0	0	0	0	0	0	1	0	1	0	0	Bacteria	None;	None;	Hypothesis/Prediction/Significance testing;Lowest and highest points/Range;Standard deviation;Distribution;
2703836	intro	1	0	[1,4,2,1,2,3]	1	4	2	1	2	3	Error bars show us the areas of uncertainty in the graphs	blank		F	A	F	D	B	B	0	0	0	0	0	0	0	0	0	0	1	0	1	0	0	0	0	0	0	0	0	1	0	1	0	0	Lizard	Uncertainty in data;	None;	None;
2704059	intro	1	0	[1,1,2,1,2,1]	1	1	2	1	2	1	The error bars represent the standard deviation from the data values used.	blank		D	A	A,F	C	B	B	0	0	0	0	0	0	0	1	0	1	0	0	1	0	0	0	0	0	0	0	0	0	0	1	0	0	Lobster	None;	None	Standard deviation;
2704185	intro	1	0	[1,1,1,3,1,1]	1	1	1	3	1	1	The error bars show the interquartile range of the data set.	blank	A	F	B	B	C	B	B	1	0	0	0	0	0	0	0	0	0	1	0	0	1	0	0	0	1	0	0	0	0	0	1	0	0	Lobster	None;	None	Distribution;
2704222	intro	1	0	[1,2,1,3,1,2]	1	2	1	3	1	2	The error bars provide information about the estimated error in a measurement. However, error bars can represent confidence intervals, standard deviation, or standard error. Without an explanation of what the error bars really are, we won't be able to pull information from them.	blank								0	0	0	0	0	0	0	0	0	0	0	0	0	0	0	0	0	0	0	0	0	0	0	0	0	0	Lizard	None;	Error in Experimentation;	Confidence Interval;Standard deviation;Standard Error;
2704261	intro	1	0	[1,3,1,3,2,1]	1	3	1	3	2	1	The error bars show the amount of possible error or deviations from the mean the data goes.	blank	A	A	B	F	C	B	B	1	0	0	0	1	0	0	0	0	0	0	0	0	1	0	0	0	0	0	0	0	1	0	1	0	0	Bacteria	None;	Error in data;	None;
2704265	intro	1	0	[1,1,1,1,2,1]	1	1	1	1	2	1	The error bars allows us to known the standard deviations of each tested bacteria.	blank	A	A	B	D,F	B	B	B	1	0	0	0	1	0	0	0	0	0	0	0	0	1	0	0	0	0	0	0	0	0	1	0	0	0	Bacteria	None;	None;	Standard deviation;
2704447	intro	1	0	[1,4,2,1,2,4]	1	4	2	1	2	4	I do not know what error bars can represent.	blank	A	G	A	D	E	C	B	1	0	0	0	0	0	0	0	0	0	0	1	1	0	0	0	0	0	0	1	0	0	0	0	0	0	Lobster	None;	None	None;
2704453	intro	1	0	[4,4,1,1,1,3]	4	4	1	1	1	3	I do not know	blank	C	A	A	B,F	D	B	B	0	1	0	0	1	0	0	0	0	0	0	0	1	0	0	0	0	0	0	0	0	0	0	1	0	0	Bacteria	None;	None;	None;
2704463	intro	1	0	[2,1,2,2,2,1]	2	1	2	2	2	1	The error bars show the variation in the data. The true mean value could be any value within the data bar with a accuracy based on the p-value used.	blank	A	A	A	F	D	B	B	1	0	0	0	1	0	0	0	0	0	0	0	1	0	0	0	0	0	0	0	0	1	0	1	0	0	Bacteria	Variability in data;	Accuracy/Precision;	None;
2704493	intro	1	0	[1,2,2,1,2,2]	1	2	2	1	2	2	I do not know specifically but I beleive they show relative error in data or distance from mean to maximum.	blank								0	0	0	0	0	0	0	0	0	0	0	0	0	0	0	0	0	0	0	0	0	0	0	0	0	0	Lobster	None;	Error in data	None;
2704502	intro	1	0	[1,1,2,1,2,2]	1	1	2	1	2	2	Error bars show how precise a measurement is.	blank	A	A	A	F	C	B	B	1	0	0	0	1	0	0	0	0	0	0	0	1	0	0	0	0	0	0	0	0	1	0	1	0	0	Lobster	None;	Accuracy/Precision	None;
2704667	nonmajor	0	0	[4,2,4,2,4,4]	4	2	4	2	4	4	I do not know&#013;&#010;&#013;&#010;But I think something with standard deviation. Though, I've never fully learned in-depth what that is.	blank	C	G	A	F	C	B	B	0	1	0	0	0	0	0	0	0	0	0	1	1	0	0	0	0	0	0	0	0	1	0	1	0	0	Cancer	None;	None;	Standard deviation;
2704760	intro	1	0	[2,1,2,1,2,2]	2	1	2	1	2	2	I do not know	blank	A	C	A	F	D	B	B	1	0	0	0	0	0	1	0	0	1	0	0	1	0	0	0	0	0	0	0	0	1	0	1	0	0	Lobster	None;	None	None;
2704763	intro	1	0	[1,1,1,2,2,1]	1	1	1	2	2	1	The error labels provide information on how far off the accuracy of the data could be.	blank	A	A	A	B	B	B	B	1	0	0	0	1	0	0	0	0	0	0	0	1	0	0	0	0	1	0	0	0	0	1	0	0	0	Lobster	None;	Accuracy/Precision	None;
2704889	intro	1	0	[2,1,2,3,2,4]	2	1	2	3	2	4	The error bars represent how much the data variates from the average.	blank	G	F	A	D		A	B	0	0	0	1	0	0	0	0	0	0	1	0	1	0	0	0	0	0	0	1	0	0	0	0	1	0	Lobster	None;	None	None;
2704989	intro	1	0	[2,1,2,1,2,1]	2	1	2	1	2	1	Error bars show hwo much deviastion there is in between points, a longer bar shows more variation.	blank		A	B	F	B	A	B	0	0	0	0	1	0	0	0	0	0	0	0	0	1	0	0	0	0	0	0	0	1	1	0	1	0	Lizard	Variability in data;	None;	None;
2705019	intro	1	0	[2,1,1,1,2,2]	2	1	1	1	2	2	The error bars on bar graphs simply show the range of data on the Y-axis. This is helpful because bar graphs show an average of a data set, which may have outliers that heavily influnce the average.	blank		F	B	F	D	B	B	0	0	0	0	0	0	0	0	0	0	1	0	0	1	0	0	0	0	0	0	0	1	0	1	0	0	Lizard	None;	None;	Lowest and highest points/Range;Outliers;
2705043	upper	0	1	[1,2,1,3,1,2]	1	2	1	3	1	2	The error bars show the amount of variation within the data by illustating how far form the mean the max and min values are.	blank	G	A	A	F	C	B	B	0	0	0	1	1	0	0	0	0	0	0	0	1	0	0	0	0	0	0	0	0	1	0	1	0	0	Cancer	Variability in data;	None;	Lowest and highest points/Range;
2705081	intro	1	0	[2,4,4,1,2,1]	2	4	4	1	2	1	Error bars essentially highlight or show the variation of the points of the bar charts.	blank	A	D	A	B	B	B	B	1	0	0	0	0	0	0	1	0	1	0	0	1	0	0	0	0	1	0	0	0	0	1	0	0	0	Lobster	Variability in data;	None	None;
2705299	intro	1	0	[1,3,2,3,2,3]	1	3	2	3	2	3	Error bars tell how precise the data represented in the bar is. Larger error indicates how the data could be more inaccurate. Smaller error bars show more precise&#047;accurate data.	blank	A	A	A	F	C	B	B	1	0	0	0	1	0	0	0	0	0	0	0	1	0	0	0	0	0	0	0	0	1	0	1	0	0	Lobster	None;	Accuracy/Precision	None;
2705340	intro	1	0	[2,1,2,1,2,1]	2	1	2	1	2	1	The error bars show how much each of those data sets varied from the mean that is displayed. This comes in handy when comparing two means that are similar because it tells you if they are really that different or if they are almost the same.	blank	A	D	A	B,F	C	B	B	1	0	0	0	0	0	0	1	0	1	0	0	1	0	0	0	0	0	0	0	0	0	0	1	0	0	Lobster	None;	None	None;
2705421	intro	1	0	[2,1,1,2,2,1]	2	1	1	2	2	1	I don't know	blank	C	A	B	F	B	B	B	0	1	0	0	1	0	0	0	0	0	0	0	0	1	0	0	0	0	0	0	0	1	1	0	0	0	Lobster	None;	None	None;
2705457	intro	1	0	[2,1,2,1,2,2]	2	1	2	1	2	2	The error bars tell the person interprettating the data that the data is &#034;stastically significant&#034;, meaning that the data is not due to chance. The longer the error bars, the greater the standard deviation is from the mean. If the error bars overlap it is a cue that the data may not be statistically significant.	blank	A	A	A	H	B	C	B	1	0	0	0	1	0	0	0	0	0	0	0	1	0	0	0	0	0	0	0	0	0	1	0	0	0	Bacteria	None;	None;	Hypothesis/Prediction/Significance testing;Standard deviation;
2705485	intro	1	0	[1,2,1,3,1,2]	1	2	1	3	1	2	While the orange bar tells the viewer the mean, error bars serve to create a data range where the actual mean value of the data falls between, incase the mean is not exactly accurate.	blank	A	D	A	F	C	B	B	1	0	0	0	0	0	0	1	0	1	0	0	1	0	0	0	0	0	0	0	0	1	0	1	0	0	Lobster	None;	Accuracy/Precision	Lowest and highest points/Range;
2705567	intro	1	0	[3,2,2,3,2,4]	3	2	2	3	2	4	Error bars depict a margin accounting for uncertainty or error(to be redundant) in measures.	blank	A	D	A	G	D	B	B	1	0	0	0	0	0	0	1	0	1	0	0	1	0	0	0	0	0	0	0	0	0	0	1	0	0	Lobster	Uncertainty in data;	Error (no context OR context meeting multiple potential meanings)	None;
2705606	intro	1	0	[1,3,1,3,4,4]	1	3	1	3	4	4	The bars show margin of error.	blank	A	D	A	B	B	A	B	1	0	0	0	0	0	0	1	0	1	0	0	1	0	0	0	0	1	0	0	0	0	1	0	1	0	Lobster	None;	Margin of error/Room for error	None;
2705641	intro	1	0	[3,1,3,1,3,1]	3	1	3	1	3	1	The error bars tell you the standard deviations of the data (how far each data point strays from the mean)	blank		A	A	B	C	A	B	0	0	0	0	1	0	0	0	0	0	0	0	1	0	0	0	0	1	0	0	0	0	0	1	1	0	Lizard	None;	None;	Standard deviation;
2705672	intro	1	0	[2,1,2,3,2,1]	2	1	2	3	2	1	Error bars help graph readers estimate the amount of error or possibility of variation in a data set. I would say that the error bars help tell us how much the data can range and how confident we can be about the data shown on the graph.	blank	C	F	A	B,F	B	B	B	0	1	0	0	0	0	0	0	0	0	1	0	1	0	0	0	0	0	0	0	0	0	1	0	0	0	Lobster	Variability in data;	Error in data	Lowest and highest points/Range;
2705689	intro	1	0	[4,1,1,1,2,2]	4	1	1	1	2	2	The error bars represent the statistical uncertainty that comes with expressing the measured data. In this case, measuring lobster density may have left room for error (e.g. outlier in sample), and the error bars take such error into account and display the maximum density as a range.	blank	A	D	A	B	B	B	B	1	0	0	0	0	0	0	1	0	1	0	0	1	0	0	0	0	1	0	0	0	0	1	0	0	0	Lobster	Uncertainty in data;	Error (no context OR context meeting multiple potential meanings);Margin of error/Room for error	Outliers;Lowest and highest points/Range;
2705695	intro	1	0	[2,4,1,1,1,2]	2	4	1	1	1	2	That is the margin of error that the exact value of the data could fall within.	blank	A	F	A	B,C	D	B	B	1	0	0	0	0	0	0	0	0	0	1	0	1	0	0	0	0	0	0	0	0	0	0	1	0	0	Lobster	None;	Margin of error/Room for error	None;
2705800	intro	1	0	[1,1,1,3,1,1]	1	1	1	3	1	1	Error bars depict the uncertainity of the data, usually due to a large variation. In IB biology our error bars were just our calculated standard deviations.	blank	A	D	A	B	B	B	B	1	0	0	0	0	0	0	1	0	1	0	0	1	0	0	0	0	1	0	0	0	0	1	0	0	0	Lobster	Uncertainty in data;Variability (alone);	None	Standard deviation;
2705870	intro	1	0	[1,1,2,1,2,1]	1	1	2	1	2	1	The error bar shows that there is no significant difference between information shown by EC and PF.	blank	A	E	A	B	D	B	B	1	0	0	0	0	0	0	0	1	1	0	0	1	0	0	0	0	1	0	0	0	0	0	1	0	0	Bacteria	None;	None;	Hypothesis/Prediction/Significance testing;
2706063	intro	1	0	[2,1,1,1,2,1]	2	1	1	1	2	1	It shows the means and the outliers for both categories whether the area is allowed to be fished in or not	blank	A	A	A	B	B	B	B	1	0	0	0	1	0	0	0	0	0	0	0	1	0	0	0	0	1	0	0	0	0	1	0	0	0	Lobster	None;	None	Outliers;
2706103	intro	1	0	[1,2,2,1,2,2]	1	2	2	1	2	2	I think it is gibing a gener ide of how preciuse the reported value is interms of what is being calculated.	blank	E	F	A	C	C	A	B	0	0	1	0	0	0	0	0	0	0	1	0	1	0	0	0	0	0	1	0	0	0	0	1	1	0	Lobster	None;	Accuracy/Precision	None;
2706289	intro	1	0	[1,1,2,3,1,4]	1	1	2	3	1	4	The arrows in the bars represent the standard deviation. This helps show the percent error that occured while collecting data.	blank	C	F	A	D,F	C	B	B	0	1	0	0	0	0	0	0	0	0	1	0	1	0	0	0	0	0	0	0	0	0	0	1	0	0	Lobster	None;	Error in Experimentation	Standard deviation;
2706300	intro	1	0	[2,2,1,1,1,2]	2	2	1	1	1	2	I do not know.	blank	F	F	A	D	C	A	B	0	0	1	0	0	0	0	0	0	0	1	0	1	0	0	0	0	0	0	1	0	0	0	1	1	0	Lobster	None;	None	None;
2706453	intro	1	0	[2,1,2,1,2,1]	2	1	2	1	2	1	Error bars on a graph indicate the amount of variation in the data. With the image above, the error bars are close in length, signifying that the data is more than likely valid and has the ability to draw conclusions from it.	blank	A	A	A	F	D	B	B	1	0	0	0	1	0	0	0	0	0	0	0	1	0	0	0	0	0	0	0	0	1	0	1	0	0	Lobster	Variability in data;	None	Hypothesis/Prediction/Significance testing;
2706557	intro	1	0	[1,1,2,1,4,2]	1	1	2	1	4	2	Error bars are to show the level of uncertainity about the data that one has collected, (how much of it could be a mistake or error)	blank	B	F	A	F	D	B	B	1	0	0	0	0	0	0	0	0	0	1	0	1	0	0	0	0	0	0	0	0	1	0	1	0	0	Lobster	Uncertainty in data;	Error (no context OR context meeting multiple potential meanings)	None;
2706585	intro	1	0	[1,1,2,3,4,4]	1	1	2	3	4	4	i dont know	blank	A	A	A	A,C,D	B	B	B	1	0	0	0	1	0	0	0	0	0	0	0	1	0	0	0	0	0	0	0	0	0	1	0	0	0	Lobster	None;	None	None;
2706650	intro	1	0	[3,2,4,3,2,1]	3	2	4	3	2	1	the margin of error in the measurement of the lobster population.	blank	A	D		C	D	B	B	1	0	0	0	0	0	0	1	0	1	0	0	0	0	0	0	0	0	1	0	0	0	0	1	0	0	Lobster	None;	Margin of error/Room for error	None;
2706701	intro	1	0	[2,2,1,3,3,1]	2	2	1	3	3	1	I think it helps to show how accurate&#047;reliable the data is. If one bar is bigger thn the other that magin or error could make a difference	blank	E	F	A	D	B	A	B	0	0	1	0	0	0	0	0	0	0	1	0	1	0	0	0	0	0	0	1	0	0	1	0	1	0	Bacteria	None;	Accuracy/Precision;Margin of error/Room for error;	None;
2706703	intro	1	0	[2,1,2,1,2,2]	2	1	2	1	2	2	Error bars represent estimated errors in a measurement. This allows students to show that there is uncertainty in this value meaning that there are some values that are beyond the mean or below the mean.	blank	C	D	A	B	C	A	B	0	1	0	0	0	0	0	1	0	1	0	0	1	0	0	0	0	1	0	0	0	0	0	1	1	0	Lobster	Uncertainty in data;	Error in Experimentation	Distribution;
2706716	intro	1	0	[1,2,2,3,1,4]	1	2	2	3	1	4	I do not know.	blank	A	A	A	C	B	A	B	1	0	0	0	1	0	0	0	0	0	0	0	1	0	0	0	0	0	1	0	0	0	1	0	1	0	Lobster	None;	None	None;
2706758	intro	1	0	[2,1,2,3,2,1]	2	1	2	3	2	1	The error bars show one standard deviation above and below the mean.	blank		F	B	F	B	B	B	0	0	0	0	0	0	0	0	0	0	1	0	0	1	0	0	0	0	0	0	0	1	1	0	0	0	Lizard	None;	None;	Standard deviation;Distribution;
2706781	intro	1	0	[1,4,2,2,1,4]	1	4	2	2	1	4	Error bars are there to indicate any uncertainty	blank	G	F	A	F	B	B	B	0	0	0	1	0	0	0	0	0	0	1	0	1	0	0	0	0	0	0	0	0	1	1	0	0	0	Lobster	Uncertainty (alone);	None	None;
2706814	intro	1	0	[2,1,2,1,2,1]	2	1	2	1	2	1	I do not know, but I am guessing that the error bars show the potential difference between the averages in the data.	blank	C	D	A	B	D	B	B	0	1	0	0	0	0	0	1	0	1	0	0	1	0	0	0	0	1	0	0	0	0	0	1	0	0	Lobster	None;	None	None;
2706844	intro	1	0	[1,2,1,2,1,2]	1	2	1	2	1	2	They show margin for error while collecting the data so the results could actually be as high or low as the bars.	blank	C	G	B	F	D	B	B	0	1	0	0	0	0	0	0	0	0	0	1	0	1	0	0	0	0	0	0	0	1	0	1	0	0	Lobster	None;	Margin of error/Room for error	Distribution;
2706966	intro	1	0	[2,1,2,1,2,3]	2	1	2	1	2	3	that also shows the standdard deviation, tfor example, that there were some cases of having yes fishing with as high as 1.5 lobster density.	blank	C	D	B	F	D	B	B	0	1	0	0	0	0	0	1	0	1	0	0	0	1	0	0	0	0	0	0	0	1	0	1	0	0	Lobster	None;	None	Standard deviation;
2706996	intro	1	0	[1,4,2,4,1,4]	1	4	2	4	1	4	I do not know.	blank	A	D	A	C	D	B	B	1	0	0	0	0	0	0	1	0	1	0	0	1	0	0	0	0	0	1	0	0	0	0	1	0	0	Lobster	None;	None	None;
2707019	intro	1	0	[1,1,1,1,2,1]	1	1	1	1	2	1	I do not know	blank	C	F	A	D	B	A	B	0	1	0	0	0	0	0	0	0	0	1	0	1	0	0	0	0	0	0	1	0	0	1	0	1	0	Lobster	None;	None	None;
2707052	intro	1	0	[1,1,2,1,3,2]	1	1	2	1	3	2	The error bars show variation in data and how data can be spread about the mean.	blank	A	F	A	B,F,G	C	B	B	1	0	0	0	0	0	0	0	0	0	1	0	1	0	0	0	0	0	0	0	0	0	0	1	0	0	Lobster	Variability in data;	None	Distribution;
2707078	intro	1	0	[1,2,1,2,1,4]	1	2	1	2	1	4	Error bars show how the data is skewed.	blank	D	F	A	C	B	A	B	0	1	0	0	0	0	0	0	0	0	1	0	1	0	0	0	0	0	1	0	0	0	1	0	1	0	Lobster	None;	None	Distribution;
2707112	intro	1	0	[2,1,2,1,2,1]	2	1	2	1	2	1	I do not know.	blank	G	A	A	F	C	A	B	0	0	0	1	1	0	0	0	0	0	0	0	1	0	0	0	0	0	0	0	0	1	0	1	1	0	Lobster	None;	None	None;
2707123	intro	1	0	[1,1,2,2,1,2]	1	1	2	2	1	2	These error bars show possible error or uncertainty in data collection. It shows that if there was an error, the true data point would be within those black lines.	blank	E	F	B	B	D	A	B	0	0	1	0	0	0	0	0	0	0	1	0	0	1	0	0	0	1	0	0	0	0	0	1	1	0	Lobster	Uncertainty in data;	Error in data	Distribution;
2707149	intro	1	0	[1,1,2,4,1,4]	1	1	2	4	1	4	Error bars provide you with more information about the range of the graph because you can tell where outliers fall.	blank	E	F	A	C	D	B	B	0	0	1	0	0	0	0	0	0	0	1	0	1	0	0	0	0	0	1	0	0	0	0	1	0	0	Lobster	None;	None	Lowest and highest points/Range;Outliers;
2707178	nonmajor	0	0	[4,1,2,1,1,2]	4	1	2	1	1	2	They show the full average of what there is and then the middle is the mean.	blank	A	G	B	F	D	B	B	1	0	0	0	0	0	0	0	0	0	0	1	0	1	0	0	0	0	0	0	0	1	0	1	0	0	Cancer	None;	None;	Distribution;
2707236	intro	1	0	[2,2,1,1,1,3]	2	2	1	1	1	3	error bars show the uncertainity or sources of error	blank	G	F	A	E	C	B	B	0	0	0	1	0	0	0	0	0	0	1	0	1	0	0	0	0	0	0	0	1	0	0	1	0	0	Lobster	Uncertainty (alone);	Error (no context OR context meeting multiple potential meanings)	None;
2707353	intro	1	0	[1,2,2,2,1,2]	1	2	2	2	1	2	The error bars tell you that in the case of the data not being accurate there is a margin of error from the data where the true value could fall under whether it be higher or lower than the recorded data.	blank	D	F	B	B	B	A	B	0	1	0	0	0	0	0	0	0	0	1	0	0	1	0	0	0	1	0	0	0	0	1	0	1	0	Lobster	None;	accuracy/precision and margin of error	Distribution;
2707392	intro	1	0	[2,1,2,1,1,1]	2	1	2	1	1	1	I'm not exactly sure, but I think it has something to do with variation from the mean.	blank	A	A	A	D	C	B	B	1	0	0	0	1	0	0	0	0	0	0	0	1	0	0	0	0	0	0	1	0	0	0	1	0	0	Lobster	None;	None	None;
2707524	intro	1	0	[1,2,4,2,1,2]	1	2	4	2	1	2	The error bars show the amount of variability in the data set.	blank	C	A	A	F	B	A	B	0	1	0	0	1	0	0	0	0	0	0	0	1	0	0	0	0	0	0	0	0	1	1	0	1	0	Cancer	Variability in data;	None;	None;
2707625	intro	1	0	[2,1,2,1,2,1]	2	1	2	1	2	1	The error bars can represent standard deviation from the set of data given, indicating that there may have been some uncertainty or error in the data collection.	blank	G	A	A	F	B	A	B	0	0	0	1	1	0	0	0	0	0	0	0	1	0	0	0	0	0	0	0	0	1	1	0	1	0	Stomata	Uncertainty in data;	Error in Experimentation;	Standard deviation;
2708075	intro	1	0	[2,1,2,3,3,1]	2	1	2	3	3	1	The error bars show the range of possibilities for the height of the bar. With the 'yes' error bar spanning the entirety of the bar, it is showing that 'yes' is happening by chance.	blank	G	F	A	F	D	B	B	0	0	0	1	0	0	0	0	0	0	1	0	1	0	0	0	0	0	0	0	0	1	0	1	0	0	Cancer	None;	None;	Lowest and highest points/Range;Distribution;
2708076	upper	0	1	[2,1,1,1,2,1]	2	1	1	1	2	1	Error bars show the standard deviation of the data.	blank	D	A	A	F	B	B	B	0	1	0	0	1	0	0	0	0	0	0	0	1	0	0	0	0	0	0	0	0	1	1	0	0	0	Lobster	None;	None	Standard deviation;
2708250	upper	0	1	[4,1,2,1,3,1]	4	1	2	1	3	1	It shows the confidence intervals, standard errors, standard deviations, or other quantities	blank	G	A	B	F	D	B		0	0	0	1	1	0	0	0	0	0	0	0	0	1	0	0	0	0	0	0	0	1	0	1	0	0	Lizard	None;	None;	Standard deviation;Standard Error;Confidence Interval;
2708256	upper	0	1	[2,1,2,1,3,1]	2	1	2	1	3	1	The error bars show the uncertainty, and shows where the values could also be at.	blank	C	A	B	F	B	B	B	0	1	0	0	1	0	0	0	0	0	0	0	0	1	0	0	0	0	0	0	0	1	1	0	0	0	Lizard	Uncertainty (alone);	None;	Distribution;
2708444	nonmajor	0	0	[2,1,3,1,3,3]	2	1	3	1	3	3	Outliers	blank	C	F	A	F	D	B	B	0	1	0	0	0	0	0	0	0	0	1	0	1	0	0	0	0	0	0	0	0	1	0	1	0	0	Cancer	None;	None;	Outliers;
2708465	nonmajor	0	0	[2,3,2,1,2,1]	2	3	2	1	2	1	It shows how likely how the results are off--the variety and outliers within cample group.	blank	D	F	A	B	B	B	B	0	1	0	0	0	0	0	0	0	0	1	0	1	0	0	0	0	1	0	0	0	0	1	0	0	0	Cancer	None;	Accuracy/Precision;	Outliers;
2708467	nonmajor	0	0	[4,1,3,1,2,1]	4	1	3	1	2	1	I dont know	blank								0	0	0	0	0	0	0	0	0	0	0	0	0	0	0	0	0	0	0	0	0	0	0	0	0	0	Cancer	None;	None;	None;
2708560	intro	1	0	[1,2,2,3,1,2]	1	2	2	3	1	2	The error bars show what deviation there is in the area	blank		G	B	B	B	B	B	0	0	0	0	0	0	0	0	0	0	0	1	0	1	0	0	0	1	0	0	0	0	1	0	0	0	Lizard	None;	None;	Distribution;
2708925	intro	1	0	[4,1,2,1,1,4]	4	1	2	1	1	4	I do not know.	blank		A	B	F	C	B	B	0	0	0	0	1	0	0	0	0	0	0	0	0	1	0	0	0	0	0	0	0	1	0	1	0	0	Lizard	None;	None;	None;
2708963	intro	1	0	[1,2,1,1,1,2]	1	2	1	1	1	2	They show the confidence level of the data collected.	blank	A	A	A	F	B	A	B	1	0	0	0	1	0	0	0	0	0	0	0	1	0	0	0	0	0	0	0	0	1	1	0	1	0	Cancer	None;	None;	Distribution;
2709033	intro	1	0	[2,1,2,3,3,2]	2	1	2	3	3	2	The error bars display the standard deviation in relation to the mean of the data set.	blank	A	F	A	F	D	B	B	1	0	0	0	0	0	0	0	0	0	1	0	1	0	0	0	0	0	0	0	0	1	0	1	0	0	Bacteria	None;	None;	Standard deviation;
2710195	intro	1	0	[2,1,2,1,2,2]	2	1	2	1	2	2	The error bars show the variability within the data and how precise it is	blank	A	D	B	F	D	B	B	1	0	0	0	0	0	0	1	0	1	0	0	0	1	0	0	0	0	0	0	0	1	0	1	0	0	Lobster	Variability in data;	Accuracy/Precision	None;
2710405	intro	1	0	[1,1,2,1,2,4]	1	1	2	1	2	4	The error bars provide a possible error or area of uncertainty about the data being tested.	blank								0	0	0	0	0	0	0	0	0	0	0	0	0	0	0	0	0	0	0	0	0	0	0	0	0	0	Lizard	Uncertainty in data;	Error in data;	None;
2710857	intro	1	0	[3,1,2,3,2,1]	3	1	2	3	2	1	The error bars show the range of the numbers of the variable. The lowest to the highest numbers averaged.	blank	C	A	A	F	C	B	B	0	1	0	0	1	0	0	0	0	0	0	0	1	0	0	0	0	0	0	0	0	1	0	1	0	0	Cancer	None;	None;	Lowest and highest points/Range;
2711024	intro	1	0	[2,1,1,1,2,2]	2	1	1	1	2	2	The error bars provide us with an amount of possible error for each bar graph. It shows that there might be some additional left out information in the graph.	blank								0	0	0	0	0	0	0	0	0	0	0	0	0	0	0	0	0	0	0	0	0	0	0	0	0	0	Lizard	None;	Error in data;	None;
2711060	intro	1	0	[1,2,1,1,4,2]	1	2	1	1	4	2	Im not entirly sure but my guess is The shrubs and herbs are not at the right level? (at the y axis)	blank	A	G	D	F	D	C	B	1	0	0	0	0	0	0	0	0	0	0	1	0	0	0	1	0	0	0	0	0	1	0	1	0	0	Stomata	None;	None;	None;
2711157	upper	0	1	[1,2,1,3,1,2]	1	2	1	3	1	2	Error lines are used to represent uncertainty within the data.	blank	G	F	B	F	D	C	B	0	0	0	1	0	0	0	0	0	0	1	0	0	1	0	0	0	0	0	0	0	1	0	1	0	0	Cancer	Uncertainty in data;	None;	None;
2711241	intro	1	0	[1,1,2,1,2,2]	1	1	2	1	2	2	The error bars represent varying data, or a margin of error.	blank	G	E	B	F	B	B	B	0	0	0	1	0	0	0	0	1	1	0	0	0	1	0	0	0	0	0	0	0	1	1	0	0	0	Lobster	Variability in data;	Margin of error/Room for error	None;
2711409	intro	1	0	[1,1,1,3,2,4]	1	1	1	3	2	4	Error bars show any outliers in data.	blank		B	A	B	B	A	B	0	0	0	0	0	1	0	0	0	1	0	0	1	0	0	0	0	1	0	0	0	0	1	0	1	0	Lizard	None;	None;	Outliers;
2712006	nonmajor	0	0	[1,4,2,3,2,4]	1	4	2	3	2	4	I do not know.	blank	G	F	A	F	D	B	B	0	0	0	1	0	0	0	0	0	0	1	0	1	0	0	0	0	0	0	0	0	1	0	1	0	0	Cancer	None;	None;	None;
2712074	nonmajor	0	0	[2,4,3,1,4,4]	2	4	3	1	4	4	I do not know	blank	D	G	A	E	C	C	B	0	1	0	0	0	0	0	0	0	0	0	1	1	0	0	0	0	0	0	0	1	0	0	1	0	0	Cancer	None;	None;	None;
2712078	intro	1	0	[1,2,1,3,1,1]	1	2	1	3	1	1	The error bars show a wider spread in average survival time when the mutation is present, indicating higher variation. When the mutation is absent, there is minimal variation. This suggest that, on average, individuals with the mutation are likely to survive longer than those who do not carry the mutation.	blank	A	A	B	D	B	A	B	1	0	0	0	1	0	0	0	0	0	0	0	0	1	0	0	0	0	0	1	0	0	1	0	1	0	Cancer	Variability in data;Variability (alone);	None;	Distribution;
2712095	nonmajor	0	0	[2,2,1,3,2,1]	2	2	1	3	2	1	I do not know. I believe it may be similar to the standard deviation bar?	blank	G	G	D	D	E	A	B	0	0	0	1	0	0	0	0	0	0	0	1	0	0	0	1	0	0	0	1	0	0	0	0	1	0	Cancer	None;	None;	Standard deviation;
2712441	nonmajor	0	0	[2,1,1,1,3,1]	2	1	1	1	3	1	They are used to report the error or uncertainty reported in the measurments.	blank	D	A	A	D,F	A	A		0	1	0	0	1	0	0	0	0	0	0	0	1	0	0	0	0	0	0	0	0	0	1	0	1	0	Cancer	Uncertainty in data;	Error in Experimentation;	None;
2713340	intro	1	0	[2,1,2,1,2,1]	2	1	2	1	2	1	The error bars show the uncertainty, in this case likely to to a range of data points far from the mean. It seems that &#034;yes&#034; has more deviation in its data, as it has a more broad margin of error shown by the error bars.	blank	A	A	B	F	B	A	B	1	0	0	0	1	0	0	0	0	0	0	0	0	1	0	0	0	0	0	0	0	1	1	0	1	0	Cancer	Uncertainty (alone);	Margin of error/Room for error;	Lowest and highest points/Range;Distribution;
2713416	nonmajor	0	0	[2,1,2,2,3,1]	2	1	2	2	3	1	Error bars are graphical representations of the variability of data and used on graphs to indicate the error or uncertainty in a reported measurement. They give a general idea of how precise a measurement is, or conversely, how far from the reported value the true (error free) value might be.	blank								0	0	0	0	0	0	0	0	0	0	0	0	0	0	0	0	0	0	0	0	0	0	0	0	0	0	Cancer	Variability in data;Uncertainty in data;	Error in Experimentation;Accuracy/Precision;	None;
2713435	intro	1	0	[1,2,1,2,1,1]	1	2	1	2	1	1	I suppose the error bars show the actual range (minimum and maximum value) of the data set, but I do not know confidently.	blank	D	F	A	B	B	B	B	0	1	0	0	0	0	0	0	0	0	1	0	1	0	0	0	0	1	0	0	0	0	1	0	0	0	Lobster	None;	None;	Lowest and highest points/Range;
2713436	intro	1	0	[1,3,1,3,1,3]	1	3	1	3	1	3	The error bars show the range as to which the actual data may be. The orange bar represents the average of the data, and the error bar portrays the possible numbers found in the data used to accurately depict the average.	blank	F	F	B	D,F	B	A	B	0	0	1	0	0	0	0	0	0	0	1	0	0	1	0	0	0	0	0	0	0	0	1	0	1	0	Lobster	None;	Accuracy/Precision;	Lowest and highest points/Range;
2713927	intro	1	0	[2,1,2,3,2,1]	2	1	2	3	2	1	the error bars show the possible deviation and show specifically that on the urban environments have a higher max and min temp	blank		F	B	C	D	B	B	0	0	0	0	0	0	0	0	0	0	1	0	0	1	0	0	0	0	1	0	0	0	0	1	0	0	Lizard	None;	None;	Distribution;Lowest and highest points/Range;
2714285	intro	1	0	[2,1,2,1,2,1]	2	1	2	1	2	1	The error bar indicates the standard deviation of data represented in each bar.	blank		F	B	B	E	B	A	0	0	0	0	0	0	0	0	0	0	1	0	0	1	0	0	0	1	0	0	0	0	0	0	0	1	Lizard	None;	None;	Standard deviation;
2715915	intro	1	0	[1,2,2,3,1,2]	1	2	2	3	1	2	The error bars in the bars above represent the average discrenency between the average and any true point. It allows readers to understand that it is highly likely to collect data among that line's range, based on this data sample. The error bar adds information to the bar graph, which solely represents the average value for the natural and urban areas.	blank	E	A	A	D	A	A	B	0	0	1	0	1	0	0	0	0	0	0	0	1	0	0	0	0	0	0	1	0	0	1	0	1	0	Lizard	None;	Accuracy/Precision;	Lowest and highest points/Range;
2715935	intro	1	0	[2,1,3,3,1,1]	2	1	3	3	1	1	The error bars ususally show one standard deviation- it acounts for outliars when we are looking at averages and it shows us a simple version of the variation and diversity of the data.	blank	G	B	A	B	C	B	B	0	0	0	1	0	1	0	0	0	1	0	0	1	0	0	0	0	1	0	0	0	0	0	1	0	0	Lizard	Variability in data;	None;	Standard deviation;Outliers;
2715976	intro	1	0	[2,1,1,1,2,2]	2	1	1	1	2	2	The error bars (generally) display the standard deviations of the data, which allows us to understand how reliable the means shown are. For example, with small, non-overlapping error bars, we can assume the data were relatively close together, and the mean accurately represents the data (and we can assume that there is a difference between natural and urban environemnts). On the other hand, with …	blank	A	A	A	F	D	B	B	1	0	0	0	1	0	0	0	0	0	0	0	1	0	0	0	0	0	0	0	0	1	0	1	0	0	Lizard	Variability in data;	Accuracy/Precision;	Standard deviation;Hypothesis/Prediction/Significance testing;Outliers;
2715978	intro	1	0	[2,1,1,1,2,1]	2	1	1	1	2	1	The error bars overlap. This shows uncertainty between the results and the possible likeliness of error from the true value. The true values could lie anywhere between those error bars making it possible that the natural has a slightly higher amount than the urban. Since this is impossible to differentiate we can make the claim that the results are not statistically significant.	blank		E	A	F	D	B	B	0	0	0	0	0	0	0	0	1	1	0	0	1	0	0	0	0	0	0	0	0	1	0	1	0	0	Lizard	None;	Error (no context OR context meeting multiple potential meanings);Accuracy/Precision;	Lowest and highest points/Range;Hypothesis/Prediction/Significance testing;
2715986	intro	1	0	[1,1,2,3,1,1]	1	1	2	3	1	1	I do not know	blank	G	A	A	D	B	B	B	0	0	0	1	1	0	0	0	0	0	0	0	1	0	0	0	0	0	0	1	0	0	1	0	0	0	Lizard	None;	None;	None;
2715988	intro	1	0	[1,2,4,3,1,2]	1	2	4	3	1	2	The error bars show a confidence interval based around the mean for the data set. It takes into account the outliers that contribtued to the mean value.	blank	C	F	A	F	D	B	B	0	1	0	0	0	0	0	0	0	0	1	0	1	0	0	0	0	0	0	0	0	1	0	1	0	0	Lizard	None;	None;	Confidence Interval;Outliers;
2715993	intro	1	0	[1,2,1,3,1,2]	1	2	1	3	1	2	The error bar shows the variation of the data and also may indicate ant error or uncertainty during measurement.	blank	G	C	B	B	C	B	A	0	0	0	1	0	0	1	0	0	1	0	0	0	1	0	0	0	1	0	0	0	0	0	1	0	1	Lizard	Variability in data;Uncertainty in data;	Error in Experimentation;	None;
2715994	intro	1	0	[2,1,2,3,2,1]	2	1	2	3	2	1	The maximum in the urban set is larger than the maximum in the natural set, also the mean in the urban set is larger than the mean for the natural set. There is also more variation in the urban set than in the natural set between lizards.	blank	C	F	A	F	C	B	B	0	1	0	0	0	0	0	0	0	0	1	0	1	0	0	0	0	0	0	0	0	1	0	1	0	0	Lizard	Variability in data;	None;	Lowest and highest points/Range;
2715995	intro	1	0	[2,1,2,1,2,1]	2	1	2	1	2	1	My understanding of the error bars in the bar graph is that they show uncertainty in the value that is being presented. The range of the error bars for each bar in the graph represents the numerical uncertainty in the value that is being shown. This can be interpreted as how precise the recorded measurements were for a mean calculation.	blank	C	E	C	B	C	B	B	0	1	0	0	0	0	0	0	1	1	0	0	0	0	1	0	0	1	0	0	0	0	0	1	0	0	Lizard	Uncertainty in data;	Accuracy/Precision;	Lowest and highest points/Range;
2715997	intro	1	0	[1,4,1,3,2,1]	1	4	1	3	2	1	The shorter error bar tells us that the data for the natural environment are more concentrated while the longer error bar tells us that the data for the urban environment are more variable and spread out.	blank	C	G	A	F	B	B	B	0	1	0	0	0	0	0	0	0	0	0	1	1	0	0	0	0	0	0	0	0	1	1	0	0	0	Lizard	Variability in data;	None;	Distribution;
2716007	intro	1	0	[2,1,1,1,2,1]	2	1	1	1	2	1	They provide information about the spread of data and the standard deviation. the larger the error bar the more spread the data is.	blank	A	A	A	F	B	B	B	1	0	0	0	1	0	0	0	0	0	0	0	1	0	0	0	0	0	0	0	0	1	1	0	0	0	Lizard	None;	None;	Standard deviation;Distribution;
2716020	intro	1	0	[1,2,1,3,1,2]	1	2	1	3	1	2	The error bars show that there is more variation than the bars alone represent. A larger error bar with the same lowest point as another that is smaller reveals the potential for much greater values.	blank	C	D	B	H	D	C	B	0	1	0	0	0	0	0	1	0	1	0	0	0	1	0	0	0	0	0	0	0	0	0	1	0	0	Lizard	Variability in data;	None;	None;
2716055	intro	1	0	[1,1,2,1,2,2]	1	1	2	1	2	2	The error bar shows me the uncertainty of the graph and how reliable each graph is, more or less reliable. The error bar in the urban area is larger which tells me that there is more variability in the mean compared to the natural area.	blank	D	F	A	B	A	A	B	0	1	0	0	0	0	0	0	0	0	1	0	1	0	0	0	0	1	0	0	0	0	1	0	1	0	Lizard	Uncertainty in data;Variability in data;	Accuracy/Precision;	None;
2716064	intro	1	0	[1,2,1,3,1,2]	1	2	1	3	1	2	These error bars provide you with the uncertainty in your measurement.	blank								0	0	0	0	0	0	0	0	0	0	0	0	0	0	0	0	0	0	0	0	0	0	0	0	0	0	Lizard	Uncertainty in data;	None;	None;
2716076	intro	1	0	[2,1,2,1,2,3]	2	1	2	1	2	3	The error bars show the degree of uncertainty they have about a measurement. In this graph it probably means that they have a 5-7 degree level of uncertainty about the level of heat each type of lizard can handle.	blank	C	F	B	B	C	B	B	0	1	0	0	0	0	0	0	0	0	1	0	0	1	0	0	0	1	0	0	0	0	0	1	0	0	Lizard	Uncertainty in data;	None;	None;
2716077	intro	1	0	[2,1,1,1,2,1]	2	1	1	1	2	1	i do not know.	blank								0	0	0	0	0	0	0	0	0	0	0	0	0	0	0	0	0	0	0	0	0	0	0	0	0	0	Lizard	None;	None;	None;
2716171	intro	1	0	[2,1,2,1,2,1]	2	1	2	1	2	1	The error bars show whether or not any noticeable difference or trend between the two categories plotted in the bar graph is stastically significant or if it was likely just random chance. Typically, if the error bars of the two bars overlap, it means that any difference is just random chance. In the context of this graph, while the urban lizarrds had a higher average, it was only slight, and the…	blank	A	A	B	F	C	B	B	1	0	0	0	1	0	0	0	0	0	0	0	0	1	0	0	0	0	0	0	0	1	0	1	0	0	Lizard	None;	None;	Hypothesis/Prediction/Significance testing;
2716173	intro	1	0	[1,2,1,3,1,2]	1	2	1	3	1	2	The error bars provide you with standard deviations of the data that is plotted. Thus, the bars are telling you that there is data that lies outside of this average range. The greater the standard deviation, the greater the range of data that was obtained. The smaller the standard deviation, the smaller the range of data that was obtained.	blank	G	A	A	F	D	A	B	0	0	0	1	1	0	0	0	0	0	0	0	1	0	0	0	0	0	0	0	0	1	0	1	1	0	Bacteria	None;	None	Standard deviation;Lowest and highest points/Range;Distribution;
2716198	intro	1	0	[2,1,3,1,3,1]	2	1	3	1	3	1	These error bars give the possible deviations of the data, most likely because of the amount of different values measured from the study. This can help show the range of data collected while also giving a visual relationship between bopth natural and urban.	blank	A	E	B	F	C	B	B	1	0	0	0	0	0	0	0	1	1	0	0	0	1	0	0	0	0	0	0	0	1	0	1	0	0	Lizard	None;	None;	Distribution;Lowest and highest points/Range;
2716212	intro	1	0	[2,1,1,3,2,1]	2	1	1	3	2	1	The error bars show the variance of heat tolerance from the average. The size of the error bar determines how much variance there was. The larger the bar, the less statisically significant the data is, and vice versa. For example, for natural lizards, although it is expected that the average heat tolerance is around 37 degrees, there are lizards with heat tolerances between 32 and 40.	blank	A	A	B	B	D	B	B	1	0	0	0	1	0	0	0	0	0	0	0	0	1	0	0	0	1	0	0	0	0	0	1	0	0	Lizard	Variability in data;	None;	Hypothesis/Prediction/Significance testing;Lowest and highest points/Range;
2716286	intro	1	0	[2,1,1,3,2,1]	2	1	1	3	2	1	I do not know.	blank	D	G	B	F	D	B	B	0	1	0	0	0	0	0	0	0	0	0	1	0	1	0	0	0	0	0	0	0	1	0	1	0	0	Lizard	None;	None;	None;
2716288	intro	1	0	[2,1,2,1,2,1]	2	1	2	1	2	1	the error represents the standard deviation, this information considers how far away all the other data points are from the mean.	blank	G	C	A	D	A	A	B	0	0	0	1	0	0	1	0	0	1	0	0	1	0	0	0	0	0	0	1	0	0	1	0	1	0	Bacteria	None;	None	Standard deviation;
2716313	intro	1	0	[2,1,2,1,2,1]	2	1	2	1	2	1	I do not know.	blank	D	C	A	B	D	B	B	0	1	0	0	0	0	1	0	0	1	0	0	1	0	0	0	0	1	0	0	0	0	0	1	0	0	Lizard	None;	None;	None;
2716365	intro	1	0	[2,1,2,1,3,1]	2	1	2	1	3	1	The error bars show the data that far from the information.	blank	A	B	B	B	C	B	A	1	0	0	0	0	1	0	0	0	1	0	0	0	1	0	0	0	1	0	0	0	0	0	1	0	1	Lizard	None;	None;	Distribution;
2716395	intro	1	0	[2,1,2,1,2,1]	2	1	2	1	2	1	The error bars describe the uncertainty in the calculated mean, so how much each mean could thereotically be.	blank	A	A	B	F	C	B	B	1	0	0	0	1	0	0	0	0	0	0	0	0	1	0	0	0	0	0	0	0	1	0	1	0	0	Lizard	Uncertainty in data;	None;	None;
2716414	intro	1	0	[2,1,2,1,2,1]	2	1	2	1	2	1	They indicate the error or uncertainity in the measurement	blank	D	E	A	F	C	B	B	0	1	0	0	0	0	0	0	1	1	0	0	1	0	0	0	0	0	0	0	0	1	0	1	0	0	Lizard	Uncertainty in data;	Error in Experimentation;	None;
2716423	intro	1	0	[1,3,1,3,2,3]	1	3	1	3	2	3	the error bars show how much variation is present in the data set	blank	C	A	D	F	C	B	B	0	1	0	0	1	0	0	0	0	0	0	0	0	0	0	1	0	0	0	0	0	1	0	1	0	0	Cancer	Variability in data;	None;	None;
2716435	intro	1	0	[1,2,1,3,4,2]	1	2	1	3	4	2	Error bars show how much variance is in the data set. An increased number of outliers would produce a larger error bar, indicating less reliable data.	blank	G	A	A	D,F	C	A	B	0	0	0	1	1	0	0	0	0	0	0	0	1	0	0	0	0	0	0	0	0	0	0	1	1	0	Bacteria	Variability in data;	Accuracy/Precision	Outliers;
2716448	intro	1	0	[2,3,2,1,2,2]	2	3	2	1	2	2	From my understanding error bars indicate how the uncertainty of a value, because their are some occasions where one random point would be siginificantly higher than the rest. I do not know also.	blank	E	F	B	D	B	A	B	0	0	1	0	0	0	0	0	0	0	1	0	0	1	0	0	0	0	0	1	0	0	1	0	1	0	Lizard	Uncertainty in data;	None;	Distribution;
2716483	intro	1	0	[2,2,1,1,2,1]	2	2	1	1	2	1	That the survival time is more varried with the mutation and less precisce.	blank	F	C	B	D	A	A	B	0	0	1	0	0	0	1	0	0	1	0	0	0	1	0	0	0	0	0	1	0	0	1	0	1	0	Cancer	Variability in data;	Accuracy/Precision;	None;
2716560	intro	1	0	[1,2,1,3,1,2]	1	2	1	3	1	2	It shows the uncertainty in the means.	blank	A	D	A	F	C	B	B	1	0	0	0	0	0	0	1	0	1	0	0	1	0	0	0	0	0	0	0	0	1	0	1	0	0	Lizard	Uncertainty in data;	None;	None;
2716566	intro	1	0	[1,2,2,3,1,3]	1	2	2	3	1	3	These error bars provide information about the amount or range of variability and uncertainty in a data set.	blank	C	B	A	F	B	B	B	0	1	0	0	0	1	0	0	0	1	0	0	1	0	0	0	0	0	0	0	0	1	1	0	0	0	Lizard	Variability in data;Uncertainty in data;	None;	None;
2716568	intro	1	0	[1,2,1,3,1,2]	1	2	1	3	1	2	The error bars represent the range of the data in comparison to the average. The bar on the left shows that the variation did not stray far from the mean while the bar on the right shows that some values strayed a bit farther from the mean.	blank								0	0	0	0	0	0	0	0	0	0	0	0	0	0	0	0	0	0	0	0	0	0	0	0	0	0	Lizard	None;	None;	Lowest and highest points/Range;
2716582	intro	1	0	[1,1,1,2,1,3]	1	1	1	2	1	3	uhhhh, how far the highest or lowest value is from the mean?	blank	G	A	A	H	C	A	B	0	0	0	1	1	0	0	0	0	0	0	0	1	0	0	0	0	0	0	0	0	0	0	1	1	0	Cancer	None;	None;
2716612	intro	1	0	[1,1,2,3,2,1]	1	1	2	3	2	1	The error bars display the amount of variation in the data. It can be calculated a number of different ways but helps to represent error that could exist within the data. The bars help a person to determine how accurate the data is or how far from the reported value it could be.	blank	C	C	B	F	C	B	B	0	1	0	0	0	0	1	0	0	1	0	0	0	1	0	0	0	0	0	0	0	1	0	1	0	0	Lizard	Variability in data;	Error in data;Accuracy/Precision;	None;
2716668	intro	1	0	[2,1,3,1,1,2]	2	1	3	1	1	2	The type of information the error bars provides me with the uncertainy of each bars. Based on creating other graphs, it seems like this was basd on the average between the two futher more the standar deviation.	blank	G	F	A	B	C	A	B	0	0	0	1	0	0	0	0	0	0	1	0	1	0	0	0	0	1	0	0	0	0	0	1	1	0	Lizard	Uncertainty in data;	None;	Standard deviation;
2716670	intro	1	0	[2,1,2,1,2,1]	2	1	2	1	2	1	standard deviation	blank	G	F	A	B	C	B	B	0	0	0	1	0	0	0	0	0	0	1	0	1	0	0	0	0	1	0	0	0	0	0	1	0	0	Bacteria	None;	None	Standard deviation;
2716674	intro	1	0	[1,1,2,1,2,2]	1	1	2	1	2	2	error bars represent the standard deviation of the state, and help you determine how accurate or significant the data is. Specifically it tells you information about the mean of the data, and whether there was a large difference between the sample mean and the population mean	blank	D	E	A	F	D	B	B	0	1	0	0	0	0	0	0	1	1	0	0	1	0	0	0	0	0	0	0	0	1	0	1	0	0	Lizard	Significance;	Accuracy/Precision;	Standard deviation;
2716677	intro	1	0	[1,1,1,3,1,1]	1	1	1	3	1	1	The error bars represent standard error or the confidence interval. If they report standard error, they represent how sure researchers are that the calculated mean is the mean that would be obtained over an infinite amount of repeated trials. The confidence interval represents the possible range of values for the mean.	blank	D	B	B	B	D	B	B	0	1	0	0	0	1	0	0	0	1	0	0	0	1	0	0	0	1	0	0	0	0	0	1	0	0	Lizard	None;	None;	Standard Error;Confidence Interval;Hypothesis/Prediction/Significance testing;Lowest and highest points/Range;
2716689	intro	1	0	[1,2,1,3,1,2]	1	2	1	3	1	2	The error bars are very useful and provide us with information on how precise the reported data is. Basically, in the data it can mean how far from the recorded value the actual value is.	blank	C	F	B	D,F	D	B	B	0	1	0	0	0	0	0	0	0	0	1	0	0	1	0	0	0	0	0	0	0	0	0	1	0	0	Lizard	None;	Accuracy/Precision;	None;
2716694	intro	1	0	[1,2,1,3,1,2]	1	2	1	3	1	2	It is usually the standard deviation, or how much variation the data has relative to the mean, where the bar ends.	blank	A	C	A	B,F	D	B	B	1	0	0	0	0	0	1	0	0	1	0	0	1	0	0	0	0	0	0	0	0	0	0	1	0	0	Lizard	Variability in data;	None;	Standard deviation;
2716704	intro	1	0	[2,1,2,1,2,3]	2	1	2	1	2	3	The error bars show the &#034;error of uncertainty&#034; or how precise a measurment is based on the collected data. Larger error bars indicate that there is more uncertainty or variability in the data, and are helpful when the mean of a measurment is being reported. (aka how large the range of the data)	blank	C	F	A	B	C	B	B	0	1	0	0	0	0	0	0	0	0	1	0	1	0	0	0	0	1	0	0	0	0	0	1	0	0	Lizard	Uncertainty (alone);Variability in data;Uncertainty in data;	Error (no context OR context meeting multiple potential meanings);Accuracy/Precision;	Lowest and highest points/Range;
2716844	intro	1	0	[1,2,1,3,1,3]	1	2	1	3	1	3	The error bars show the standard error of the mean. This means the amount of uncertainty there is regarding the mean you found. In other words, it is a measure of how precise your mean is.	blank	G	G	B	F	B	B	B	0	0	0	1	0	0	0	0	0	0	0	1	0	1	0	0	0	0	0	0	0	1	1	0	0	0	Lizard	Uncertainty in data;	Accuracy/Precision;	Standard Error;
2716855	intro	1	0	[1,1,2,2,3,2]	1	1	2	2	3	2	The error bars provides me information on how accurate the data is as well as in the sence if the data had a lot of variation. For example the natural enviroment had a slightly small error percentage wheras urban enviroment is a little more likeye to have uncertainty. They show the range that the uncertainty would lay in	blank	A	F	A	G	B	B	B	1	0	0	0	0	0	0	0	0	0	1	0	1	0	0	0	0	0	0	0	0	0	1	0	0	0	Lizard	Variability (alone);Uncertainty (alone);	Accuracy/Precision;Error (no context OR context meeting multiple potential meanings);	Lowest and highest points/Range;
2716885	intro	1	0	[1,1,2,2,1,4]	1	1	2	2	1	4	Error bars shown on graphs represent the uncertainty or variation that is associated with the data set and can be used to represent the data overall while also providing information about how much uncertainty is behind the data.	blank	C	A	A	B	B	B	B	0	1	0	0	1	0	0	0	0	0	0	0	1	0	0	0	0	1	0	0	0	0	1	0	0	0	Lizard	Variability in data;Uncertainty in data;	None;	None;
2716935	intro	1	0	[1,1,1,3,1,1]	1	1	1	3	1	1	the error bars so the Standard Error of the data, which represents the extreme high or low points that lie out of range, and how far they are from the mean of the data collection.	blank	A	F	A	F	B	B	B	1	0	0	0	0	0	0	0	0	0	1	0	1	0	0	0	0	0	0	0	0	1	1	0	0	0	Cancer	None;	None;	Standard Error;Lowest and highest points/Range;
2716945	intro	1	0	[2,1,1,3,2,1]	2	1	1	3	2	1	The error bars inform us the amount of variation in the data with longer error bars indicating more variation.	blank	A	B	A	B	D			1	0	0	0	0	1	0	0	0	1	0	0	1	0	0	0	0	1	0	0	0	0	0	1	0	0	Lizard	Variability in data;Variability (alone);	None;	None;
2716954	intro	1	0	[1,3,1,2,1,2]	1	3	1	2	1	2	the error bars show us the amount of error that could've been made when recording the data. They account for human error to show possible values.	blank	C	B	A	B,F	B	A	B	0	1	0	0	0	1	0	0	0	1	0	0	1	0	0	0	0	0	0	0	0	0	1	0	1	0	Lizard	None;	Error in Experimentation;	None;
2716962	intro	1	0	[2,1,2,1,2,1]	2	1	2	1	2	1	It tells you there there is possible error in both of these bars and the error ould be as high as the top of the error bar or could make it as low as the bottom of the error bar	blank	A	D	A	F	D	B	B	1	0	0	0	0	0	0	1	0	1	0	0	1	0	0	0	0	0	0	0	0	1	0	1	0	0	Lizard	None;	Error (no context OR context meeting multiple potential meanings);	Lowest and highest points/Range;
2717050	intro	1	0	[1,2,2,3,2,1]	1	2	2	3	2	1	I do not know, possibly outliers?	blank	C	A	B	F	D	B	B	0	1	0	0	1	0	0	0	0	0	0	0	0	1	0	0	0	0	0	0	0	1	0	1	0	0	Lizard	None;	None;	Outliers;
2717089	intro	1	0	[2,1,2,1,2,4]	2	1	2	1	2	4	The error bars show a range that the &#034;&#034;actual&#034;&#034; values could fall within, and their presence alerts us to any inaccuracies in the data that could cloud our final interpretation	blank	D	B	A	F	D	B	B	0	1	0	0	0	1	0	0	0	1	0	0	1	0	0	0	0	0	0	0	0	1	0	1	0	0	Lizard	None;	Accuracy/Precision;	Lowest and highest points/Range;
2717095	intro	1	0	[1,2,1,3,1,2]	1	2	1	3	1	2	Error bars indicate the uncertainty of the data. By the length of the error bars, the precision of the data is revealed, whether the results are precise and were confident about the result or the data might arise from randomness. They can also indicate standard deviations, or how far away the data is from the mean. The data above showcases that there is more precision in the data for natural site…	blank	C	D	A	G	C	A	B	0	1	0	0	0	0	0	1	0	1	0	0	1	0	0	0	0	0	0	0	0	0	0	1	1	0	Lizard	Uncertainty in data;	Accuracy/Precision;	Standard deviation;hypothesis/Prediction/Significance testing;
2717198	intro	1	0	[1,3,1,3,1,2]	1	3	1	3	1	2	I think that the error bars on this graph mean that for natural, there is uncertainty in the CTmax from around 35-40 degrees celsius. For the urban site, there is uncertainty around 35 to 45 degrees celsius.	blank	C	F	A	B	B	B	B	0	1	0	0	0	0	0	0	0	0	1	0	1	0	0	0	0	1	0	0	0	0	1	0	0	0	Lizard	Uncertainty in data;	None;	Lowest and highest points/Range;
2717283	intro	1	0	[2,1,2,3,2,1]	2	1	2	3	2	1	While the y-axis is not labelled, let us assume that this is still referring to the critical thermal maximum temperature. The error bar for the natural environment lizards is shorter than the error bar for the urban environment lizards, so we can assume that there was a greater variability in the CT_max that the lizards in urban environments could handle than those in the natural environments. Ad…	blank	E	F	B	F				0	0	1	0	0	0	0	0	0	0	1	0	0	1	0	0	0	0	0	0	0	1	0	0	0	0	Lizard	Variability in data;	None;	Lowest and highest points/Range;
2717333	intro	1	0	[4,1,2,1,2,1]	4	1	2	1	2	1	The error bars tell you that there is some uncertainty with the specific data points. It shows me that there is some variation between the two categroies but, there will be some uncertainty with both sets of data.	blank	C	A	A	F	C	B	B	0	1	0	0	1	0	0	0	0	0	0	0	1	0	0	0	0	0	0	0	0	1	0	1	0	0	Lizard	Uncertainty in data;Variability in data;	None;	None;
2717336	intro	1	0	[2,1,2,1,2,1]	2	1	2	1	2	1	It shows that the Nartural data and the Urban data do not have distinct difference, because the error bar are still overlapping.	blank	D	C	B	B	C	B	A	0	1	0	0	0	0	1	0	0	1	0	0	0	1	0	0	0	1	0	0	0	0	0	1	0	1	Lizard	None;	None;	Hypothesis/Prediction/Significance testing;
2717437	intro	1	0	[1,1,1,3,2,2]	1	1	1	3	2	2	The error bars provide the idea that the estimated average of natural vs urban may not be precise, but that the real average will be between the lines.	blank	C	F	A	F	B	A	B	0	1	0	0	0	0	0	0	0	0	1	0	1	0	0	0	0	0	0	0	0	1	1	0	1	0	Lizard	None;	Accuracy/Precision;	Distribution;
2717495	intro	1	0	[2,1,2,2,2,2]	2	1	2	2	2	2	The error bars are meant to show the standard deviation of the data from the means. It basically show how much the data varies in the set based off the mean. I cannot specifically state the numbers from this grpah but I can overall see that both sets have about the same standard error.	blank	G	A	A	D,F	C	A	B	0	0	0	1	1	0	0	0	0	0	0	0	1	0	0	0	0	0	0	0	0	0	0	1	1	0	Bacteria	Variability in data;	None	Standard deviation;Standard Error;
2717628	intro	1	0	[2,1,2,3,2,4]	2	1	2	3	2	4	The error bars provide the variation that is present in the data for each bar.	blank	G	A	A	F	D	B	B	0	0	0	1	1	0	0	0	0	0	0	0	1	0	0	0	0	0	0	0	0	1	0	1	0	0	Bacteria	Variability in data;	None	None;
2717657	intro	1	0	[2,1,2,3,2,1]	2	1	2	3	2	1	The error bars provide the standard deviation of the data in each bar.	blank	A	G	B	B	C	C	A	1	0	0	0	0	0	0	0	0	0	0	1	0	1	0	0	0	1	0	0	0	0	0	1	0	1	Lizard	None;	None;	Standard deviation;
2717663	intro	1	0	[2,1,1,3,2,1]	2	1	1	3	2	1	I do not know.	blank	C	A	A	C	B	A	B	0	1	0	0	1	0	0	0	0	0	0	0	1	0	0	0	0	0	1	0	0	0	1	0	1	0	Cancer	None;	None;	None;
2717693	intro	1	0	[2,1,2,1,2,1]	2	1	2	1	2	1	They show the standard deviation.	blank	A	A	B	F	C	A	B	1	0	0	0	1	0	0	0	0	0	0	0	0	1	0	0	0	0	0	0	0	1	0	1	1	0	Cancer	None;	None;	Standard deviation;
2717711	intro	1	0	[1,1,2,1,2,3]	1	1	2	1	2	3	The errors bars are used to record the range of uncertainty in the reported measurements. Since they overlap, it shows that the difference may not be statistically significant.	blank	D	G	A					0	1	0	0	0	0	0	0	0	0	0	1	1	0	0	0	0	0	0	0	0	0	0	0	0	0	Lizard	Uncertainty in data;	None;	Hypothesis/Prediction/Significance testing;
2717735	intro	1	0	[1,1,2,1,2,2]	1	1	2	1	2	2	I am pretty sure its the standard error bar which tells us the relability of the mean. It depends on the standard deviagion and the sample size. In this case it tells us i think that the standard error in the natrual site is lower than the standard error in the urban site.	blank	C	G	A	G	B	A	B	0	1	0	0	0	0	0	0	0	0	0	1	1	0	0	0	0	0	0	0	0	0	1	0	1	0	Lizard	None;	Accuracy/Precision;	Standard Error;Standard deviation;
2717849	intro	1	0	[1,1,1,1,2,3]	1	1	1	1	2	3	Error bars represent the amount of uncertainty from measurements taken.	blank	D	F	A	F	D	B	B	0	1	0	0	0	0	0	0	0	0	1	0	1	0	0	0	0	0	0	0	0	1	0	1	0	0	Lizard	Uncertainty in data;	None;	None;
2717863	intro	1	0	[1,3,1,3,1,4]	1	3	1	3	1	4	My best guess would be that error bars are there to tell those viewing the data that this isn't the graph of the feild data but that of the mean&#047;standard deviation.	blank	D	B	A	C	E	B	B	0	1	0	0	0	1	0	0	0	1	0	0	1	0	0	0	0	0	1	0	0	0	0	0	0	0	Lizard	None;	None;	Standard deviation;
2717867	intro	1	0	[4,1,4,1,2,1]	4	1	4	1	2	1	The error bars can show how far apart the data points are, and if they are closer together, the error bar will be smaller. It shows how precise the data points are.	blank	D	F	A	F	C	B	B	0	1	0	0	0	0	0	0	0	0	1	0	1	0	0	0	0	0	0	0	0	1	0	1	0	0	Lizard	None;	Accuracy/Precision;	Distribution;
2717899	intro	1	0	[2,1,2,3,2,1]	2	1	2	3	2	1	standard deviation, or the average distance between data points feeding into the mean	blank	D	F	B	F	D	B	A	0	1	0	0	0	0	0	0	0	0	1	0	0	1	0	0	0	0	0	0	0	1	0	1	0	1	Lizard	None;	None;	Standard deviation;
2717912	intro	1	0	[2,1,2,1,3,2]	2	1	2	1	3	2	The error bars on this graph are meant to demonstrate the uncertainty in the data, meaning that some of the raw data may fall within the extended line.	blank	C	F	B	D,F	B	B	B	0	1	0	0	0	0	0	0	0	0	1	0	0	1	0	0	0	0	0	0	0	0	1	0	0	0	Lizard	Uncertainty in data;	None;	Distribution;
2717919	intro	1	0	[1,1,2,1,2,2]	1	1	2	1	2	2	The error bars in a graph shows the uncertainty in a data set.	blank	G	A	A	B	C	B	B	0	0	0	1	1	0	0	0	0	0	0	0	1	0	0	0	0	1	0	0	0	0	0	1	0	0	Lizard	Uncertainty in data;	None;	None;
2717974	intro	1	0	[2,1,1,1,2,1]	2	1	1	1	2	1	The yellow bars show the median values for the y-axis for each of the categories, while the error bars provide the range of the values for the y-axis showing the highest value and lowest value for each category.	blank	D	F	B	D	A	A	B	0	1	0	0	0	0	0	0	0	0	1	0	0	1	0	0	0	0	0	1	0	0	1	0	1	0	Lizard	None;	None;	Distribution;Lowest and highest points/Range;
2717987	intro	1	0	[1,1,1,3,2,1]	1	1	1	3	2	1	If the error bars overlap, the difference of the means in the groups being compared is not statistically significant.	blank	A	A	B	B	B	B	B	1	0	0	0	1	0	0	0	0	0	0	0	0	1	0	0	0	1	0	0	0	0	1	0	0	0	Lizard	None;	None;	Hypothesis/Prediction/Significance testing;
2718086	intro	1	0	[2,1,2,1,2,1]	2	1	2	1	2	1	Error bars help us see the uncertainty on a certain measurement. It essentially lets us see variablity of the data.	blank	C	F	A	B	C	B	B	0	1	0	0	0	0	0	0	0	0	1	0	1	0	0	0	0	1	0	0	0	0	0	1	0	0	Lizard	Uncertainty in data;Variability in data;	None;	None;
2718107	intro	1	0	[2,1,2,2,2,1]	2	1	2	2	2	1	The error bars give the reader an idea of what the actual data looks like because it shows the variation that can be seen in the data.	blank	D	A	A	A,C,F	B	B	B	0	1	0	0	1	0	0	0	0	0	0	0	1	0	0	0	0	0	0	0	0	0	1	0	0	0	Lizard	Variability in data;	None;	None;
2718126	intro	1	0	[1,2,1,3,1,2]	1	2	1	3	1	2	The error bars provide you with a range of uncertainity for each bar. For instance for the EC bar the black error bars represent the lower and upper bounds of uncertainity for each bar.	blank								0	0	0	0	0	0	0	0	0	0	0	0	0	0	0	0	0	0	0	0	0	0	0	0	0	0	Bacteria	Uncertainty in data;	None	Lowest and highest points/Range;
2718154	upper	0	1	[2,1,2,1,2,1]	2	1	2	1	2	1	Standard deviation, tells me that data could lie below or above the mean by a certain margin. Illustrates P25 and P75	blank		A	A	F	D	B	B	0	0	0	0	1	0	0	0	0	0	0	0	1	0	0	0	0	0	0	0	0	1	0	1	0	0	Lizard	None;	None;	Standard deviation;Distribution;
2718203	intro	1	0	[1,1,2,2,1,1]	1	1	2	2	1	1	It shows the margin of error, something you calculate with statistics, a more specific type of variance. How likley your mean is the correct mean of the population.	blank	G	G	A	D	E	B	B	0	0	0	1	0	0	0	0	0	0	0	1	1	0	0	0	0	0	0	1	0	0	0	0	0	0	Lizard	Variability (alone);	Margin of error/Room for error;	None;
2718216	intro	1	0	[2,1,2,1,2,2]	2	1	2	1	2	2	Error bars provide scientiests with the opportunity to gauge how accurate&#047;reliable a set of data is.	blank	A	E	B	B	B	B	A	1	0	0	0	0	0	0	0	1	1	0	0	0	1	0	0	0	1	0	0	0	0	1	0	0	1	Lizard	None;	Accuracy/Precision;	None;
2718217	intro	1	0	[2,1,2,2,2,1]	2	1	2	2	2	1	The error bars provides the amount that the raw data deviates from the average shown by the bar.	blank	E	A	A	B	D	A	B	0	0	1	0	1	0	0	0	0	0	0	0	1	0	0	0	0	1	0	0	0	0	0	1	1	0	Bacteria	None;	None	None;
2718231	intro	1	0	[1,1,2,1,2,2]	1	1	2	1	2	2	The data set for the urban area has a larger standard error of the mean, meaning that the overall average is not very precise. The data set for the natural area has a smaller standard error of the mean, meaning that the overall average calculated is more precise.	blank								0	0	0	0	0	0	0	0	0	0	0	0	0	0	0	0	0	0	0	0	0	0	0	0	0	0	Lizard	None;	Accuracy/Precision;	Standard Error;
2718266	intro	1	0	[3,1,2,3,4,3]	3	1	2	3	4	3	The error bars shown in the bar graph provides information about the range of margin of error. But I do not know in general (I'm basing information of what I remember a while back).	blank								0	0	0	0	0	0	0	0	0	0	0	0	0	0	0	0	0	0	0	0	0	0	0	0	0	0	Lizard	None;	Margin of error/Room for error;	None;
2718268	intro	1	0	[2,1,1,2,1,2]	2	1	1	2	1	2	The error bars provide us with info that the average variation (50% of data around the mean) is centered around those values outlined with the error bars	blank	A	D	B	F	B	C	B	1	0	0	0	0	0	0	1	0	1	0	0	0	1	0	0	0	0	0	0	0	1	1	0	0	0	Lizard	Variability in data;	None;	Distribution;
2718308	intro	1	0	[1,1,2,3,1,3]	1	1	2	3	1	3	The error bars tell me the error and uncertainty in the reported measurement. It shows the variability of CTmax.	blank	G	G	A	B	B	B	A	0	0	0	1	0	0	0	0	0	0	0	1	1	0	0	0	0	1	0	0	0	0	1	0	0	1	Lizard	Uncertainty in data;Variability in data;	Error (no context OR context meeting multiple potential meanings);	None;
2718325	upper	0	1	[1,1,2,1,2,2]	1	1	2	1	2	2	Error bars show how precise the measurement of data is.	blank		A	A	A	C	B	B	0	0	0	0	1	0	0	0	0	0	0	0	1	0	0	0	1	0	0	0	0	0	0	1	0	0	Lizard	None;	Accuracy/Precision;	None;
2718343	intro	1	0	[2,1,2,1,2,3]	2	1	2	1	2	3	The error bar shows the range of higherst and lowest number of the data. Although the value of each sites are about equal, the highest value of Urban is higher than the Natural one.	blank	G	F	B	B	D	B	A	0	0	0	1	0	0	0	0	0	0	1	0	0	1	0	0	0	1	0	0	0	0	0	1	0	1	Lizard	None;	None;	Lowest and highest points/Range;
2718350	intro	1	0	[2,1,1,4,2,2]	2	1	1	4	2	2	The error bars provide the range of uncertainity in the measurment, we see the average values but it shows the bars to represent the amount of error	blank		G	B	F	C	B	B	0	0	0	0	0	0	0	0	0	0	0	1	0	1	0	0	0	0	0	0	0	1	0	1	0	0	Lizard	Uncertainty in data;	Error (no context OR context meeting multiple potential meanings);	None;
2718359	intro	1	0	[2,1,2,1,2,2]	2	1	2	1	2	2	The error bars show the variation of the data from the mean.	blank	E	F	A	B	D	B	B	0	0	1	0	0	0	0	0	0	0	1	0	1	0	0	0	0	1	0	0	0	0	0	1	0	0	Lizard	None;	None;	None;
2718413	intro	1	0	[1,1,4,1,2,4]	1	1	4	1	2	4	They account for the possibility of outliers.	blank	C	F	A	B	B	B	B	0	1	0	0	0	0	0	0	0	0	1	0	1	0	0	0	0	1	0	0	0	0	1	0	0	0	Lizard	None;	None;	Outliers;
2718419	intro	1	0	[2,1,3,1,2,1]	2	1	3	1	2	1	Error bars show that there may be a fault in the precision of the measurements or types of outliers that aren't shown from the graph originally.	blank	A	G	A	B	B	B	B	1	0	0	0	0	0	0	0	0	0	0	1	1	0	0	0	0	1	0	0	0	0	1	0	0	0	Lizard	None;	Accuracy/Precision;	Outliers;
2718424	intro	1	0	[2,1,1,1,2,2]	2	1	1	1	2	2	The error bars tell us where the average in the graph is. They also tell us where variation from the average may be in the data.	blank	D	F	A	F	C	B	B	0	1	0	0	0	0	0	0	0	0	1	0	1	0	0	0	0	0	0	0	0	1	0	1	0	0	Lizard	None;	None;	None;
2718448	intro	1	0	[2,1,1,1,2,4]	2	1	1	1	2	4	I do not know.	blank	C	F	A	B	C	B	B	0	1	0	0	0	0	0	0	0	0	1	0	1	0	0	0	0	1	0	0	0	0	0	1	0	0	Lizard	None;	None;	None;
2718453	intro	1	0	[2,1,2,3,2,1]	2	1	2	3	2	1	the error bars would usually show the uncertainity or standard deviation	blank	C	G	A	C	B	A	B	0	1	0	0	0	0	0	0	0	0	0	1	1	0	0	0	0	0	1	0	0	0	1	0	1	0	Lizard	Uncertainty (alone);	None;	Standard deviation;
2718461	intro	1	0	[1,1,1,3,1,1]	1	1	1	3	1	1	The error bars tell us how much variation there was in the data sets. They essentially tell us how &#034;far away&#034; some of the data points were from the average represented by the solid bar, which tells us a more complete story about the data and the average represented on the graph. If an error bar is small, like it is in the natural group, then that tells us that the data is close to the a…	blank	C	A	A	B	C	B	B	0	1	0	0	1	0	0	0	0	0	0	0	1	0	0	0	0	1	0	0	0	0	0	1	0	0	Lizard	Variability in data;	Accuracy/Precision;	Outliers;Distribution;
2718541	intro	1	0	[1,1,2,3,2,2]	1	1	2	3	2	2	The error bars represent variability within the data- in that some individuals differ from what the general data is saying.	blank	C	C	A	F	D	A	B	0	1	0	0	0	0	1	0	0	1	0	0	1	0	0	0	0	0	0	0	0	1	0	1	1	0	Lizard	Variability in data;	None;	None;
2718546	intro	1	0	[4,1,3,1,2,4]	4	1	3	1	2	4	The error bars mean that that is the variation of the data and the bar could go as low and the bottom of the line and as high as the top of the line.	blank	D	F	A	B	D	B	B	0	1	0	0	0	0	0	0	0	0	1	0	1	0	0	0	0	1	0	0	0	0	0	1	0	0	Lizard	Variability in data;	None;	Lowest and highest points/Range;
2718584	intro	1	0	[1,1,1,3,2,1]	1	1	1	3	2	1	The error bars represent the error for the natural&#047;urban datasets	blank	D	F	B	F	D	B	B	0	1	0	0	0	0	0	0	0	0	1	0	0	1	0	0	0	0	0	0	0	1	0	1	0	0	Lizard	None;	Error in data;	None;
2718600	intro	1	0	[2,1,2,2,1,2]	2	1	2	2	1	2	The error bar shows us that there is variability in this trial and the error bars attempt to capture 95% of the true values in the population between the error bars.	blank	A	A	A	B	C	B	B	1	0	0	0	1	0	0	0	0	0	0	0	1	0	0	0	0	1	0	0	0	0	0	1	0	0	Lizard	Variability (alone);	Accuracy/Precision;	None;
2718619	intro	1	0	[1,2,1,3,1,2]	1	2	1	3	1	2	The error bars indicate the standard error of the mean displayed by the bar graph. Standard error is the standard deviation divided by the square root of the sample size.	blank	A	D	A	F	D	B	B	1	0	0	0	0	0	0	1	0	1	0	0	1	0	0	0	0	0	0	0	0	1	0	1	0	0	Lizard	None;	None;	Standard Error;Standard deviation;
2718624	intro	1	0	[2,1,1,1,2,1]	2	1	1	1	2	1	The error bars provide us with information on the variablility of the data and how accurate the reported bar graph is.	blank	E	F	B	B	D	B	B	0	0	1	0	0	0	0	0	0	0	1	0	0	1	0	0	0	1	0	0	0	0	0	1	0	0	Lizard	Variability in data;	Accuracy/Precision;	None;
2718626	intro	1	0	[2,1,2,2,2,1]	2	1	2	2	2	1	The error bar shows the variability of the data, for example, &#034;Urban&#034; bars has larger variability than &#034;Natural&#034; bar because the error bar of &#034;Urban&#034; is larger. Also, these two error bars overlap, meaning that the data is not statistical significant and the null hypothesis can not be rejected.	blank	E	F	A	B	C	B	A	0	0	1	0	0	0	0	0	0	0	1	0	1	0	0	0	0	1	0	0	0	0	0	1	0	1	Lizard	Variability in data;	None;	Hypothesis/Prediction/Significance testing;
2718628	intro	1	0	[3,1,1,1,2,1]	3	1	1	1	2	1	The error bars on a graph show that the data poltted or the one being shown is showing the &#034;on average&#034; data set of a prediction or hypothesis.	blank	E	F	A	C	D	A	B	0	0	1	0	0	0	0	0	0	0	1	0	1	0	0	0	0	0	1	0	0	0	0	1	1	0	Lizard	None;	None;	Hypothesis/Prediction/Significance testing;
2718633	intro	1	0	[2,1,1,3,2,1]	2	1	1	3	2	1	The level of variation about the data represented in each bar	blank	A	G	B	B	B	C	A	1	0	0	0	0	0	0	0	0	0	0	1	0	1	0	0	0	1	0	0	0	0	1	0	0	1	Lizard	Variability in data;	None;	None;
2718635	intro	1	0	[3,1,3,2,3,1]	3	1	3	2	3	1	The error bars show the uncertainty that one has with the data. In this case it shows relatively high uncertainty with a small difference, indicating not much can be concluded from this information.	blank	F	F	B	F	D	B	B	0	0	1	0	0	0	0	0	0	0	1	0	0	1	0	0	0	0	0	0	0	1	0	1	0	0	Lizard	Uncertainty in data;	None;	Hypothesis/Prediction/Significance testing;
2718661	intro	1	0	[2,1,2,1,4,4]	2	1	2	1	4	4	I do not know	blank	D	G	B	F	C	C	B	0	1	0	0	0	0	0	0	0	0	0	1	0	1	0	0	0	0	0	0	0	1	0	1	0	0	Lizard	None;	None;	None;
2718670	intro	1	0	[2,1,2,1,2,2]	2	1	2	1	2	2	I am unsure.	blank	C	A	A	B,F	C	A	B	0	1	0	0	1	0	0	0	0	0	0	0	1	0	0	0	0	0	0	0	0	0	0	1	1	0	Lizard	None;	None;	None;
2718712	intro	1	0	[1,2,1,3,1,2]	1	2	1	3	1	2	The error bars show the amount of variation against the mean.	blank	C	D	B	F	D	B	B	0	1	0	0	0	0	0	1	0	1	0	0	0	1	0	0	0	0	0	0	0	1	0	1	0	0	Lizard	Variability in data;	None;	None;
2718781	intro	1	0	[1,2,1,2,1,2]	1	2	1	2	1	2	The error bars reperesent the standard deveation, or average of range of error, I believe.	blank	A	F	B	F	B	A	B	1	0	0	0	0	0	0	0	0	0	1	0	0	1	0	0	0	0	0	0	0	1	1	0	1	0	Lizard	None;	Error (no context OR context meeting multiple potential meanings);	Lowest and highest points/Range;Standard deviation;
2718787	intro	1	0	[2,1,2,3,2,1]	2	1	2	3	2	1	Error bars show variation in the mean on these bar graphs.	blank	C	F	A	B,D,F	B	B	B	0	1	0	0	0	0	0	0	0	0	1	0	1	0	0	0	0	0	0	0	0	0	1	0	0	0	Lizard	Variability in data;	None;	None;
2718789	intro	1	0	[3,1,3,2,3,1]	3	1	3	2	3	1	The standard error of the mean represents the uncertainty or variation of the corresponding coordinate of the point. Larger spread, data are more variable from the mean which means urban has more variables from the mean. Also, errors bars overlap quite a bit, it's a clue that the difference is not statistically significant.	blank	C	F	A	B	B	B	B	0	1	0	0	0	0	0	0	0	0	1	0	1	0	0	0	0	1	0	0	0	0	1	0	0	0	Lizard	Variability in data;Uncertainty in data;	None;	Standard Error;Distribution;Hypothesis/Prediction/Significance testing;
2718851	intro	1	0	[1,1,2,2,2,1]	1	1	2	2	2	1	It represents the amount of uncertainty there is in the experiment. This can show variation in the results.	blank	F	E	B	B,F	E	B	B	0	0	1	0	0	0	0	0	1	1	0	0	0	1	0	0	0	0	0	0	0	0	0	0	0	0	Lizard	Uncertainty in data;Variability in data;	None;	None;
2718855	intro	1	0	[2,1,2,2,2,1]	2	1	2	2	2	1	The error bars show the variability of the data as well as the are of uncertainty in the recorded data. This allows me to see how precise the data is and whether it can be concluded as significant.	blank								0	0	0	0	0	0	0	0	0	0	0	0	0	0	0	0	0	0	0	0	0	0	0	0	0	0	Lizard	Variability in data;Uncertainty in data;Significance;	Accuracy/Precision;	None;
2718882	intro	1	0	[2,1,3,4,2,1]	2	1	3	4	2	1	The error bars provide information on the uncertainty range of each data set. We know that both natural and urban populatios overlap in this set because the error bars do, which lessens the likelihood of any significant difference in data.	blank	C	G	A	F	D	B	B	0	1	0	0	0	0	0	0	0	0	0	1	1	0	0	0	0	0	0	0	0	1	0	1	0	0	Lizard	Uncertainty in data;	None;	Hypothesis/Prediction/Significance testing;
2718894	intro	1	0	[1,2,2,2,1,1]	1	2	2	2	1	1	The error bars provide us with information about the amount of uncertainty in the calculated mean. It shows that the Urban data has a larger range of uncertainty in its mean than the natural one.	blank	C	F	A	B	D	B	B	0	1	0	0	0	0	0	0	0	0	1	0	1	0	0	0	0	1	0	0	0	0	0	1	0	0	Lizard	Uncertainty in data;	None;	None;
2718940	intro	1	0	[2,3,2,1,1,1]	2	3	2	1	1	1	The error bar shows the range of the values that are out of the mean value. That gives the reader more detail information of how accurate the Mean bar is.	blank	A	A	B	B	B	B	A	1	0	0	0	1	0	0	0	0	0	0	0	0	1	0	0	0	1	0	0	0	0	1	0	0	1	Lizard	None;	Accuracy/Precision;	Lowest and highest points/Range;
2718944	intro	1	0	[2,1,2,1,2,1]	2	1	2	1	2	1	They represent mean and standard deviation.	blank	D	F	B	F	D	B	B	0	1	0	0	0	0	0	0	0	0	1	0	0	1	0	0	0	0	0	0	0	1	0	1	0	0	Lizard	None;	None;	Standard deviation;
2718975	intro	1	0	[2,1,3,3,2,1]	2	1	3	3	2	1	The error bars provide information about the accuracy of the data, otherwise known as the standard deviation away from the mean.	blank	C	F	A	F	C	A	B	0	1	0	0	0	0	0	0	0	0	1	0	1	0	0	0	0	0	0	0	0	1	0	1	1	0	Lizard	None;	Accuracy/Precision;	Standard deviation;
2718987	intro	1	0	[2,1,1,1,2,1]	2	1	1	1	2	1	The error bars provide the information that tells people the average amount of variability within the population of urban and natural. The longer the bar is, the more variability the category has.	blank	C	G	B	B	E	B	A	0	1	0	0	0	0	0	0	0	0	0	1	0	1	0	0	0	1	0	0	0	0	0	0	0	1	Lizard	Variability in data;	None;	None;
2718989	intro	1	0	[2,2,3,2,2,3]	2	2	3	2	2	3	The error bars indicate the spread&#047;variation of the data that produced the average. Larger bars correspond with a larger spread of data, and the opposite for smaller bars	blank	A	A	B	F	B	B	B	1	0	0	0	1	0	0	0	0	0	0	0	0	1	0	0	0	0	0	0	0	1	1	0	0	0	Lizard	Variability in data;	None;	Distribution;
2719001	intro	1	0	[1,2,1,3,1,2]	1	2	1	3	1	2	The standard deviation error bars show how variable the data is from the mean value. Larger standard deviation bars show that the data set varies from the mean by a high amount while smaller error bars show that the data is very close to the mean. Smaller error bars indicate a more precise measurement of the mean and a more accurate representation of the data set overall. The variation in data of…	blank	C	F	A	B	C	B	B	0	1	0	0	0	0	0	0	0	0	1	0	1	0	0	0	0	1	0	0	0	0	0	1	0	0	Lizard	Variability in data;None;	Accuracy/Precision;	Standard deviation;
2719018	intro	1	0	[1,1,2,3,2,1]	1	1	2	3	2	1	Variation within the data set&#013;&#010;Deviation from the mean of the data	blank	C	F	B	F	C	B	B	0	1	0	0	0	0	0	0	0	0	1	0	0	1	0	0	0	0	0	0	0	1	0	1	0	0	Lizard	Variability in data;	None;	None;
2719039	intro	1	0	[1,2,1,3,1,2]	1	2	1	3	1	2	I believe error bars show the plus or minus difference of the mean with the standard deviation.	blank	C	G	B	D	B	A	B	0	1	0	0	0	0	0	0	0	0	0	1	0	1	0	0	0	0	0	1	0	0	1	0	1	0	Lizard	None;	None;	Distribution;Standard deviation;
2719040	intro	1	0	[1,2,1,3,1,2]	1	2	1	3	1	2	This shows the uncertainty in the data that is being plotted on the bar graph.	blank	C	E	A	F	B	B	B	0	1	0	0	0	0	0	0	1	1	0	0	1	0	0	0	0	0	0	0	0	1	1	0	0	0	Lizard	Uncertainty in data;	None;	None;
2719042	intro	1	0	[1,1,2,1,2,2]	1	1	2	1	2	2	The error bars indicate that there is a possibility of values falling wihin that range for that category.	blank	C	F	A	B	C	B	B	0	1	0	0	0	0	0	0	0	0	1	0	1	0	0	0	0	1	0	0	0	0	0	1	0	0	Lizard	None;	None;	Lowest and highest points/Range;
2719043	intro	1	0	[2,1,1,2,2,1]	2	1	1	2	2	1	I'm unsure, but I believe that the error bars display values like mean, mode, and medium.	blank	C	A	C	D,F,G	B	A	B	0	1	0	0	1	0	0	0	0	0	0	0	0	0	1	0	0	0	0	0	0	0	1	0	1	0	Lizard	None;	None;	Distribution;
2719053	intro	1	0	[2,1,2,2,2,1]	2	1	2	2	2	1	Since we are talking about what information the error bar shows for each bar, I will not mention what overlapping error bars signify. The length in the error bar for the natural set is smaller than the error bar for the urban set. The smaller error bar signifies that the concentration of values is high meaning that the average value is more accurate. For the urban set, a longer error bar signifie…	blank	G	G	B	F	D	C	B	0	0	0	1	0	0	0	0	0	0	0	1	0	1	0	0	0	0	0	0	0	1	0	1	0	0	Lizard	Uncertainty in data;	Accuracy/Precision;	Distribution;
2719059	intro	1	0	[2,1,2,1,2,2]	2	1	2	1	2	2	It provides us with the uncertainty or the variability in our data set.	blank	C	F	A	C	D	B	B	0	1	0	0	0	0	0	0	0	0	1	0	1	0	0	0	0	0	1	0	0	0	0	1	0	0	Lizard	Variability in data;Uncertainty in data;	None;	None;
2719074	intro	1	0	[2,1,3,1,2,3]	2	1	3	1	2	3	The error bars provide information of the range of uncertainty amongst the urban and natural sites. There is a larger level of variation&#047;uncertainty in the urban site's bar than in the natural area. The data that is presented in the bars themselves may not be truly accurate as to what the field data in the tables were presenting. Due to this, there is a bar that shows the amount of variation…	blank	C	F	A	B	D	B	B	0	1	0	0	0	0	0	0	0	0	1	0	1	0	0	0	0	1	0	0	0	0	0	1	0	0	Lizard	Uncertainty in data;Variability in data;Uncertainty (alone);	Accuracy/Precision;	None;
2719076	intro	1	0	[2,1,1,1,2,1]	2	1	1	1	2	1	I do not know. It could be a range of error.	blank	A	F	A	B	A	B	B	1	0	0	0	0	0	0	0	0	0	1	0	1	0	0	0	0	1	0	0	0	0	1	0	0	0	Lizard	None;	Error (no context OR context meeting multiple potential meanings);	None;
2719082	intro	1	0	[2,3,1,3,1,3]	2	3	1	3	1	3	The standard error of the mean indicates the uncertainty in a calculated mean. It also measure the precision of the mean.	blank	E	F	B	B	D	B	A	0	0	1	0	0	0	0	0	0	0	1	0	0	1	0	0	0	1	0	0	0	0	0	1	0	1	Lizard	Uncertainty in data;	Accuracy/Precision;	Standard Error;
2719087	intro	1	0	[2,1,1,3,2,1]	2	1	1	3	2	1	The data shows that the Natural side has a small error bar so it would mean that there is less variation and that there is more confidence on the data and result. While on the opposite end the Urban data has a larger error bar wich would imply more variation and less confidence on the data and result.	blank	D	G	A	D	B	B	B	0	1	0	0	0	0	0	0	0	0	0	1	1	0	0	0	0	0	0	1	0	0	1	0	0	0	Lizard	Variability in data;	Accuracy/Precision;	None;
2719097	intro	1	0	[2,1,2,1,2,1]	2	1	2	1	2	1	The error bars reflect how confident of the mean calculated close to the real population mean.	blank		B	B	B	A	B	A	0	0	0	0	0	1	0	0	0	1	0	0	0	1	0	0	0	1	0	0	0	0	1	0	0	1	Lizard	None;	Accuracy/Precision;	None;
2719103	intro	1	0	[4,4,2,1,2,1]	4	4	2	1	2	1	The error bars tell me that the urban data has more uncertainity than the nautral data, because its error bar is more larger than the natural data.	blank								0	0	0	0	0	0	0	0	0	0	0	0	0	0	0	0	0	0	0	0	0	0	0	0	0	0	Lizard	Uncertainty (alone);	None;	None;
2719108	intro	1	0	[1,2,2,2,1,1]	1	2	2	2	1	1	The error bars represent the variability of the data, this is then used to describe the error or uncertainty in the data or measurments.	blank	E	F	A	D	B	B	B	0	0	1	0	0	0	0	0	0	0	1	0	1	0	0	0	0	0	0	1	0	0	1	0	0	0	Lizard	Variability in data;Uncertainty in data;	Error in Experimentation;	None;
2719117	intro	1	0	[1,3,1,3,2,1]	1	3	1	3	2	1	The error bars are used to show the estimated error in a measurement (the uncertainty in the data). For this bar graph it shows us the uncertainty in the measurements in both groups (urban and natural) being compared and provides information about how relaiable the data is as well as information like the natural has less uncertaintly in its measurements than the urban.	blank	D	F	A	D	B	A	B	0	1	0	0	0	0	0	0	0	0	1	0	1	0	0	0	0	0	0	1	0	0	1	0	1	0	Lizard	Uncertainty in data;	Error in Experimentation;Accuracy/Precision;	None;
2719125	intro	1	0	[1,2,1,3,2,4]	1	2	1	3	2	4	It shows the standard deviation of the data set.	blank	C	B	B	B	B	B	A	0	1	0	0	0	1	0	0	0	1	0	0	0	1	0	0	0	1	0	0	0	0	1	0	0	1	Lizard	None;	None;	Standard deviation;
2719132	intro	1	0	[3,1,3,2,2,1]	3	1	3	2	2	1	I dont know what information they provide. I though those lines showd the low number and the high number of the data set.	blank	E	A	B	B	B	C	B	0	0	1	0	1	0	0	0	0	0	0	0	0	1	0	0	0	1	0	0	0	0	1	0	0	0	Lizard	None;	None;	Lowest and highest points/Range;
2719149	intro	1	0	[3,1,3,3,2,1]	3	1	3	3	2	1	They provide us with the information that these two are not actually experiencing a difference in the y-axis based on the area they are in. Since the two error bars overlap it is possible to have the same y value across the board.	blank								0	0	0	0	0	0	0	0	0	0	0	0	0	0	0	0	0	0	0	0	0	0	0	0	0	0	Lizard	None;	None;	Hypothesis/Prediction/Significance testing;
2719154	intro	1	0	[2,1,1,3,2,1]	2	1	1	3	2	1	I think the error bars tell me about the deviation from the bar or the uncertainty of the measurements.	blank	D	F	A	B,F	C	B	B	0	1	0	0	0	0	0	0	0	0	1	0	1	0	0	0	0	0	0	0	0	0	0	1	0	0	Lizard	Uncertainty in data;	None;	Distribution;
2719168	intro	1	0	[1,1,2,1,2,1]	1	1	2	1	2	1	Error bars often indicate the standard deviation from the true value. This accounts for uncertainty and extreme values&#047;anomalies.&#013;&#010;If a value is 2 standard deviations away, it can be lablled an anomaly.	blank	D	E	B	F	D	B	A	0	1	0	0	0	0	0	0	1	1	0	0	0	1	0	0	0	0	0	0	0	1	0	1	0	1	Lizard	Uncertainty (alone);	Accuracy/Precision;	Standard deviation;Outliers;
2719173	intro	1	0	[2,1,3,1,2,2]	2	1	3	1	2	2	It shows you how much it deviates from the control group. It shows the standard deviation and how far off some of the data is to the mean.	blank	D	G	A	F	D	B	B	0	1	0	0	0	0	0	0	0	0	0	1	1	0	0	0	0	0	0	0	0	1	0	1	0	0	Lizard	None;	None;	Distribution;Standard deviation;
2719173	intro	1	0	[2,1,3,1,2,2]	2	1	3	1	2	2	It shows you how much it deviates from the control group. It shows the standard deviation and how far off some of the data is to the mean.	blank	D	G	A	F	D	B	B	0	1	0	0	0	0	0	0	0	0	0	1	1	0	0	0	0	0	0	0	0	1	0	1	0	0	Lizard	None;	None;	Standard deviation;
2719178	intro	1	0	[2,1,3,3,3,1]	2	1	3	3	3	1	In this case, the length of the error bars corresponds to a certain confidence interval, providing a visual of the range in which we expect the true population parameter.	blank		F	E	H	E	C	C	0	0	0	0	0	0	0	0	0	0	1	0	0	0	0	0	0	0	0	0	0	0	0	0	0	0	Lizard	None;	None;	Confidence Interval;Lowest and highest points/Range;
2719184	intro	1	0	[2,1,1,1,2,1]	2	1	1	1	2	1	Error bars show the uncertainty of the data being collected, and&#047;or the standard deviation of the data.	blank								0	0	0	0	0	0	0	0	0	0	0	0	0	0	0	0	0	0	0	0	0	0	0	0	0	0	Lizard	Uncertainty in data;	None;	Standard deviation;
2719192	intro	1	0	[1,4,1,3,1,2]	1	4	1	3	1	2	I don't know. It's the deviation?	blank	D	F	A	A,F	C	B	B	0	1	0	0	0	0	0	0	0	0	1	0	1	0	0	0	0	0	0	0	0	0	0	1	0	0	Lizard	None;	None;	Distribution;
2719194	intro	1	0	[2,1,1,3,2,1]	2	1	1	3	2	1	The variation of th data.	blank	A	D	A	B	D	C	A	1	0	0	0	0	0	0	1	0	1	0	0	1	0	0	0	0	1	0	0	0	0	0	1	0	1	Lizard	Variability in data;	None;	None;
2719199	intro	1	0	[1,2,1,3,1,2]	1	2	1	3	1	2	Error bars can represent confidence intervals around the mean for each bar, and the variability around the mean value. And the error bar or confidence intervals could further interpret whether the data is significant or not. In this case, the error bars completely overlap, it suggests that there may not be a statistically significant difference between the groups.	blank	D	G	B	B	E	C	A	0	1	0	0	0	0	0	0	0	0	0	1	0	1	0	0	0	1	0	0	0	0	0	0	0	1	Lizard	Variability in data;	None;	Confidence Interval;Hypothesis/Prediction/Significance testing;
2719203	intro	1	0	[2,2,2,1,3,1]	2	2	2	1	3	1	It shows the difference between the highest and lowest values shown in the data in contrast to the average shown by the bar.	blank	A	A	B	D	D	B	A	1	0	0	0	1	0	0	0	0	0	0	0	0	1	0	0	0	0	0	1	0	0	0	1	0	1	Lizard	None;	None;	Lowest and highest points/Range;
2719209	intro	1	0	[2,1,2,3,2,1]	2	1	2	3	2	1	The error bars provide me with the range of estimated values for the mean.	blank	C	F	B	F	D	B	B	0	1	0	0	0	0	0	0	0	0	1	0	0	1	0	0	0	0	0	0	0	1	0	1	0	0	Lizard	None;	None;	Lowest and highest points/Range;
2719226	intro	1	0	[2,2,1,3,1,1]	2	2	1	3	1	1	The error bars tell us the variability of the data in relation to the mean. This means that although the samples have a high mean, there could be high variability or outliers that are affecting this average value. The error bars can suggest if our data is precise and accurate.	blank	G	A	A	B	B	B	B	0	0	0	1	1	0	0	0	0	0	0	0	1	0	0	0	0	1	0	0	0	0	1	0	0	0	Bacteria	Variability in data;	Accuracy/Precision	Outliers;
2719241	intro	1	0	[1,1,2,2,2,3]	1	1	2	2	2	3	The mean value that is displayed by the actual bar, is expected to fall between the &#034;range&#034; of the error bars. In other words, if the bars are different heights, but the error bars are the same, then there is no variation in the categories.	blank	A	A	B	B	C	B	B	1	0	0	0	1	0	0	0	0	0	0	0	0	1	0	0	0	1	0	0	0	0	0	1	0	0	Lizard	None;	None;	Lowest and highest points/Range;Hypothesis/Prediction/Significance testing;
2719256	intro	1	0		NA	NA	NA	NA	NA	NA	error bars showing which avarage bar line have a higher median	blank	E	B	B	B	B	B	B	0	0	1	0	0	1	0	0	0	1	0	0	0	1	0	0	0	1	0	0	0	0	1	0	0	0	Lizard	None;	None;	Distribution;
[truncated: 91 more rows]
[truncated: 54 more columns]

## Sheet: Bar(ymean+errorbars)
StudentID	CourseType	Intro	Upper	data_variability_LL	G1	G2	G3	G4	G5	G6	interpret_variability	blank	Semester	Major	Gender	Ethnicity	FirstGen	PellGrant	International	Freshmen	Sophomore	Junior	Senior	GenBio	CMB	EEB	Neuro	Immunology	SpecBio	STEMnonbio	nonSTEM	woman	man	trans	other	NativeAmerican.Alaskan	Asian	Black.AfricanAmerican	Hispanic.Latino	Hawaiian.Pacific	White	FirstGen_yes	FirstGen_no	PellGrant.1	International.1	Scenario	All.Encompassing.Terms..Choose.all.that.apply	Form.of.Error	Purpose.Defining.by.example..choose.all.that.apply.
[truncated: 398 more rows]
[truncated: 54 more columns]

[truncated: 3 more sheets: quantscatter, catscatter(raw), catscatter(ymean)]
